# Supplementary material for: Differences in blastomere totipotency in 2-cell mouse embryos are a maternal trait mediated by asymmetric mRNA distribution
Source: Mol Hum Reprod. 2019 Sep 4;25(11):729–44. doi: 10.1093/molehr/gaz051 (PMC6884417; doi:10.1093/molehr/gaz051)
Supplement: Casser_et_al_Supplementary_table_1_gaz051 [file casser_et_al_supplementary_table_1_gaz051.xlsx]

## Sheet: Half-embryos in different media
Gene Symbol	KSOM	KSOM	KSOM	KSOM	KSOM	KSOM	KSOM	KSOM		KSOM	KSOM	KSOM	KSOM	KSOM	KSOM	KSOM	KSOM			Gene Symbol	GM501	GM501	GM501	GM501	GM501	GM501	GM501	GM501	GM501	GM501		KSOM	KSOM	KSOM	KSOM	KSOM	KSOM	KSOM	KSOM	KSOM	KSOM			Gene Symbol	SAGE 1step	SAGE 1step	SAGE 1step	SAGE 1step	SAGE 1step
Gene Symbol	AGEX_087_023_Boiani_4.sst-rma-gene-full.chp Signal	AGEX_087_023_Boiani_7.sst-rma-gene-full.chp Signal	AGEX_087_023_Boiani_13.sst-rma-gene-full.chp Signal	AGEX_087_023_Boiani_24.sst-rma-gene-full.chp Signal	AGEX_087_023_Boiani_33.sst-rma-gene-full.chp Signal	AGEX_087_023_Boiani_37.sst-rma-gene-full.chp Signal	AGEX_087_023_Boiani_45.sst-rma-gene-full.chp Signal	AGEX_087_023_Boiani_48.sst-rma-gene-full.chp Signal		AGEX_087_023_Boiani_5.sst-rma-gene-full.chp Signal	AGEX_087_023_Boiani_9.sst-rma-gene-full.chp Signal	AGEX_087_023_Boiani_14.sst-rma-gene-full.chp Signal	AGEX_087_023_Boiani_25.sst-rma-gene-full.chp Signal	AGEX_087_023_Boiani_34.sst-rma-gene-full.chp Signal	AGEX_087_023_Boiani_39.sst-rma-gene-full.chp Signal	AGEX_087_023_Boiani_47.sst-rma-gene-full.chp Signal	AGEX_087_023_Boiani_49.sst-rma-gene-full.chp Signal			Gene Symbol	AGEX_087_035_Boiani3_129.sst-rma-gene-full.chp Signal	AGEX_087_035_Boiani3_131.sst-rma-gene-full.chp Signal	AGEX_087_035_Boiani3_133.sst-rma-gene-full.chp Signal	AGEX_087_035_Boiani3_135.sst-rma-gene-full.chp Signal	AGEX_087_035_Boiani3_137.sst-rma-gene-full.chp Signal	AGEX_087_035_Boiani3_139.sst-rma-gene-full.chp Signal	AGEX_087_035_Boiani3_141.sst-rma-gene-full.chp Signal	AGEX_087_035_Boiani3_143.sst-rma-gene-full.chp Signal	AGEX_087_035_Boiani3_145.sst-rma-gene-full.chp Signal	AGEX_087_035_Boiani3_147.sst-rma-gene-full.chp Signal		AGEX_087_023_Boiani_4.sst-rma-gene-full.chp Signal	AGEX_087_023_Boiani_5.sst-rma-gene-full.chp Signal	AGEX_087_023_Boiani_7.sst-rma-gene-full.chp Signal	AGEX_087_023_Boiani_9.sst-rma-gene-full.chp Signal	AGEX_087_023_Boiani_13.sst-rma-gene-full.chp Signal	AGEX_087_023_Boiani_14.sst-rma-gene-full.chp Signal	AGEX_087_023_Boiani_24.sst-rma-gene-full.chp Signal	AGEX_087_023_Boiani_25.sst-rma-gene-full.chp Signal	AGEX_087_023_Boiani_33.sst-rma-gene-full.chp Signal	AGEX_087_023_Boiani_34.sst-rma-gene-full.chp Signal			Gene Symbol	AGEX_087_035_Boiani3_130.sst-rma-gene-full.chp Signal	AGEX_087_035_Boiani3_132.sst-rma-gene-full.chp Signal	AGEX_087_035_Boiani3_134.sst-rma-gene-full.chp Signal	AGEX_087_035_Boiani3_136.sst-rma-gene-full.chp Signal	AGEX_087_035_Boiani3_138.sst-rma-gene-full.chp Signal
Asprv1	25.7727	24.9289	18.6451	30.9911	27.4985	19.7441	21.3327	21.1181		18.6	18.8677	23.779	28.4866	5180.6	13.4433	24.4083	20.2063			Asprv1	68.9439	46.7503	60.5178	48.4385	28.0903	50.9078	21.4918	23.3142	17.6274	23.1125		25.7727	18.6	24.9289	18.8677	18.6451	23.779	30.9911	28.4866	27.4985	5180.6			Asprv1	41.3376	56.2995	45.5095	59.4912	37.7963
Nps	15.7554	14.7204	14.7304	18.3001	11.3237	13.3	16.2797	19.5678		14.797	14.5995	15.7974	25.4963	12.9862	10.844	18.1174	18.5936			Nps	49.4312	25.9363	27.8439	101.693	31.6033	27.4706	15.4091	13.6718	15.3455	14.1292		15.7554	14.797	14.7204	14.5995	14.7304	15.7974	18.3001	25.4963	11.3237	12.9862			Nps	32.8856	41.2136	25.7785	26.4392	25.6373
Kcnj13	21.8229	24.0797	17.7621	31.6423	16.5789	21.4566	22.3933	23.7591		23.8717	20.0823	21.1358	24.9715	19.5474	15.2297	22.151	18.5936			Kcnj13	130.45	39.3121	46.8277	58.4075	42.2829	53.8105	18.7097	20.8668	20.5312	18.5148		21.8229	23.8717	24.0797	20.0823	17.7621	21.1358	31.6423	24.9715	16.5789	19.5474			Kcnj13	86.7856	81.8579	42.1686	3703.33	42.8188
Tcrg-C3	15.6466	14.5178	17.0385	27.356	13.7492	12.5825	22.8639	15.7842		14.3923	15.6474	16.6981	17.4145	12.4572	11.0718	12.7224	14.9984			Tcrg-C3	45.486	2910.2	43.3899	31.2998	24.2851	35.9973	14.8843	12.6682	261.333	18.3869		15.6466	14.3923	14.5178	15.6474	17.0385	16.6981	27.356	17.4145	13.7492	12.4572			Tcrg-C3	32.4329	45.4135	43.6556	40.9163	27.861
LOC100861827	83.7359	60.119	64.9261	146.401	113.873	247.855	96.6701	250.803		470.232	64.3492	91.8759	122.974	60.5017	262.982	94.3076	61.6801			LOC100861827	214.875	146.718	91.7279	119.269	76.2149	171.233	54.7852	71.1669	7280.13	81.0424		83.7359	470.232	60.119	64.3492	64.9261	91.8759	146.401	122.974	113.873	60.5017			LOC100861827	112.158	143.514	103.831	99.3608	172.467
Gm6176; Gm6902	184.538	22.9393	19.7082	23.6502	22.9636	20.0198	20.0426	52.3606		248.522	18.8677	24.6175	21.5888	21.6892	23.084	25.4449	23.8635			Gm6176; Gm6902	100.94	55.2117	107.582	99.6005	45.6329	76.0996	21.9434	23.9696	2452.01	19.7066		184.538	248.522	22.9393	18.8677	19.7082	24.6175	23.6502	21.5888	22.9636	21.6892			Gm6176; Gm6902	83.8294	59.9235	51.9156	59.4912	44.6371
Fabp2	21.5225	22.312	20.9769	1055.55	20.2701	15.4909	88.9546	25.8199		21.5144	23.717	52.7688	25.8522	17.4954	18.1113	30.0502	19.6537			Fabp2	504.025	642.21	33.3425	53.7458	31.6033	64.8851	22.8752	21.3052	38.048	23.5982		21.5225	21.5144	22.312	23.717	20.9769	52.7688	1055.55	25.8522	20.2701	17.4954			Fabp2	64.8657	9248.79	137.006	90.7991	44.3288
LOC100861811	82.0126	62.6719	58.9217	168.171	124.61	229.659	93.3772	290.101		567.01	69.4474	97.1145	136.449	74.4863	188.552	119.37	64.7466			LOC100861811	285.501	158.342	103.917	128.719	83.9816	172.424	57.1117	73.1677	6887.42	89.9221		82.0126	567.01	62.6719	69.4474	58.9217	97.1145	168.171	136.449	124.61	74.4863			LOC100861811	116.113	134.835	115.208	118.161	206.525
Trgj1; Tcrg-C1	25.5947	21.7019	21.1228	28.716	26.3783	15.8164	25.7232	21.1181		19.2559	19.9435	18.2727	23.2993	21.9919	15.7668	21.2487	18.3376			Trgj1; Tcrg-C1	81.4222	2696.56	104.64	48.7754	30.5267	55.3233	16.2877	20.156	140.045	22.4805		25.5947	19.2559	21.7019	19.9435	21.1228	18.2727	28.716	23.2993	26.3783	21.9919			Trgj1; Tcrg-C1	50.1919	68.834	49.1152	44.1581	45.2603
Gm4567; Gm6902	201.939	51.2595	27.2981	36.0964	47.8776	33.6691	27.5694	54.5841		330.208	28.5981	33.1656	43.1777	34.7491	33.3316	42.793	31.9276			Gm4567; Gm6902	130.45	82.5332	124.438	156.29	61.9057	100.414	27.9682	33.2006	2997.92	33.1424		201.939	330.208	51.2595	28.5981	27.2981	33.1656	36.0964	43.1777	47.8776	34.7491			Gm4567; Gm6902	129.731	77.4423	65.7125	81.8327	78.8027
Gm5890	94.2078	27.4693	17.7621	26.2416	24.6118	19.4723	19.0933	153.321		655.853	18.4794	19.4489	26.579	17.017	12.9854	15.4475	16.6417			Gm5890	78.1054	43.019	54.165	49.1146	45.0046	39.6656	15.197	22.8344	2335.88	17.2749		94.2078	655.853	27.4693	18.4794	17.7621	19.4489	26.2416	26.579	24.6118	17.017			Gm5890	40.2073	62.0367	41.588	39.5226	33.595
Gm17919	14.1996	16.2205	9.71846	19.4781	11.8867	14.3537	15.4015	23.2702		12.4427	10.8367	14.2374	23.2993	13.7266	12.4564	15.4475	14.5882			Gm17919	43.6331	28.9783	41.0494	48.7754	18.1513	41.9272	18.1981	14.5519	13.452	14.6274		14.1996	12.4427	16.2205	10.8367	9.71846	14.2374	19.4781	23.2993	11.8867	13.7266			Gm17919	43.0931	32.5605	1615.87	26.4392	34.7797
Spink1	20.6458	28.2416	16.4581	355.519	23.7735	2125.15	23.8348	19.0327		21.9664	27.0555	22.8103	24.4576	21.9919	16.6658	21.2487	24.8769			Spink1	83.1331	42.1337	101.778	69.4586	26.7599	50.5562	147.617	21.4534	48.8318	74.0591		20.6458	21.9664	28.2416	27.0555	16.4581	22.8103	355.519	24.4576	23.7735	21.9919			Spink1	289.894	97.346	55.2574	99.3608	84.4586
1700013H16Rik	45.8158	55.7055	76.1476	56.2501	110.759	39.4883	47.0133	52.3606		58.779	104.536	41.6896	56.1889	40.4734	35.9724	48.4795	42.7168			1700013H16Rik	214.875	8521.56	280.001	544.233	53.1501	18051.3	66.5199	46.6283	104.673	290.14		45.8158	58.779	55.7055	104.536	76.1476	41.6896	56.2501	56.1889	110.759	40.4734			1700013H16Rik	135.241	1536.09	199.203	197.349	78.2584
Gm6902	412.364	41.3481	36.5229	42.0427	48.2106	34.1391	25.0198	67.6684		973.63	31.0786	35.7932	52.064	34.2707	31.9738	39.6515	27.7946			Gm6902	118.386	103.745	153.202	227.241	107.04	135.281	24.5171	40.8747	3983.3	47.5247		412.364	973.63	41.3481	31.0786	36.5229	35.7932	42.0427	52.064	48.2106	34.2707			Gm6902	112.158	73.2648	68.5031	125.767	82.1491
Gm364	25.068	31.9944	26.5516	48.9685	27.4985	25.5164	36.1268	184.875		44.5462	40.4439	32.0358	44.7003	30.6731	25.2606	72.9736	44.5308			Gm364	103.778	4793.63	119.369	100.991	86.3426	240.487	59.1258	39.4823	68.1078	26.366		25.068	44.5462	31.9944	40.4439	26.5516	32.0358	48.9685	44.7003	27.4985	30.6731			Gm364	82.1042	1041.93	112.837	73.2423	67.6573
Gm4557	57.1933	39.9396	19.1693	26.793	29.0664	22.0599	21.781	120.293		260.878	22.4376	21.1358	34.8289	16.5516	12.9854	20.2423	19.6537			Gm4557	96.1591	50.8051	58.0526	77.6052	41.9908	86.8116	17.7005	22.9932	1640.3	22.9529		57.1933	260.878	39.9396	22.4376	19.1693	21.1358	26.793	34.8289	29.0664	16.5516			Gm4557	50.8926	70.2803	46.4658	50.3739	46.2113
Gm4567; Gm6902; Gm10668	285.584	70.0226	34.7931	42.6296	63.1749	42.6169	33.942	76.1309		268.212	36.1983	43.7622	45.3243	43.9839	41.6089	51.2437	39.8562			Gm4567; Gm6902; Gm10668	157.297	107.404	165.34	233.63	76.745	143.989	35.1564	41.159	3018.78	41.3726		285.584	268.212	70.0226	36.1983	34.7931	43.7622	42.6296	45.3243	63.1749	43.9839			Gm4567; Gm6902; Gm10668	151.103	100.779	81.4643	105.026	103.981
C530030P08Rik	97.53	86.8075	3877.01	73.7097	113.086	54.3178	184722	45.2677		56.3846	16936.5	79.4301	144.229	58.0371	54.1474	138478	62.9761			C530030P08Rik	426.781	165.066	191.246	483.738	84.5657	207.91	2887.72	107.124	12500.9	21627.9		97.53	56.3846	86.8075	16936.5	3877.01	79.4301	73.7097	144.229	113.086	58.0371			C530030P08Rik	283.929	444.195	122.624	182.861	97.0175
Gm10462	61.2982	61.8091	4213.28	53.9587	92.4935	64.1489	173551	34.5451		38.7797	12571.3	59.368	101.281	42.7811	48.8004	127426	51.1525			Gm10462	275.776	109.661	117.726	359.06	58.5664	134.347	2989.56	82.8905	12587.9	21627.9		61.2982	38.7797	61.8091	12571.3	4213.28	59.368	53.9587	101.281	92.4935	42.7811			Gm10462	186.029	273.434	91.6521	140.517	66.7258
Gm6882	103.091	28.6358	18.1353	27.356	32.2512	16.6028	17.6917	35.7634		241.726	18.225	19.0486	29.4912	16.211	11.542	16.9041	19.9281			Gm6882	56.3894	42.4268	54.165	85.5136	41.1266	74.0186	17.9476	20.5795	1360.34	17.6379		103.091	241.726	28.6358	18.225	18.1353	19.0486	27.356	29.4912	32.2512	16.211			Gm6882	50.1919	75.8485	48.7759	47.0005	41.3602
LOC100861819	67.0783	51.9751	47.5287	85.8522	103.342	194.463	83.5749	207.996		371.503	55.6322	68.6703	97.1548	57.2381	172.305	67.6164	52.2273			LOC100861819	199.1	125.967	89.2196	114.411	75.6885	174.831	53.6578	61.9544	3396.3	71.5363		67.0783	371.503	51.9751	55.6322	47.5287	68.6703	85.8522	97.1548	103.342	57.2381			LOC100861819	93.0145	139.59	88.5301	94.6549	144.025
Gm15665	17.849	21.2553	13.1841	19.8874	15.1504	15.5987	20.182	20.5407		19.935	16.1992	18.5277	766.538	20.3775	14.2099	20.8114	17.9602			Gm15665	59.6046	44.8458	50.1886	54.1197	31.1682	42.5125	16.2877	21.3052	18.5038	19.1677		17.849	19.935	21.2553	16.1992	13.1841	18.5277	19.8874	766.538	15.1504	20.3775			Gm15665	48.4822	69.3128	42.1686	43.8531	31.5632
Gm13785	26.8672	1427.97	95.0574	33.4465	79.964	18.2947	21.9325	25.9995		31.0652	27.8161	43.4599	93.8454	12.8074	25.2606	27.8441	103.733			Gm13785	142.75	70.8601	243.755	67.5592	54.2669	105.406	36.3962	36.5839	20.2486	37.8076		26.8672	31.0652	1427.97	27.8161	95.0574	43.4599	33.4465	93.8454	79.964	12.8074			Gm13785	312.862	83.0006	77.606	70.2587	89.8952
Gm773	40.7231	62.239	36.02	71.1989	158.823	40.0395	40.0852	247.35		629.137	44.8753	50.6193	51.7043	38.0257	39.9139	57.6521	412.066			Gm773	206.121	118.349	136.172	6157.3	232.647	7081.39	148.644	211.298	77.6949	60.5731		40.7231	629.137	62.239	44.8753	36.02	50.6193	71.1989	51.7043	158.823	38.0257			Gm773	161.948	238.038	106.013	12285	70.0432
Apoa2	18.8667	20.9626	16.5726	35.1094	19.5796	17.9182	21.1854	20.8274		24.3733	44.2575	21.4308	40.0079	22.7675	18.4919	38.8354	23.2109			Apoa2	65.2249	51.1585	55.6878	67.0926	30.1065	161.996	25.2063	34.8512	16.1085	18.5148		18.8667	24.3733	20.9626	44.2575	16.5726	21.4308	35.1094	40.0079	19.5796	22.7675			Apoa2	75.5513	61.6081	105.281	1557.06	44.0226
Gm13878	24.2141	27.4693	22.3272	25.8803	33.1579	26.785	35.1389	30.7052		28.1923	31.2948	30.9446	29.9029	23.4076	18.1113	32.6566	1057.71			Gm13878	99.5501	54.0755	89.2196	252.14	46.9158	67.1733	25.0322	21.6026	20.1087	21.5648		24.2141	28.1923	27.4693	31.2948	22.3272	30.9446	25.8803	29.9029	33.1579	23.4076			Gm13878	103.924	137.668	74.4447	53.9894	44.3288
Gm12794	10644.2	988.946	56.9146	95.259	177.451	91.3512	65.1186	439.71		5068.1	90.3749	51.3259	911.572	54.1505	786.237	93.6562	72.3405			Gm12794	219.39	270.016	87.3835	180.779	1316.05	9025.66	39.8281	190.432	477.629	47.8552		10644.2	5068.1	988.946	90.3749	56.9146	51.3259	95.259	911.572	177.451	54.1505			Gm12794	451.751	142.523	120.936	176.632	101.137
Gm5662	158.438	65.3334	97.7299	115.663	63.1749	623.114	62.0345	556.566		748.174	78.6759	97.79	164.531	89.8161	141.909	158.606	98.8201			Gm5662	156.211	236.698	218.167	245.245	244.214	522.692	88.9989	107.869	4836.5	60.9944		158.438	748.174	65.3334	78.6759	97.7299	97.79	115.663	164.531	63.1749	89.8161			Gm5662	129.731	1148.11	277.837	200.104	104.704
Nr0b1	52.6286	52.3366	57.7091	91.3785	44.3628	38.4085	44.1701	60.1465		37.9816	68.4913	39.9913	163.394	45.535	32.4202	48.1446	122.508			Nr0b1	184.484	895.719	4605.97	629.508	62.7699	831.64	46.7118	93.2567	575.929	1618.68		52.6286	37.9816	52.3366	68.4913	57.7091	39.9913	91.3785	163.394	44.3628	45.535			Nr0b1	16954.5	2328.28	162.929	98.6745	760.167
Xlr	1073.25	155.39	127.18	296.89	4742	63.2657	338.966	2195.62		349.035	273.965	185.03	635.705	237.026	120.161	1488.15	110.41			Xlr	285.501	13006.1	1112.27	2932.84	7814.84	70719.3	952.592	98.574	464.569	96.3761		1073.25	349.035	155.39	273.965	127.18	185.03	296.89	635.705	4742	237.026			Xlr	666.003	15662.7	2661.63	1493.63	2937.09
Olfr510	13.9073	17.3847	15.4628	20.3053	13.8449	10.7283	12.5099	18.0061		15.4253	15.8658	13.0106	18.9249	14.5093	14.6093	15.8818	15.8535			Olfr510	42.1468	27.6059	36.7402	1058.7	24.6241	30.4805	13.5077	13.298	14.8228	11.5563		13.9073	15.4253	17.3847	15.8658	15.4628	13.0106	20.3053	18.9249	13.8449	14.5093			Olfr510	44.3046	50.7399	41.588	33.4656	26.5414
5830472F04Rik	20.2209	32.8939	15.4628	331.711	21.876	22.9967	37.661	18.7707		28.5859	23.3905	34.8145	26.7638	21.5394	17.7386	25.6218	23.6986			5830472F04Rik	104.499	75.4214	96.958	102.401	76.2149	53.4388	29.7685	26.596	50.9054	24.4304		20.2209	28.5859	32.8939	23.3905	15.4628	34.8145	331.711	26.7638	21.876	21.5394			5830472F04Rik	4209.36	343.71	49.4568	2026.26	48.1737
Zcchc13	30.2272	28.2416	11.8822	21.6123	16.1256	21.0151	17.5695	15.894		15.4253	20.2219	17.8966	18.6644	19.1451	15.1245	18.1174	20.2063			Zcchc13	72.3716	34.4612	33.3425	58.004	43.1713	37.0093	36.1448	21.6026	14.1208	26.366		30.2272	15.4253	28.2416	20.2219	11.8822	17.8966	21.6123	18.6644	16.1256	19.1451			Zcchc13	1322.8	118.197	50.8472	45.7153	24.0868
Glyatl3	19.2632	600.387	17.7621	28.3207	18.1422	19.2042	20.7494	18.2574		17.5967	20.3626	23.779	26.2131	18.2383	18.4919	22.9322	23.5349			Glyatl3	65.6786	41.5536	46.8277	66.1689	32.7177	44.6261	19.9141	37.3526	19.6949	20.9751		19.2632	17.5967	600.387	20.3626	17.7621	23.779	28.3207	26.2131	18.1422	18.2383			Glyatl3	57.2572	56.6911	37.7419	77.9569	46.2113
C130023O10Rik	14.2983	10.776	442.866	18.9455	10.7874	10.1496	14.2708	16.3408		514.572	14.0048	29.0731	15.1602	18.6216	9.97848	17.622	13.994			C130023O10Rik	30.4285	36.4261	29.8423	27.2481	14.2412	23.5853	19.5042	28.1124	151.141	16.2301		14.2983	514.572	10.776	14.0048	442.866	29.0731	18.9455	15.1602	10.7874	18.6216			C130023O10Rik	26.8972	34.6564	17.2449	20.1765	24.0868
Spinkl	21.6722	23.0988	17.3965	33.2155	19.1767	27.7295	19.2261	30.2825		454.214	24.7242	22.0333	28.6848	26.3349	16.0981	306.406	22.8914			Spinkl	100.243	67.0378	147.983	55.2568	1900.29	80.4386	19.3695	24.9875	22.0048	22.9529		21.6722	454.214	23.0988	24.7242	17.3965	22.0333	33.2155	28.6848	19.1767	26.3349			Spinkl	58.0564	92.0949	733.217	370.828	401.755
Mir325	272.059	141.019	208.041	34012.6	181.18	136.556	47.3403	1261.05		169.746	120.915	4978.91	97.8306	173.513	85.5573	26.5254	17888.3			Mir325	339.52	337.07	364.377	337.345	315.611	287.978	135.835	199.9	139.078	56.1263		272.059	169.746	141.019	120.915	208.041	4978.91	34012.6	97.8306	181.18	173.513			Mir325	652.296	517.369	403.968	17494.4	120.273
4931406H21Rik	25.068	41.9253	31.5754	45.0603	37.3045	53.57	35.3833	35.7634		63.8772	37.7355	137.341	69.6578	34.7491	218.096	70.9781	33.7481			4931406H21Rik	131.357	42.4268	57.2534	63.035	56.9649	121.08	42.3919	93.9053	51.6161	59.3265		25.068	63.8772	41.9253	37.7355	31.5754	137.341	45.0603	69.6578	37.3045	34.7491			4931406H21Rik	82.1042	80.1733	56.4185	65.1009	69.0789
3830403N18Rik	1604.35	159.758	79.3813	229.728	1873.19	55.076	706.721	1795.8		301.754	248.629	367.504	388.619	182.14	59.6653	4574.19	172.056			3830403N18Rik	245.121	5355.86	897.202	5249.93	3961.97	42933.5	1148.64	109.375	775.911	84.4839		1604.35	301.754	159.758	248.629	79.3813	367.504	229.728	388.619	1873.19	182.14			3830403N18Rik	575.784	6631.18	2680.15	2845.77	1438.32
Gm12645	27.8147	33.1227	969.252	38.4199	29.0664	28.9071	29.1414	36.7688		21.3658	30.439	26.0212	30.3203	213.62	25.9708	34.0434	29.7895			Gm12645	91.6048	74.3831	79.3022	85.5136	41.4127	70.5129	24.8593	32.5173	30.0595	37.2871		27.8147	21.3658	33.1227	30.439	969.252	26.0212	38.4199	30.3203	29.0664	213.62			Gm12645	257.671	76.3761	63.4741	75.8252	75.5926
Gm5941	23.7158	36.7519	23.1145	32.986	21.7249	21.0151	23.8348	30.4931		24.7135	24.5534	28.4748	58.1704	21.3906	16.4364	27.8441	27.0346			Gm5941	89.0998	52.9626	63.9685	82.0301	32.7177	72.9996	21.4918	26.9672	713.984	25.2919		23.7158	24.7135	36.7519	24.5534	23.1145	28.4748	32.986	58.1704	21.7249	21.3906			Gm5941	78.2156	139.59	61.7384	59.0803	54.1982
Gm14651	12.976	10.9264	14.1304	21.1676	12.8285	12.1539	12.3377	21.5619		14.0962	14.2991	16.1293	25.6736	359.265	12.2001	17.2593	13.2391			Gm14651	74.9237	29.793	26.5251	41.015	19.1863	36.7537	11.9233	15.3816	18.6325	11.6367		12.976	14.0962	10.9264	14.2991	14.1304	16.1293	21.1676	25.6736	12.8285	359.265			Gm14651	29.4334	53.633	33.78	26.9947	37.7963
Gm12800	4089.68	451.865	84.4911	66.893	113.086	73.6877	39.5333	367.197		3583.69	59.2133	72.5857	362.595	58.8472	138.988	193.918	62.9761			Gm12800	591.138	151.892	210.735	187.154	1202.65	4575.83	44.809	160.134	205.038	46.5466		4089.68	3583.69	451.865	59.2133	84.4911	72.5857	66.893	362.595	113.086	58.8472			Gm12800	291.911	162.585	291.65	133.862	157.605
Gm13574	57.9917	29.8518	22.7963	29.7287	25.3038	22.6801	29.7537	29.2509		22.2731	31.5124	34.098	41.1327	60.0837	21.9907	29.6365	268.12			Gm13574	117.568	60.8381	54.165	2117.4	27.5122	47.1706	26.2768	33.8982	22.312	56.9098		57.9917	22.2731	29.8518	31.5124	22.7963	34.098	29.7287	41.1327	25.3038	60.0837			Gm13574	106.108	96.0058	66.6298	55.5073	48.1737
Dazl	34.9634	38.5791	182.37	229.728	44.9821	30.5553	55.9086	98.388		48.4099	86.6934	34.3351	49.2555	33.5654	28.6174	32.8837	54.4452			Dazl	113.563	277.607	74.5062	135.118	41.1266	67.6405	35.4009	37.0946	1640.3	296.236		34.9634	48.4099	38.5791	86.6934	182.37	34.3351	229.728	49.2555	44.9821	33.5654			Dazl	92.372	118.197	85.5145	81.8327	1389.33
Gm15136	17.4817	16.3333	16.4581	22.2199	15.4687	14.9633	16.2797	49.194		71.3692	19.5331	350.098	24.6278	16.8994	12.2849	40.7662	22.7333			Gm15136	67.0586	34.4612	58.0526	49.1146	838.694	32.6682	81.8957	18.8062	18.6325	79.9266		17.4817	71.3692	16.3333	19.5331	16.4581	350.098	22.2199	24.6278	15.4687	16.8994			Gm15136	50.1919	70.2803	39.8939	39.7975	42.2293
Gm10858	51.5455	54.5591	42.8353	51.7606	49.2236	52.8324	38.1867	49.8807		44.2385	30.8639	48.895	48.9153	45.535	41.3215	35.2439	87.8355			Gm10858	139.813	2043.61	113.716	207.66	85.1539	118.588	43.5837	48.6085	67.1701	47.8552		51.5455	44.2385	54.5591	30.8639	42.8353	48.895	51.7606	48.9153	49.2236	45.535			Gm10858	120.208	151.697	169.848	137.626	117.798
AU015836	57.9917	46.1977	38.8738	93.9475	1676.55	108.636	37.4008	96.3632		49.0857	115.989	97.1145	81.6971	44.2898	83.2178	65.3132	50.0998			AU015836	529.083	473.396	107.582	319.148	112.361	142.007	74.3219	117.225	54.9386	75.0929		57.9917	49.0857	46.1977	115.989	38.8738	97.1145	93.9475	81.6971	1676.55	44.2898			AU015836	96.2947	137.668	82.031	117.344	121.952
Gm13357	35.4515	2194.61	49.5471	43.8281	32.7014	265.644	37.661	196.776		37.9816	57.9947	62.7531	30.3203	36.9859	241.993	43.3903	1791.23			Gm13357	143.743	91.5763	80.4092	129.614	59.384	82.1288	108.814	109.375	97.6635	139.16		35.4515	37.9816	2194.61	57.9947	49.5471	62.7531	43.8281	30.3203	32.7014	36.9859			Gm13357	174.779	153.815	91.019	105.026	56.1095
Gpr31b; Gpr31c	24.7229	26.3503	24.6024	87.0507	25.129	21.1612	28.5417	31.1338		29.5939	19.1311	28.0828	59.8058	31.3176	23.569	26.3422	31.4881			Gpr31b; Gpr31c	1475.87	44.2284	48.8162	58.004	36.5551	54.1848	22.096	24.4733	25.2769	19.301		24.7229	29.5939	26.3503	19.1311	24.6024	28.0828	87.0507	59.8058	25.129	31.3176			Gpr31b; Gpr31c	55.6915	120.681	54.4967	45.7153	44.9476
3830417A13Rik	31.5108	37.5242	100.477	61.1289	95.7552	181.44	29.1414	34.0695		38.7797	33.3092	77.7955	42.8794	138.996	19.957	97.6333	37.9685			3830417A13Rik	174.532	71.8493	95.6232	98.2293	76.2149	1030.99	112.651	47.2793	728.986	22.7943		31.5108	38.7797	37.5242	33.3092	100.477	77.7955	61.1289	42.8794	95.7552	138.996			3830417A13Rik	103.924	1557.54	210.561	303.301	103.981
Ube2dnl2	22.5925	43.4038	23.2753	55.0925	48.546	22.5234	33.0138	49.5362		50.4656	48.4307	32.0358	88.1698	48.1313	26.8867	32.8837	42.4218			Ube2dnl2	203.284	149.801	196.623	93.577	80.5605	134.347	44.1921	34.1339	28.2416	97.0465		22.5925	50.4656	43.4038	48.4307	23.2753	32.0358	55.0925	88.1698	48.546	48.1313			Ube2dnl2	308.555	2547.82	106.75	67.3967	170.092
Phlda2	125.173	72.4919	95.7186	102395	21340.1	3428.48	6144.15	39798		199.083	896.307	9486.2	65183.2	407.005	174.71	215.165	927.197			Phlda2	1707.12	3097.53	82.6698	35073.2	11128.7	2401.66	1042.42	134.656	284	284.169		125.173	199.083	72.4919	896.307	95.7186	9486.2	102395	65183.2	21340.1	407.005			Phlda2	7534.96	2601.36	429.971	1557.06	13126.3
	717.967	625.882	122.848	132.862	296.375	37.618	80.1704	1489.29		1001	426.928	56.5562	251.117	138.996	302.087	1208.75	45.4665				169.76	2971.35	115.303	127.83	158.903	1379.39	42.3919	190.432	7229.84	237.306		717.967	1001	625.882	426.928	122.848	56.5562	132.862	251.117	296.375	138.996				196.636	1752.32	1708	1116.37	515.623
	717.967	625.882	122.848	132.862	296.375	37.618	80.1704	1489.29		1001	426.928	56.5562	251.117	138.996	302.087	1208.75	45.4665				169.76	2971.35	115.303	127.83	158.903	1379.39	42.3919	190.432	7229.84	237.306		717.967	1001	625.882	426.928	122.848	56.5562	132.862	251.117	296.375	138.996				196.636	1752.32	1708	1116.37	515.623
	717.967	625.882	122.848	132.862	296.375	37.618	80.1704	1489.29		1001	426.928	56.5562	251.117	138.996	302.087	1208.75	45.4665				169.76	2971.35	115.303	127.83	158.903	1379.39	42.3919	190.432	7229.84	237.306		717.967	1001	625.882	426.928	122.848	56.5562	132.862	251.117	296.375	138.996				196.636	1752.32	1708	1116.37	515.623
Gm15739	16.8862	29.8518	20.2623	32.7582	19.8529	19.7441	21.0391	31.1338		24.5428	22.1287	22.1866	51.7043	20.9504	50.8727	51.2437	25.3996			Gm15739	56.3894	37.1915	43.0902	48.4385	28.4825	44.0117	24.1795	35.3377	70.0226	23.7623		16.8862	24.5428	29.8518	22.1287	20.2623	22.1866	32.7582	51.7043	19.8529	20.9504			Gm15739	56.8616	53.2625	1142.59	43.5501	44.0226
Olfr1302	15.6466	16.5613	367.278	28.9157	19.1767	11.4983	18.3156	23.7591		18.2172	20.7905	25.8414	23.7888	16.211	15.6579	23.2523	17.3484			Olfr1302	72.3716	37.1915	31.326	73.9297	21.5857	42.8082	20.3325	22.9932	18.7621	17.395		15.6466	18.2172	16.5613	20.7905	367.278	25.8414	28.9157	23.7888	19.1767	16.211			Olfr1302	47.1565	85.334	39.0729	50.7243	35.5105
Olfr153	66.6149	26.3503	1520.92	52.8482	91.8546	13.769	31.0172	42.2363		633.513	30.8639	300.582	47.2491	62.2026	326.021	2555.34	29.1765			Olfr153	86.6634	121.676	88.6033	406.773	60.6317	282.052	355.995	90.7066	40.2174	58.9167		66.6149	633.513	26.3503	30.8639	1520.92	300.582	52.8482	47.2491	91.8546	62.2026			Olfr153	221.227	105.789	464.037	147.504	87.4371
Gm11084	31.73	723.951	501.716	39.2272	19.8529	1084.9	20.6061	33.6005		30.2158	27.4332	38.6291	29.4912	15.2306	2681.49	25.6218	55.5892			Gm11084	193.656	66.5747	96.958	94.2278	37.8442	44.9365	39.0085	80.067	337.735	1067.93		31.73	30.2158	723.951	27.4332	501.716	38.6291	39.2272	29.4912	19.8529	15.2306			Gm11084	111.383	162.585	84.9238	83.5522	48.8461
D13Ertd608e; Gm21762	89.126	18.8926	17.0385	33.6791	22.3357	16.8345	18.8305	19.0327		20.4954	18.999	20.4158	267.281	50.5242	12.1158	20.2423	20.4884			D13Ertd608e; Gm21762	48.0795	35.6765	57.2534	86.1084	22.9751	48.4968	16.2877	17.067	544.862	16.4567		89.126	20.4954	18.8926	18.999	17.0385	20.4158	33.6791	267.281	22.3357	50.5242			D13Ertd608e; Gm21762	82.6753	182.917	67.56	49.3373	43.1166
Nat2	39.6095	42.5105	99.7834	91.3785	81.6443	65.4968	38.9891	31.788		25.2328	32.8506	63.1896	249.382	58.8472	20.9491	44.6102	38.2326			Nat2	99.5501	4231.35	221.212	2285.16	495.246	2469.18	192.1	178.916	144.984	67.6775		39.6095	25.2328	42.5105	32.8506	99.7834	63.1896	91.3785	249.382	81.6443	58.8472			Nat2	158.615	1740.21	551.836	218.972	72.0124
Car5b	49.1042	37.5242	151.243	362.989	35.2923	50.6803	94.0267	37.0245		37.9816	162.901	282.404	56.5797	36.9859	27.0737	404.305	40.1334			Car5b	141.764	712.577	89.2196	178.29	832.901	72.9996	456.894	419.677	143.982	36.017		49.1042	37.9816	37.5242	162.901	151.243	282.404	362.989	56.5797	35.2923	36.9859			Car5b	84.4125	6017.92	74.9625	668.417	367.137
Gm16558	19.9425	22.312	24.9458	32.3072	22.4911	16.1488	29.7537	26.7304		26.1227	20.7905	20.8448	32.4965	25.7929	171.115	26.7099	23.2109			Gm16558	84.8799	44.8458	55.3031	74.4439	28.6806	132.497	21.6413	174.023	225.932	560.513		19.9425	26.1227	22.312	20.7905	24.9458	20.8448	32.3072	32.4965	22.4911	25.7929			Gm16558	49.5009	72.2562	55.2574	55.1239	184.845
Gm15128; Gm15107	27.2422	147.008	38.8738	1482.47	26.1961	29.1082	158.133	41.0813		135.978	39.8871	37.8341	626.953	69.0181	43.6775	401.513	24.8769			Gm15128; Gm15107	126.006	540.032	232.21	246.951	391.265	4299.09	138.69	32.2927	75.0483	69.5802		27.2422	135.978	147.008	39.8871	38.8738	37.8341	1482.47	626.953	26.1961	69.0181			Gm15128; Gm15107	116.113	1188.6	91.019	999.183	652.653
Gm17148	24.8948	22.6235	22.7963	26.793	26.1961	25.8726	24.1675	24.7681		17.4751	28.5981	22.3409	27.3262	24.5713	21.6879	24.2397	31.2705			Gm17148	86.6634	66.1148	49.842	57.6034	38.3725	445.665	27.3926	25.1613	23.4213	50.5838		24.8948	17.4751	22.6235	28.5981	22.7963	22.3409	26.793	27.3262	26.1961	24.5713			Gm17148	83.8294	109.52	1191.11	64.6512	59.7213
Gm9958	28.0081	57.67	22.0198	150.517	32.7014	43.5123	113.378	15.7842		20.3538	53.366	18.1464	19.8658	44.2898	48.4633	18.2434	181.866			Gm9958	39.3243	23.3751	189.925	2253.7	49.2483	335.418	371.113	54.6874	14.4175	36.7737		28.0081	20.3538	57.67	53.366	22.0198	18.1464	150.517	19.8658	32.7014	44.2898			Gm9958	45.867	87.7331	73.9304	168.267	32.0038
Gm10553	595.424	600.387	155.495	160.206	186.274	76.2863	102.893	1067.79		853.49	369.095	97.79	280.569	145.907	285.792	891.012	63.4141			Gm10553	213.39	1816.45	175.983	142.823	221.629	1176.12	47.6933	175.234	5594.32	226.067		595.424	853.49	600.387	369.095	155.495	97.79	160.206	280.569	186.274	145.907			Gm10553	351.988	1568.37	1073.49	958.481	451.998
Tat	289.571	87.4113	18.3884	46.9738	19.7158	22.0599	19.6301	26.5458		629.137	21.8241	24.6175	37.3287	19.9581	42.1897	26.1602	24.705			Tat	75.9696	61.2612	41.9119	55.2568	48.2348	49.8602	20.7597	103.475	127.094	18.2599		289.571	629.137	87.4113	21.8241	18.3884	24.6175	46.9738	37.3287	19.7158	19.9581			Tat	60.1038	84.7446	47.4421	46.0333	77.7178
Xkrx	231.967	33.8187	26.7363	296.89	21.7249	23.1566	49.0098	548.904		33.9945	25.4192	23.9444	52.4261	19.2783	22.1436	928.85	29.3794			Xkrx	141.764	60.8381	65.3126	69.9417	425.201	70.0259	25.0322	34.1339	23.0988	20.9751		231.967	33.9945	33.8187	25.4192	26.7363	23.9444	296.89	52.4261	21.7249	19.2783			Xkrx	70.0049	77.4423	64.8078	52.5131	91.7841
Taar7d	25.4179	22.312	25.6472	30.5645	27.8823	15.9264	17.5695	20.2579		497.044	21.0807	26.5679	52.4261	24.5713	17.9862	29.4318	27.6026			Taar7d	66.1354	52.5968	62.2192	103.113	40.5604	50.207	26.8289	22.52	20.1087	19.1677		25.4179	497.044	22.312	21.0807	25.6472	26.5679	30.5645	52.4261	27.8823	24.5713			Taar7d	64.4176	87.7331	49.8008	49.6804	41.0746
Mir300	22.7497	23.9134	17.6394	36.3475	18.6523	19.3378	25.9021	20.3988		22.8993	29.199	20.7008	48.2419	415.557	17.9862	23.0917	28.576			Mir300	70.3926	49.4159	52.6838	53.7458	27.5122	45.2491	19.1028	27.5339	23.5842	20.1206		22.7497	22.8993	23.9134	29.199	17.6394	20.7008	36.3475	48.2419	18.6523	415.557			Mir300	76.0768	67.8863	58.0046	48.658	35.0216
Snord53	21.5225	1286.96	218.385	28.125	31.8072	130.994	30.5902	58.9088		39.8699	216.444	560.906	37.5883	35.2342	18.1113	44.6102	35.9204			Snord53	89.7196	50.8051	100.377	81.4635	60.6317	79.883	47.6933	131.885	147.008	749.926		21.5225	39.8699	1286.96	216.444	218.385	560.906	28.125	37.5883	31.8072	35.2342			Snord53	84.4125	102.896	77.606	94.6549	45.2603
Gm14783	37.214	30.6911	25.47	56.6413	26.7465	20.2992	21.3327	57.2979		30.4259	21.9759	22.0333	676.625	17.4954	17.2535	29.8426	29.1765			Gm14783	117.568	51.1585	180.93	89.765	62.3363	135.281	25.915	28.9028	17.2646	26.734		37.214	30.4259	30.6911	21.9759	25.47	22.0333	56.6413	676.625	26.7465	17.4954			Gm14783	164.208	162.585	47.7721	81.8327	42.8188
	642.599	661.569	128.955	147.419	258.009	38.4085	85.331	1269.82		933.968	432.888	74.1109	292.484	142.904	285.792	928.85	64.2994				227.126	2101.06	161.937	160.684	194.281	1269.3	49.3752	223.346	5791.61	254.338		642.599	933.968	661.569	432.888	128.955	74.1109	147.419	292.484	258.009	142.904				254.123	1612.46	1340.07	1078.35	471.193
H19; Mir675	67.5448	79.8792	771.075	301.034	10378.3	236.116	716.587	867.314		84.2865	341.999	1279.72	263.601	276.072	78.7288	240.401	7840.51			H19; Mir675	1095.48	637.774	903.442	713.16	340.616	455.029	5617.51	425.535	359.475	10445.6		67.5448	84.2865	79.8792	341.999	771.075	1279.72	301.034	263.601	10378.3	276.072			H19; Mir675	928.903	420.234	629.515	585.939	1226.37
Snord43	120.909	30.2686	41.6639	27.356	40.8221	29.9265	22.2387	48.8542		57.1717	227.205	265.325	31.1727	754.252	1183.48	287.876	42.4218			Snord43	76.498	67.9736	63.9685	63.9149	26.946	44.0117	203.053	90.08	47.8268	58.5097		120.909	57.1717	30.2686	227.205	41.6639	265.325	27.356	31.1727	40.8221	754.252			Snord43	104.647	1328.01	60.0502	74.7813	53.452
AF357426	15.4312	17.0269	16.2315	30.1437	280.388	15.9264	15.8345	13.4582		11.8534	11.7766	21.1358	16.4751	240.335	13.3505	15.6631	23.8635			AF357426	29.8023	23.8663	26.3419	26.8729	19.1863	22.6245	10.8959	14.4514	12.1236	92.4502		15.4312	11.8534	17.0269	11.7766	16.2315	21.1358	30.1437	16.4751	280.388	240.335			AF357426	652.296	57.4824	28.603	43.2493	39.4013
Uba1y	84.3183	1136	64.9261	55.4757	48.546	41.4515	176.68	60.9862		82.5519	47.1063	140.226	50.9925	49.4844	47.7961	52.3204	119.987			Uba1y	101.642	71.353	119.369	257.438	46.9158	116.956	38.2057	180.16	107.616	46.5466		84.3183	82.5519	1136	47.1063	64.9261	140.226	55.4757	50.9925	48.546	49.4844			Uba1y	78.2156	93.3805	174.623	120.643	74.5519
D13Ertd608e; Gm21762	78.6718	21.7019	16.2315	33.9134	18.0169	16.3742	18.189	22.6338		20.3538	18.7374	20.7008	265.435	34.7491	12.2849	19.8257	21.3584			D13Ertd608e; Gm21762	57.9747	35.9247	54.5417	63.4734	23.2959	44.6261	17.9476	18.5473	448.744	16.5712		78.6718	20.3538	21.7019	18.7374	16.2315	20.7008	33.9134	265.435	18.0169	34.7491			D13Ertd608e; Gm21762	78.2156	131.148	59.2234	47.0005	38.3239
Reg1	15.3246	16.7925	16.4581	116.467	16.1256	17.4282	16.3929	15.7842		18.3439	19.8058	20.1347	21.5888	17.6171	14.8133	19.8257	24.5344			Reg1	112.779	37.1915	44.6098	65.7118	30.5267	304.398	24.6876	23.4763	18.8926	55.7386		15.3246	18.3439	16.7925	19.8058	16.4581	20.1347	116.467	21.5888	16.1256	17.6171			Reg1	222.766	1265.11	32.8563	55.1239	191.364
AU021063	15.7554	17.5056	12.9128	27.167	252.7	11.9038	12.2524	16.8002		19.6605	14.2003	14.3364	16.8213	12.9862	12.8957	15.3408	15.9638			AU021063	47.7474	31.0582	36.2344	42.4614	17.7778	24.417	15.6243	13.1149	15.5598	13.9346		15.7554	19.6605	17.5056	14.2003	12.9128	14.3364	27.167	16.8213	252.7	12.9862			AU021063	31.3281	55.5244	27.4379	40.353	32.0038
Gm13786	27.6225	31.336	28.2607	49.3092	30.7237	21.3084	25.7232	29.6592		27.4214	32.1746	27.5049	671.952	27.6442	21.8388	30.2592	33.5149			Gm13786	151.939	79.7218	85.5852	121.776	47.2421	83.8545	31.4659	26.781	66.7062	39.9633		27.6225	27.4214	31.336	32.1746	28.2607	27.5049	49.3092	671.952	30.7237	27.6442			Gm13786	95.6295	105.059	59.6354	80.1486	77.181
9430002A10Rik	25.5947	22.0048	24.6024	41.4639	19.4444	53.9426	37.9229	25.8199		23.3804	24.3838	240.787	18.5354	23.8994	15.0201	24.9212	25.5762			9430002A10Rik	65.6786	264.459	48.8162	147.859	164.507	44.9365	17.5782	23.4763	19.024	27.1072		25.5947	23.3804	22.0048	24.3838	24.6024	240.787	41.4639	18.5354	19.4444	23.8994			9430002A10Rik	107.589	1546.78	37.7419	40.0743	210.865
2410024N13Rik	17.6033	955.259	3931.13	6399.68	359.857	10759.7	8107.26	120.293		13.3358	987.645	14478.4	7762	7852.32	7275.45	4670.31	17.7129			2410024N13Rik	147193	36.1745	13580.9	163404	798.972	43.106	5815.61	22743	21.8528	22.0179		17.6033	13.3358	955.259	987.645	3931.13	14478.4	6399.68	7762	359.857	7852.32			2410024N13Rik	124811	61.1826	48580.7	110570	72.0124
AY761184	49.4457	70.0226	58.9217	55.8615	37.0469	41.1652	30.5902	54.9638		46.4379	44.8753	49.2351	46.9227	56.45	58.8439	53.0508	42.1287			AY761184	147.784	901.949	116.913	94.8832	126.413	2469.18	46.0687	111.673	78.7795	36.5197		49.4457	46.4379	70.0226	44.8753	58.9217	49.2351	55.8615	46.9227	37.0469	56.45			AY761184	105.375	450.396	295.722	320.594	89.8952
Sohlh2	108.216	41.9253	31.3573	44.749	272.721	29.3106	1623.62	374.912		43.9329	441.984	39.4407	46.9227	49.1426	84.9664	878.746	235.035			Sohlh2	143.743	194.942	106.839	127.83	49.5908	106.878	119.902	141.351	178.496	26.003		108.216	43.9329	41.9253	441.984	31.3573	39.4407	44.749	46.9227	272.721	49.1426			Sohlh2	106.108	146.53	591.443	129.302	249.03
Gm7840	31.9507	32.8939	26.9223	38.6872	22.4911	27.3478	29.1414	36.2626		39.5945	36.9589	31.3765	614.05	29.2204	25.6133	29.2285	42.7168			Gm7840	105.226	84.2674	79.8538	126.07	53.8921	78.239	25.2063	24.9875	31.336	22.171		31.9507	39.5945	32.8939	36.9589	26.9223	31.3765	38.6872	614.05	22.4911	29.2204			Gm7840	82.1042	129.342	68.5031	94.6549	58.0882
Pet2	272.059	49.8578	73.5538	72.1928	38.6201	31.8529	35.8773	66.2758		637.919	51.9067	53.8776	217.1	41.9007	36.7283	47.812	47.0699			Pet2	158.391	1249.3	617.069	184.577	132.698	3349.7	45.7505	87.0116	35.2548	32.9134		272.059	637.919	49.8578	51.9067	73.5538	53.8776	72.1928	217.1	38.6201	41.9007			Pet2	124.447	594.301	270.24	108.73	198.112
Gm15085; Gm15080; Ott	32.622	116.95	56.9146	1633.54	36.5368	31.6329	264.111	46.2189		150.877	49.1068	42.8616	905.276	72.4495	53.7734	600.201	35.4259			Gm15085; Gm15080; Ott	220.916	466.878	218.167	295.719	402.265	4095.48	226.869	34.8512	121.074	72.0339		32.622	150.877	116.95	49.1068	56.9146	42.8616	1633.54	905.276	36.5368	72.4495			Gm15085; Gm15080; Ott	141.964	1172.24	171.029	881.982	404.55
Bst2	953.953	172.416	969.252	6671.44	162.161	1502.71	3050.85	222.924		214.856	144.793	787.761	2275.89	150.009	738.687	2573.12	238.316			Bst2	3141.75	2696.56	289.875	473.783	20059.5	7433.45	1494.78	425.535	775.911	643.86		953.953	214.856	172.416	144.793	969.252	787.761	6671.44	2275.89	162.161	150.009			Bst2	7534.96	1917.55	518.463	951.86	18563.4
Gm15097	24.2141	83.8505	44.3459	1272.79	26.1961	24.8186	208.658	36.2626		118.376	40.1645	31.1598	644.579	46.8151	45.5323	404.305	30.4155			Gm15097	266.382	222.383	188.613	188.456	276.666	2856.07	164.931	28.308	88.6315	52.3677		24.2141	118.376	83.8505	40.1645	44.3459	31.1598	1272.79	644.579	26.1961	46.8151			Gm15097	152.154	736.759	150.968	615.069	164.298
Gm15091	24.0468	93.6851	40.2447	1005.56	36.5368	25.3401	111.045	32.909		96.151	32.3984	38.3622	322.29	58.8472	36.4746	308.537	29.9967			Gm15091	230.297	253.686	172.361	197.825	221.629	2556.26	136.78	35.5835	92.3953	52.3677		24.0468	96.151	93.6851	32.3984	40.2447	38.3622	1005.56	322.29	36.5368	58.8472			Gm15091	136.181	594.301	123.477	453.389	219.819
Gm13511	139.854	23.0988	17.7621	25.524	14.9418	12.1539	21.0391	18.7707		23.5431	16.5396	21.8811	27.1375	18.3652	16.5507	22.9322	20.0667			Gm13511	137.888	49.0745	41.6224	72.4082	29.8985	30.906	20.4739	62.8193	80.9943	75.6152		139.854	23.5431	23.0988	16.5396	17.7621	21.8811	25.524	27.1375	14.9418	18.3652			Gm13511	66.2287	65.1209	49.1152	37.3906	33.1324
Gm10439; Gm15093; Gm15085; Ott	31.077	105.401	58.5147	1451.96	33.6207	30.5553	207.217	41.9445		138.835	49.7923	42.8616	740.427	66.2066	52.6667	487.515	35.4259			Gm10439; Gm15093; Gm15085; Ott	230.297	420.774	186.017	299.847	357.55	3516.24	201.651	34.6104	100.409	66.2847		31.077	138.835	105.401	49.7923	58.5147	42.8616	1451.96	740.427	33.6207	66.2066			Gm10439; Gm15093; Gm15085; Ott	136.181	1148.11	164.062	650.139	280.173
Gm16367; Gm16513	6974.02	825.857	140.14	217.336	793.056	581.386	386.68	145.05		4728.71	108.222	156.673	2982.31	199.315	262.982	3819.85	129.493			Gm16367; Gm16513	536.469	1149.59	587.844	306.147	1362.46	2076.32	101.527	631.717	2486.24	102.58		6974.02	4728.71	825.857	108.222	140.14	156.673	217.336	2982.31	793.056	199.315			Gm16367; Gm16513	451.751	3808.61	283.675	459.718	128.906
Ube2dnl1	96.1873	126.216	140.14	772.71	537.932	134.676	346.089	401.821		620.475	493.823	166.758	3522.08	382.39	161.884	75.0251	230.198			Ube2dnl1	3034.73	1014.75	1977.26	753.823	3934.6	3716.72	476.296	118.861	232.284	949.224		96.1873	620.475	126.216	493.823	140.14	166.758	772.71	3522.08	537.932	382.39			Ube2dnl1	18553.2	4721.56	896.461	143.47	4330.06
Gm15093; Gm15085; Ott	31.077	99.7156	55.7433	1179.36	37.8253	30.7679	175.46	40.2359		119.199	45.1874	41.4016	542.024	53.405	44.5953	366.915	35.4259			Gm15093; Gm15085; Ott	233.512	275.69	180.93	277.834	300.663	2609.97	181.738	34.3714	93.038	60.1546		31.077	119.199	99.7156	45.1874	55.7433	41.4016	1179.36	542.024	37.8253	53.405			Gm15093; Gm15085; Ott	128.835	907.057	157.379	562.07	195.385
Fam83b	180.74	109.877	31.1407	41.4639	288.271	115.628	176.68	58.0977		291.475	301.884	49.9224	106.316	111.346	98.2796	152.145	54.8239			Fam83b	162.844	113.528	3613.77	142.823	235.895	112.191	65.6041	181.413	73.5039	300.372		180.74	291.475	109.877	301.884	31.1407	49.9224	41.4639	106.316	288.271	111.346			Fam83b	143.946	188.06	921.664	83.5522	206.525
Gml2	34.4821	15.3455	15.5703	23.1635	13.098	11.9038	45.4119	14.6255		21.0716	29.4021	13.8481	23.9543	12.9862	12.2001	17.0217	15.744			Gml2	152.996	599.204	72.4688	44.8825	31.6033	30.27	43.8868	14.2524	18.249	14.2274		34.4821	21.0716	15.3455	29.4021	15.5703	13.8481	23.1635	23.9543	13.098	12.9862			Gml2	115.311	51.0928	72.9126	47.6566	60.1367
Defa-rs1	52.6286	64.4339	56.1311	55.4757	45.295	35.8364	34.178	65.818		47.7434	44.8753	45.9379	67.753	93.6303	45.5323	56.0756	56.7572			Defa-rs1	122.561	1718.46	203.557	126.947	187.663	1795.06	74.8388	121.359	104.673	41.6604		52.6286	47.7434	64.4339	44.8753	56.1311	45.9379	55.4757	67.753	45.295	93.6303			Defa-rs1	127.945	2530.22	442.059	140.517	113
Otud6a	18.607	20.5312	16.9208	22.3745	18.9126	23.4799	287.018	20.8274		20.9261	20.3626	17.049	26.95	16.4373	16.5507	16.9041	22.8914			Otud6a	43.6331	30.6306	36.7402	60.4672	25.1415	43.4058	21.6413	27.5339	17.8735	23.1125		18.607	20.9261	20.5312	20.3626	16.9208	17.049	22.3745	26.95	18.9126	16.4373			Otud6a	48.4822	68.3585	43.9593	60.7413	30.9137
Gm12850	18.607	22.4672	15.5703	18.6847	17.8925	13.2081	21.4811	17.0348		17.5967	19.2642	16.6981	30.3203	17.1353	248.796	20.5249	18.5936			Gm12850	85.4703	41.5536	44.9201	60.8878	23.4579	41.35	16.1752	21.4534	17.9978	17.2749		18.607	17.5967	22.4672	19.2642	15.5703	16.6981	18.6847	30.3203	17.8925	17.1353			Gm12850	48.4822	73.7744	33.0848	51.0771	29.2461
Gm15971	58.395	56.093	224.524	88.8798	36.2845	39.4883	54.758	155.461		72.3655	75.4709	56.1656	64.0983	83.8014	40.4711	101.076	80.2669			Gm15971	339.52	135.947	179.68	279.767	75.1656	97.6681	63.8102	101.345	1304.92	178.602		58.395	72.3655	56.093	75.4709	224.524	56.1656	88.8798	64.0983	36.2845	83.8014			Gm15971	171.182	2012.89	134.187	120.643	123.655
Hist1h2ba	38639.1	1295.91	3215.28	1155.09	11123.2	2110.48	7831.09	10516.8		42266.6	59799.7	2724.2	11683.7	8242.71	7690.28	32980	774.291			Hist1h2ba	1855.19	18910.5	12583.9	2449.18	3546.06	4011.19	93697	3176.31	2335.88	4873.03		38639.1	42266.6	1295.91	59799.7	3215.28	2724.2	1155.09	11683.7	11123.2	8242.71			Hist1h2ba	1437.54	1623.68	2932.87	1264.72	7539.08
Peg10	103.091	131.576	64.9261	2581.12	3423.56	311.557	135.768	770.905		81.4154	145.8	106.272	2153.12	215.106	115.266	317.212	140.725			Peg10	318.986	423.701	1074.38	241.869	584.882	153.258	151.767	254.785	184.791	596.593		103.091	81.4154	131.576	145.8	64.9261	106.272	2581.12	2153.12	3423.56	215.106			Peg10	504.736	453.528	178.292	305.41	1278.44
Fam25c	1008.35	382.615	3398.61	3155.79	1261.81	705.916	4081.82	401.821		6827.92	1446	3695.65	2725.33	713.566	448.455	670.597	479.947			Fam25c	2131.05	28663	11905.1	12926.8	10169.8	35605.6	1265.7	4881.59	1584.43	8484.44		1008.35	6827.92	382.615	1446	3398.61	3695.65	3155.79	2725.33	1261.81	713.566			Fam25c	7640.14	8749.89	3487.79	4313.39	78487.4
Gm15107; Gm15114; Gm15093; Gm15085; Ott	27.4317	88.0193	44.6543	984.866	32.4755	25.6939	147.544	34.0695		102.34	36.9589	33.3963	413.635	48.8032	38.288	372.037	31.4881			Gm15107; Gm15114; Gm15093; Gm15085; Ott	201.88	260.818	140.001	222.565	252.826	2134.7	154.956	29.7153	75.0483	49.8874		27.4317	102.34	88.0193	36.9589	44.6543	33.3963	984.866	413.635	32.4755	48.8032			Gm15107; Gm15114; Gm15093; Gm15085; Ott	109.091	645.847	119.271	546.7	229.154
Mir30c-2	14.7003	18.7621	14.4273	23.4869	13.9412	18.9398	15.5086	22.6338		18.8596	31.7316	20.8448	29.9029	16.8994	11.7845	25.2691	22.8914			Mir30c-2	67.0586	52.2335	33.1121	74.4439	26.7599	621.589	19.6399	17.9155	20.3894	27.8693		14.7003	18.8596	18.7621	31.7316	14.4273	20.8448	23.4869	29.9029	13.9412	16.8994			Mir30c-2	62.6561	124.073	39.3447	45.3995	37.0185
Magea3	14.5988	50.5538	580.329	546.389	205.256	14.2546	285.036	265.103		283.505	14.2003	224.662	1967.59	16.7827	283.818	1286.56	257.197			Magea3	46.121	742.837	1457.51	1387.32	4073.35	4938.36	1086.68	172.821	229.086	218.366		14.5988	283.505	50.5538	14.2003	580.329	224.662	546.389	1967.59	205.256	16.7827			Magea3	193.929	127.562	4062.34	985.427	515.623
Gm9732	166.315	34.0539	159.867	98.6183	564.676	145.346	46.3661	284.131		255.509	179.501	56.5562	572.929	262.997	80.9422	563.902	395.28			Gm9732	287.487	2930.44	2815.72	819.205	85.1539	5954.71	558.617	88.2262	261.333	72.5349		166.315	255.509	34.0539	179.501	159.867	56.5562	98.6183	572.929	564.676	262.997			Gm9732	330.701	10051	454.487	198.722	471.193
Gm15127	26.1325	89.8688	42.8353	887.611	35.0485	21.4566	114.961	32.4559		98.1713	30.0199	39.4407	311.311	58.4408	39.6382	427.358	31.9276			Gm15127	201.88	152.949	149.012	175.835	208.225	2047.74	173.13	29.922	80.4348	47.1964		26.1325	98.1713	89.8688	30.0199	42.8353	39.4407	887.611	311.311	35.0485	58.4408			Gm15127	119.377	370.942	108.993	462.916	166.592
Luzp4	36.957	116.95	63.59	1441.93	40.5402	30.7679	271.536	53.0915		135.978	56.0192	49.9224	618.322	91.0699	61.3427	454.867	45.1525			Luzp4	339.52	246.749	165.34	281.713	340.616	2895.94	197.501	45.3533	91.1233	74.5742		36.957	135.978	116.95	56.0192	63.59	49.9224	1441.93	618.322	40.5402	91.0699			Luzp4	152.154	1006.44	206.228	659.215	225.999
Gm7916	93.557	39.6637	29.8721	60.2874	57.7312	33.6691	48.0012	92.4377		58.373	41.0085	42.2715	47.9086	28.4213	32.1962	112.931	41.5487			Gm7916	48.7507	255.451	123.579	199.201	178.775	1408.38	55.1663	25.5126	47.4965	28.0631		93.557	58.373	39.6637	41.0085	29.8721	42.2715	60.2874	47.9086	57.7312	28.4213			Gm7916	89.8461	582.07	99.6016	149.563	247.309
Gm15064; RP23-235P16.1	1615.51	458.173	1458.96	350.625	474.834	428.56	1071.19	282.168		1445.38	70.9067	809.908	440.26	522.361	675.036	1183.88	339.374			Gm15064; RP23-235P16.1	1527.92	824.23	366.912	337.345	167.963	837.425	3604.83	4369.15	240.476	243.977		1615.51	1445.38	458.173	70.9067	1458.96	809.908	350.625	440.26	474.834	522.361			Gm15064; RP23-235P16.1	451.751	1309.73	314.757	336.533	259.605
Cidea	160.65	156.471	130.755	258.458	131.715	168.121	265.948	2369.57		125.125	149.899	239.124	530.87	238.675	158.553	195.267	245.016			Cidea	398.2	211.85	278.067	390.203	205.359	218.247	79.106	120.521	74.5299	75.6152		160.65	125.125	156.471	149.899	130.755	239.124	258.458	530.87	131.715	238.675			Cidea	245.467	253.361	306.15	189.31	178.549
Cst7	180.74	39.9396	110.717	1482.47	40.8221	104.21	44.7867	64.4635		208.981	42.7499	49.2351	1178.07	54.1505	91.0647	141.956	43.3131			Cst7	179.439	344.152	60.9388	139.883	357.55	1977.99	53.2871	244.406	127.978	34.3111		180.74	208.981	39.9396	42.7499	110.717	49.2351	1482.47	1178.07	40.8221	54.1505			Cst7	90.471	217.527	75.4839	102.865	190.042
Scarna3b; Mir1843a	28.2029	65.3334	81.0493	107.917	36.2845	627.448	721.571	47.19		120.863	32.1746	51.6829	36.8148	56.0601	43.3758	40.205	49.7537			Scarna3b; Mir1843a	150.89	87.2391	77.6702	113.621	55.0245	86.212	128.508	309.358	257.736	44.6505		28.2029	120.863	65.3334	32.1746	81.0493	51.6829	107.917	36.8148	36.2845	56.0601			Scarna3b; Mir1843a	99.0019	115.765	73.4198	68.8128	64.9012
Arxes2	40.4418	104.673	123.702	353.063	148.187	502.63	37.1425	213.843		197.708	200.554	498.557	73.6296	218.109	216.59	75.0251	92.8437			Arxes2	1988.34	835.735	2815.72	10499.9	990.492	2503.65	173.13	47.2793	451.865	209.471		40.4418	197.708	104.673	200.554	123.702	498.557	353.063	73.6296	148.187	218.109			Arxes2	5952.93	1494.09	161.803	6185.2	2469.79
Mir138-2	15.0092	13.7346	11.6376	20.4465	13.3733	10.6542	13.9771	14.1273		15.859	12.1919	15.1539	20.4243	12.2008	9.63857	172.362	12.8771			Mir138-2	40.1506	30.6306	29.4315	31.9575	18.9221	25.1035	14.5779	14.961	12.4645	119.478		15.0092	15.859	13.7346	12.1919	11.6376	15.1539	20.4465	20.4243	13.3733	12.2008			Mir138-2	34.7607	35.1402	24.7284	24.161	25.2844
Uba1y	48.4281	625.882	41.6639	53.2158	40.8221	39.2155	66.9493	45.2677		53.3431	37.7355	60.6155	45.0112	41.6113	35.2321	43.6921	53.3247			Uba1y	109.695	71.353	86.1805	110.514	47.5707	78.239	38.2057	87.0116	54.5591	41.3726		48.4281	53.3431	625.882	37.7355	41.6639	60.6155	53.2158	45.0112	40.8221	41.6113			Uba1y	88.6092	112.599	94.2288	82.975	66.7258
Gm16367; Gm16513; Gm3183	9395.63	1304.92	237.326	373.194	1390.4	725.762	535.595	261.453		7068.7	164.034	230.978	4396.72	312.758	445.357	4606.01	208.909			Gm16367; Gm16513; Gm3183	1095.48	2971.35	928.842	514.876	2213.33	3303.58	137.732	862.951	3372.84	158.749		9395.63	7068.7	1304.92	164.034	237.326	230.978	373.194	4396.72	1390.4	312.758			Gm16367; Gm16513; Gm3183	679.997	7831.37	328.124	794.887	202.275
Gm3139	12058.6	2240.72	315.332	502.78	2454.61	944.464	539.32	340.24		9996.65	236.853	364.965	6089.94	385.05	579.562	6077.67	257.197			Gm3139	2252.56	3787.16	1304.51	629.508	2560.13	4575.83	196.137	957.504	4870.14	216.858		12058.6	9996.65	2240.72	236.853	315.332	364.965	502.78	6089.94	2454.61	385.05			Gm3139	941.87	6405.29	379.537	1188.24	227.571
Hist2h2be	75.467	46.519	26.5516	78.4545	62.3052	61.9637	35.1389	57.6964		71.8656	44.2575	71.092	38.6451	42.1922	46.168	39.6515	30.627			Hist2h2be	142.75	89.0721	328.395	319.148	57.7601	159.766	343.869	28.9028	49.1714	93.7407		75.467	71.8656	46.519	44.2575	26.5516	71.092	78.4545	38.6451	62.3052	42.1922			Hist2h2be	377.252	130.242	1696.21	97.9929	168.917
Bhmt	2642.66	72.9961	64.4777	368.057	132.631	134.676	130.237	151.21		1339.27	113.602	121.231	681.332	225.8	120.161	571.774	186.979			Bhmt	289.486	562.965	191.246	257.438	388.562	699.324	67.4485	1702.14	315.118	118.653		2642.66	1339.27	72.9961	113.602	64.4777	121.231	368.057	681.332	132.631	225.8			Bhmt	171.182	506.721	262.85	174.201	317.403
Myrfl	47.4315	24.2472	28.2607	30.3533	19.8529	21.0151	20.8937	24.2584		25.5851	22.7509	22.969	30.5312	21.84	17.4944	356.882	23.6986			Myrfl	70.3926	48.0646	53.4193	60.4672	31.8231	53.0697	21.4918	23.1531	23.9134	20.6863		47.4315	25.5851	24.2472	22.7509	28.2607	22.969	30.3533	30.5312	19.8529	21.84			Myrfl	52.6873	63.3402	84.3372	50.7243	38.0592
Gm16367; Gm16513	10281.6	1418.1	212.413	391.748	1586.11	944.464	602.575	235.635		7897.77	126.926	208.169	5338.48	323.787	591.74	5631.49	185.687			Gm16367; Gm16513	1267.13	3413.18	981.802	483.738	2940.82	3716.72	132.121	1170.68	4038.9	165.49		10281.6	7897.77	1418.1	126.926	212.413	208.169	391.748	5338.48	1586.11	323.787			Gm16367; Gm16513	604.41	8810.75	339.695	900.514	191.364
Gm16367	10281.6	1418.1	212.413	391.748	1586.11	944.464	602.575	235.635		7897.77	126.926	208.169	5338.48	323.787	591.74	5631.49	185.687			Gm16367	1267.13	3413.18	981.802	483.738	2940.82	3716.72	132.121	1170.68	4038.9	165.49		10281.6	7897.77	1418.1	126.926	212.413	208.169	391.748	5338.48	1586.11	323.787			Gm16367	604.41	8810.75	339.695	900.514	191.364
Gm16367; Gm16513	10281.6	1418.1	212.413	391.748	1586.11	944.464	602.575	235.635		7897.77	126.926	208.169	5338.48	323.787	591.74	5631.49	185.687			Gm16367; Gm16513	1267.13	3413.18	981.802	483.738	2940.82	3716.72	132.121	1170.68	4038.9	165.49		10281.6	7897.77	1418.1	126.926	212.413	208.169	391.748	5338.48	1586.11	323.787			Gm16367; Gm16513	604.41	8810.75	339.695	900.514	191.364
Gm16367	12312	1910.52	274.512	516.915	2630.79	984.572	520.949	274.452		10714.1	171	282.404	6851.54	387.728	643.065	8131.48	192.236			Gm16367	2190.97	4380.57	1304.51	591.437	3546.06	4671.97	180.482	1382.57	5751.6	213.872		12312	10714.1	1910.52	171	274.512	282.404	516.915	6851.54	2630.79	387.728			Gm16367	814.282	8629.43	406.778	1318.43	225.999
Gm3139	8409.32	1519.89	274.512	402.762	1575.16	710.826	400.317	298.257		7267.43	209.071	311.182	4159.55	302.104	430.187	5182.03	255.421			Gm3139	1755.12	2015.47	1023.5	603.865	2123.17	3303.58	173.13	686.509	2701.88	183.623		8409.32	7267.43	1519.89	209.071	274.512	311.182	402.762	4159.55	1575.16	302.104			Gm3139	814.282	3970.35	376.915	906.778	230.748
Ly96	785.667	929.137	44.3459	538.866	156.637	28.1166	29.5482	445.849		737.873	43.0473	55.3923	1025.57	78.7333	33.3316	2148.78	90.3049			Ly96	110.458	7316.32	461.213	1150.53	676.526	2368.6	32.5755	54.6874	72.4919	76.6707		785.667	737.873	929.137	43.0473	44.3459	55.3923	538.866	1025.57	156.637	78.7333			Ly96	3982.29	3247.35	3254.22	420.105	64.9012
Gm3139	11728.8	2164.39	317.525	516.915	2454.61	957.648	554.482	342.607		9723.3	235.217	352.533	6132.3	395.875	587.653	5993.99	260.788			Gm3139	2332	3840.03	1304.51	633.887	2632.11	4704.47	201.651	998.166	4769.92	221.414		11728.8	9723.3	2164.39	235.217	317.525	352.533	516.915	6132.3	2454.61	395.875			Gm3139	955.018	6405.29	392.921	1204.82	225.999
Gm16367	12142.5	1964.23	263.33	513.344	2594.57	944.464	610.987	261.453		10863.7	158.446	254.516	6995.51	390.425	713.525	7639.71	168.515			Gm16367	2116.33	4928.4	1286.55	555.669	3595.56	4770.14	153.886	1441.28	5672.42	200.938		12142.5	10863.7	1964.23	158.446	263.33	254.516	513.344	6995.51	2594.57	390.425			Gm16367	819.945	8933.74	415.325	1364.92	221.348
Il1rn	56.4059	40.7788	33.1452	101.391	139.225	32.5222	37.661	39.6819		70.8762	41.0085	43.4599	70.6302	43.6801	58.8439	79.3029	38.7663			Il1rn	1087.92	2772.37	183.456	392.917	838.694	1159.93	62.497	123.909	199.431	75.6152		56.4059	70.8762	40.7788	41.0085	33.1452	43.4599	101.391	70.6302	139.225	43.6801			Il1rn	274.257	2768.81	625.166	133.862	792.448
Gm9	87.2918	203.622	25.47	175.312	104.784	553.85	81.855	156.542		203.267	139.861	185.03	94.4981	100.35	257.57	149.014	37.1872			Gm9	11564	214.808	2502.73	13016.7	956.752	12075.7	2219.03	113.232	916.346	302.461		87.2918	203.267	203.622	139.861	25.47	185.03	175.312	94.4981	104.784	100.35			Gm9	9537.42	1156.1	3712.3	8686.78	380.084
Gm14833	20.934	30.2686	18.1353	38.6872	25.8354	22.3678	24.5049	20.3988		33.9945	23.3905	19.9957	42.5832	18.2383	17.9862	23.0917	23.2109			Gm14833	95.4948	74.9004	43.0902	89.765	26.7599	54.5617	29.3587	45.3533	29.0355	18.9038		20.934	33.9945	30.2686	23.3905	18.1353	19.9957	38.6872	42.5832	25.8354	18.2383			Gm14833	67.1532	85.334	60.0502	54.7431	55.7219
1700001J03Rik	37.4729	20.3894	22.4825	33.6791	18.0169	19.3378	19.3599	22.7913		43.0288	23.2289	25.1348	23.2993	33.1033	17.9862	24.5781	25.9333			1700001J03Rik	77.5659	61.6873	728.754	83.1752	45.6329	83.2753	22.096	25.5126	29.2375	23.7623		37.4729	43.0288	20.3894	23.2289	22.4825	25.1348	33.6791	23.2993	18.0169	33.1033			1700001J03Rik	82.6753	91.4587	73.9304	111.787	52.352
Gm7792	7684.7	1427.97	243.998	362.989	1952.73	794.197	368.366	252.547		8233.15	167.481	306.898	4679.74	203.503	415.533	4670.31	214.782			Gm7792	1174.11	2001.55	1074.38	442.055	2036.68	3103.79	141.604	1012.1	5076.96	164.347		7684.7	8233.15	1427.97	167.481	243.998	306.898	362.989	4679.74	1952.73	203.503			Gm7792	634.459	5423.65	563.432	932.271	174.874
Zik1	46.1345	13.3591	128.065	48.2944	12.6519	34.3765	403.101	18.1313		15.3188	15.1144	101.239	25.1452	16.3238	16.6658	14.8182	58.7588			Zik1	36.1858	69.8846	31.5439	41.5876	22.5023	90.4981	31.2485	99.2596	42.5105	106.936		46.1345	15.3188	13.3591	15.1144	128.065	101.239	48.2944	25.1452	12.6519	16.3238			Zik1	43.3928	50.3894	32.8563	31.8806	34.5394
Gm9994	252.086	22.0048	28.4573	48.2944	32.9288	29.5145	28.1487	27.1036		52.2453	23.2289	28.6729	48.2419	31.1013	30.0401	124.44	24.5344			Gm9994	1258.38	54.8303	63.0878	82.0301	48.9081	109.123	23.5184	72.1604	26.7181	26.1838		252.086	52.2453	22.0048	23.2289	28.4573	28.6729	48.2944	48.2419	32.9288	31.1013			Gm9994	70.9821	84.7446	74.9625	116.534	48.8461
Scarna10	147.828	15.4523	18.9054	24.8261	19.8529	12.2385	12.6845	19.7039		152.983	12.1077	17.287	25.6736	21.9919	15.8765	26.5254	98.1375			Scarna10	69.4234	27.7979	58.4564	43.3536	27.5122	28.8363	19.6399	411.04	254.187	174.926		147.828	152.983	15.4523	12.1077	18.9054	17.287	24.8261	25.6736	19.8529	21.9919			Scarna10	127.945	747.044	994.685	82.4019	29.4495
Fthl17b	1367.93	79.3274	101.176	3831.74	501.908	93.2707	243.031	770.905		2299.7	92.9156	169.086	8916.2	1427.13	89.811	349.537	264.428			Fthl17b	824.486	412.115	1662.67	842.236	1353.05	1991.74	1905.18	113.232	3874.38	1090.37		1367.93	2299.7	79.3274	92.9156	101.176	169.086	3831.74	8916.2	501.908	1427.13			Fthl17b	3212.28	2393.74	791.309	466.135	4096.49
Gm7056	24.7229	26.1683	24.9458	37.6293	22.3357	21.9075	26.6303	27.6731		31.0652	30.2288	27.8888	34.5883	27.6442	20.3763	29.6365	26.6624			Gm7056	132.271	64.3069	75.5463	103.83	66.8104	63.9918	24.1795	26.0486	442.566	26.1838		24.7229	31.0652	26.1683	30.2288	24.9458	27.8888	37.6293	34.5883	22.3357	27.6442			Gm7056	91.1003	98.0231	64.3602	81.8327	58.0882
Lcn9	189.726	43.1039	29.2574	654.289	21.4258	70.686	32.5593	45.8996		426.745	26.1339	39.4407	31.3896	57.2381	43.0762	42.4974	31.7071			Lcn9	83.1331	57.1587	64.8614	66.6291	32.9453	60.9611	23.8467	35.5835	27.0911	21.121		189.726	426.745	43.1039	26.1339	29.2574	39.4407	654.289	31.3896	21.4258	57.2381			Lcn9	60.9428	64.6711	55.2574	60.3217	114.577
Gm10337	902.494	21.7019	164.361	21.7627	17.8925	27.3478	456.667	617.549		299.67	22.2827	25.3096	23.6245	204.918	17.6161	25.2691	40.9767			Gm10337	48.0795	42.7219	64.4134	48.4385	18.9221	33.3547	94.0734	53.9345	508.375	367.246		902.494	299.67	21.7019	22.2827	164.361	25.3096	21.7627	23.6245	17.8925	204.918			Gm10337	43.3928	2344.48	58.0046	43.2493	32.6763
Nppb	136.029	2797.16	174.941	211.393	230.925	340.935	229.922	80.4717		71.8656	490.412	91.8759	565.042	117.694	98.9632	177.208	199.015			Nppb	727.776	590.954	390.53	179.53	410.717	335.418	147.617	91.3375	229.086	116.211		136.029	71.8656	2797.16	490.412	174.941	91.8759	211.393	565.042	230.925	117.694			Nppb	504.736	1101.34	174.623	565.979	487.809
Gm10697; Tdpoz5	738.152	34.2908	319.734	875.391	106.247	221.836	1463.29	1097.81		1165.9	544.146	292.362	41.7069	366.813	26.5165	1295.51	727.464			Gm10697; Tdpoz5	172.13	570.824	1260.07	960.793	61.9057	494.496	4993.08	336.191	7536.86	4805.94		738.152	1165.9	34.2908	544.146	319.734	292.362	875.391	41.7069	106.247	366.813			Gm10697; Tdpoz5	1159.58	2410.39	356.584	94.6549	1287.34
Gm10697; Tdpoz5	738.152	34.2908	319.734	875.391	106.247	221.836	1463.29	1097.81		1165.9	544.146	292.362	41.7069	366.813	26.5165	1295.51	727.464			Gm10697; Tdpoz5	172.13	570.824	1260.07	960.793	61.9057	494.496	4993.08	336.191	7536.86	4805.94		738.152	1165.9	34.2908	544.146	319.734	292.362	875.391	41.7069	106.247	366.813			Gm10697; Tdpoz5	1159.58	2410.39	356.584	94.6549	1287.34
Rnu6	138.888	296.06	505.206	746.389	1161.1	340.935	489.443	2195.62		1141.91	371.663	244.148	112.378	661.182	1477.37	529.799	1682.9			Rnu6	109.695	1803.9	1896.72	941.02	2650.41	2061.98	707.073	221.803	205.038	867.43		138.888	1141.91	296.06	371.663	505.206	244.148	746.389	112.378	1161.1	661.182			Rnu6	684.727	21395.9	1869.06	1864.54	652.653
Lyplal1	56.4059	64.4339	42.2456	103.521	47.2185	64.1489	57.4804	88.0597		74.9174	47.434	52.4043	56.9733	54.1505	70.9544	87.3843	40.9767			Lyplal1	157.297	139.769	2004.86	253.894	94.4842	583.997	145.585	168.095	75.0483	128.054		56.4059	74.9174	64.4339	47.434	42.2456	52.4043	103.521	56.9733	47.2185	54.1505			Lyplal1	259.463	214.532	525.7	129.302	85.0461
Gm20946	37.4729	19.2896	15.7877	24.8261	13.7492	15.9264	260.474	25.1138		20.9261	20.3626	13.5631	30.7436	24.7422	12.8957	19.0181	220.821			Gm20946	60.4366	41.5536	43.9956	187.154	28.4825	37.5259	21.6413	17.6688	24.2472	16.6864		37.4729	20.9261	19.2896	20.3626	15.7877	13.5631	24.8261	30.7436	13.7492	24.7422			Gm20946	87.3893	75.8485	39.8939	44.7745	54.1982
Gm12245	113.596	78.2353	168.982	161.32	983.158	705.916	213.043	382.79		144.731	718.005	121.231	195.661	401.402	421.334	85.5859	642.135			Gm12245	8176.97	251.934	6335.7	2365.75	990.492	9876.72	318.625	102.76	1184.24	2034.71		113.596	144.731	78.2353	718.005	168.982	121.231	161.32	195.661	983.158	401.402			Gm12245	12938.5	219.04	366.609	1300.28	1911.08
Guca1a	507.679	298.12	142.097	205.612	29.2686	42.9133	45.7277	140.109		683.705	113.602	69.1479	132.717	47.4686	200.689	289.878	30.4155			Guca1a	122.561	363.775	132.449	104.552	2008.64	2272.11	277.379	260.138	1674.77	266.983		507.679	683.705	298.12	113.602	142.097	69.1479	205.612	132.717	29.2686	47.4686			Guca1a	121.044	327.431	127.831	69.2915	294.102
Snx29	33.3075	22.6235	97.0548	286.777	37.0469	30.5553	41.4988	770.905		101.633	35.4533	34.574	37.5883	59.6687	47.7961	31.5442	28.7748			Snx29	62.5679	41.8427	59.2724	81.4635	38.3725	41.6376	98.7504	60.2603	225.932	72.0339		33.3075	101.633	22.6235	35.4533	97.0548	34.574	286.777	37.5883	37.0469	59.6687			Snx29	133.379	80.7309	54.8757	56.6736	82.7205
Gm7173; Chdc2	18.7364	18.8926	16.1194	26.4241	18.782	15.8164	20.4637	19.4326		21.8147	18.999	20.7008	25.6736	21.3906	17.016	19.9636	20.0667			Gm7173; Chdc2	55.613	39.3121	43.9956	60.0495	24.9679	511.935	18.4521	19.2013	16.6765	16.5712		18.7364	21.8147	18.8926	18.999	16.1194	20.7008	26.4241	25.6736	18.782	21.3906			Gm7173; Chdc2	45.2355	64.6711	40.4508	40.0743	34.7797
Gulo	224.065	85.6124	50.5881	711.038	188.874	116.433	225.19	163.19		1348.58	559.444	59.368	164.531	213.62	215.093	55.3036	111.178			Gulo	106.695	87.8459	174.767	94.8832	57.7601	129.77	105.107	104.195	109.877	56.5167		224.065	1348.58	85.6124	559.444	50.5881	59.368	711.038	164.531	188.874	213.62			Gulo	103.924	120.681	126.071	92.0666	71.021
Vmn1r53	17.6033	19.5588	48.5274	66.893	99.8216	19.4723	36.6311	22.7913		25.5851	409.537	142.184	199.772	28.225	17.2535	43.6921	137.829			Vmn1r53	59.6046	39.8609	173.56	132.338	43.1713	49.1737	22.5603	31.1927	78.7795	62.276		17.6033	25.5851	19.5588	409.537	48.5274	142.184	66.893	199.772	99.8216	28.225			Vmn1r53	1745.45	778.768	58.8144	456.543	79.3508
Gm11096	69.9268	17.9978	545.232	21.1676	96.4213	27.3478	77.9781	340.24		248.522	607.967	53.1359	166.828	30.8865	82.6429	14.2146	90.933			Gm11096	1695.33	55.5957	2255.59	133.258	16.2459	100.414	453.738	24.8149	237.165	218.366		69.9268	248.522	17.9978	607.967	545.232	53.1359	21.1676	166.828	96.4213	30.8865			Gm11096	617.11	52.5293	173.416	14.267	127.131
Scarna13; Mir3069	114.387	182.247	94.4008	313.818	300.512	194.463	795.103	138.18		140.773	150.942	298.506	221.661	252.284	154.217	158.606	98.1375			Scarna13; Mir3069	633.566	423.701	359.361	359.06	154.558	526.327	543.341	336.191	310.78	152.282		114.387	140.773	182.247	150.942	94.4008	298.506	313.818	221.661	300.512	252.284			Scarna13; Mir3069	1200.47	472.788	412.456	218.972	484.44
Naalad2	1001.38	1509.39	97.0548	145.39	71.0755	146.357	64.6688	66.2758		966.905	149.899	92.5149	140.285	56.8427	169.933	207.836	55.9758			Naalad2	287.487	170.887	202.151	222.565	296.523	374.758	90.2412	132.802	264.982	58.5097		1001.38	966.905	1509.39	149.899	97.0548	92.5149	145.39	140.285	71.0755	56.8427			Naalad2	187.323	192.012	301.935	376.004	138.158
Ly6a	2588.27	430.464	3617.38	7988.91	2506.19	7098.76	4560.57	337.89		2145.7	7120.93	4157.83	6437.18	3278.69	4733.92	4902.5	966.571			Ly6a	14138.6	13006.1	6981.34	12486.5	29986	84684.8	1049.67	1512.94	749.481	3567.27		2588.27	2145.7	430.464	7120.93	3617.38	4157.83	7988.91	6437.18	2506.19	3278.69			Ly6a	1304.59	3704.46	4264.31	7104.93	17931.1
Pmis2	395.566	22.4672	31.3573	1566.99	28.4682	378.291	28.3445	284.131		779.946	19.9435	1046.69	34.8289	29.0185	20.518	19.9636	21.0644			Pmis2	133.191	341.775	579.751	1497.23	53.8921	58.8845	35.6472	48.6085	33.8187	82.7452		395.566	779.946	22.4672	19.9435	31.3573	1046.69	1566.99	34.8289	28.4682	29.0185			Pmis2	1540.71	110.282	2045.3	84.7185	48.1737
Gm13698	2588.27	1097.3	4126.57	1005.56	617.921	691.388	2565.45	843.597		1816.86	1224.39	1847.83	422.326	656.615	675.036	1562.13	920.793			Gm13698	60.857	1125.93	1427.51	2285.16	810.125	1541.18	10196	11214.9	1234.53	1121.03		2588.27	1816.86	1097.3	1224.39	4126.57	1847.83	1005.56	422.326	617.921	656.615			Gm13698	484.175	125.805	1224.6	397.443	935.876
Gm13693	2588.27	1097.3	4126.57	1005.56	617.921	691.388	2565.45	843.597		1816.86	1224.39	1847.83	422.326	656.615	675.036	1562.13	920.793			Gm13693	60.857	1125.93	1427.51	2285.16	810.125	1541.18	10196	11214.9	1234.53	1121.03		2588.27	1816.86	1097.3	1224.39	4126.57	1847.83	1005.56	422.326	617.921	656.615			Gm13693	484.175	125.805	1224.6	397.443	935.876
Gm13696	2588.27	1097.3	4126.57	1005.56	617.921	691.388	2565.45	843.597		1816.86	1224.39	1847.83	422.326	656.615	675.036	1562.13	920.793			Gm13696	60.857	1125.93	1427.51	2285.16	810.125	1541.18	10196	11214.9	1234.53	1121.03		2588.27	1816.86	1097.3	1224.39	4126.57	1847.83	1005.56	422.326	617.921	656.615			Gm13696	484.175	125.805	1224.6	397.443	935.876
Gm13694	2588.27	1097.3	4126.57	1005.56	617.921	691.388	2565.45	843.597		1816.86	1224.39	1847.83	422.326	656.615	675.036	1562.13	920.793			Gm13694	60.857	1125.93	1427.51	2285.16	810.125	1541.18	10196	11214.9	1234.53	1121.03		2588.27	1816.86	1097.3	1224.39	4126.57	1847.83	1005.56	422.326	617.921	656.615			Gm13694	484.175	125.805	1224.6	397.443	935.876
Gm13697	2588.27	1097.3	4126.57	1005.56	617.921	691.388	2565.45	843.597		1816.86	1224.39	1847.83	422.326	656.615	675.036	1562.13	920.793			Gm13697	60.857	1125.93	1427.51	2285.16	810.125	1541.18	10196	11214.9	1234.53	1121.03		2588.27	1816.86	1097.3	1224.39	4126.57	1847.83	1005.56	422.326	617.921	656.615			Gm13697	484.175	125.805	1224.6	397.443	935.876
Gm13695	2606.28	1104.94	4126.57	971.307	622.219	654.093	2512.66	849.465		1829.49	1368	1860.68	425.264	652.079	670.373	1562.13	901.843			Gm13695	64.7744	1165.64	1417.65	2285.16	844.528	1541.18	10196	11137.5	1136	1090.37		2606.28	1829.49	1104.94	1368	4126.57	1860.68	971.307	425.264	622.219	652.079			Gm13695	501.249	143.514	1233.12	397.443	922.991
Gm9818	222.517	224.372	74.0654	156.909	42.2617	49.2944	29.9607	33.3684		78.6421	36.9589	79.4301	614.05	78.7333	335.186	46.5046	45.7828			Gm9818	148.812	227.056	172.361	500.797	300.663	2797.29	127.62	88.2262	315.118	310.964		222.517	78.6421	224.372	36.9589	74.0654	79.4301	156.909	614.05	42.2617	78.7333			Gm9818	212.215	146.53	99.6016	305.41	78.8027
Gm8988	299.783	775.911	776.438	104.966	51.314	1115.41	155.956	313.085		84.8728	105.995	96.4437	1178.07	193.864	356.762	968.294	678.748			Gm8988	366.419	9455.27	2287.08	369.155	2782.18	837.425	273.56	428.495	312.941	308.816		299.783	84.8728	775.911	105.995	776.438	96.4437	104.966	1178.07	51.314	193.864			Gm8988	2119.32	5812.93	723.123	869.84	427.616
Mir669b	252.086	121.916	78.2884	9.80681	49.566	48.9539	27.1899	149.128		587.005	277.79	17.4072	145.232	72.4495	4.52783	6.40546	40.6937			Mir669b	426.781	337.07	694.239	426.997	218.578	1089.78	164.931	336.191	119.407	69.5802		252.086	587.005	121.916	277.79	78.2884	17.4072	9.80681	145.232	49.566	72.4495			Mir669b	153.212	3782.3	74.4447	297.059	172.467
Gm16427	15584	2836.21	484.626	1026.69	2021.6	1837.28	736.733	413.118		13942.8	255.619	478.248	8435.24	647.575	1359.46	9941.87	314.46			Gm16427	4795.12	6503.06	1870.6	934.52	6436.24	7433.45	233.247	1655.6	6652.81	416.047		15584	13942.8	2836.21	255.619	484.626	478.248	1026.69	8435.24	2021.6	647.575			Gm16427	1950.17	11788.1	941.03	1864.54	522.821
Fthl17e	612.164	61.8091	58.5147	1115.74	192.843	59.4396	226.756	326.38		2029.95	62.5895	85.1311	3473.59	698.881	65.2913	174.769	146.701			Fthl17e	366.419	179.383	1135.64	412.452	405.063	704.188	817.863	59.0201	2164.39	552.796		612.164	2029.95	61.8091	62.5895	58.5147	85.1311	1115.74	3473.59	192.843	698.881			Fthl17e	1081.92	1071.23	366.609	220.496	1607.02
Gm5423	23.8807	14.0232	104.744	20.8761	41.9698	37.1001	22.2387	16.0045		121.704	12.3621	15.3654	17.7804	13.6318	13.0757	121.037	123.36			Gm5423	36.6909	27.9912	26.8954	44.8825	20.8504	32.4426	13.1384	14.3516	14.6187	32.6861		23.8807	121.704	14.0232	12.3621	104.744	15.3654	20.8761	17.7804	41.9698	13.6318			Gm5423	28.0394	36.8872	28.2093	29.5402	24.4231
Magea1	31.5108	71	418.977	482.299	161.04	17.1883	129.338	188.76		238.398	26.3157	212.544	2323.71	33.1033	77.6449	560.007	179.362			Magea1	152.996	1445.05	2255.59	1731.83	2228.72	5183.88	482.945	134.656	203.622	212.395		31.5108	238.398	71	26.3157	418.977	212.544	482.299	2323.71	161.04	33.1033			Magea1	302.205	307.629	5397.58	1393.6	526.457
Zp2	21.9747	22.6235	28.8546	378.404	31.5875	18.809	343.698	335.556		28.7847	30.439	38.0972	88.7831	43.0787	20.518	25.8	23.5349			Zp2	123.413	108.903	47.1534	65.2579	45.3177	70.5129	39.553	21.9042	23.2595	172.518		21.9747	28.7847	22.6235	30.439	28.8546	38.0972	378.404	88.7831	31.5875	43.0787			Zp2	70.4918	68.3585	51.2009	48.658	46.2113
Cwc22	743.286	533.649	1060.65	513.344	292.295	373.083	1041.9	427.687		707.816	415.254	553.184	365.117	359.265	366.792	533.484	435.561			Cwc22	473.543	599.204	754.454	980.981	422.264	781.345	4958.59	4220.32	608.768	508.676		743.286	707.816	533.649	415.254	1060.65	553.184	513.344	365.117	292.295	359.265			Cwc22	515.341	492.865	780.414	411.459	634.806
Gm13510	18.0982	17.0269	38.3386	57.0353	18.6523	193.12	102.182	59.7311		15.9693	20.9351	91.8759	25.6736	185.967	42.4832	22.4602	159.425			Gm13510	61.2803	30.6306	48.8162	764.346	446.341	596.268	72.7924	26.0486	180.988	227.639		18.0982	15.9693	17.0269	20.9351	38.3386	91.8759	57.0353	25.6736	18.6523	185.967			Gm13510	40.7685	59.9235	1961.98	225.129	333.183
Muc3a; A630081J09Rik	57.9917	49.1714	35.2787	971.307	35.7849	45.0468	301.288	47.19		44.856	68.0182	96.4437	77.8278	41.0384	30.2491	46.5046	47.0699			Muc3a; A630081J09Rik	264.542	100.908	158.604	161.802	62.3363	97.6681	46.3891	45.9864	225.932	131.654		57.9917	44.856	49.1714	68.0182	35.2787	96.4437	971.307	77.8278	35.7849	41.0384			Muc3a; A630081J09Rik	1540.71	198.783	1250.33	115.729	75.0704
Gm21742	24.2141	33.3531	212.413	45.0603	100.516	34.1391	43.865	50.2277		35.9328	62.5895	110.785	13.475	10.996	464.27	38.3008	12.6998			Gm21742	40.9943	23.7014	759.701	421.118	41.7008	31.121	52.5535	129.171	163.115	25.1172		24.2141	35.9328	33.3531	62.5895	212.413	110.785	45.0603	13.475	100.516	10.996			Gm21742	37.2556	35.6307	32.1801	650.139	17.1504
Gm12578	22.2815	20.9626	18.01	27.167	16.6943	19.3378	17.8147	23.7591		20.3538	20.5042	15.1539	23.2993	21.84	18.8804	21.5453	295.442			Gm12578	108.185	37.4502	63.0878	77.0691	28.6806	45.2491	23.0344	17.6688	20.674	15.8961		22.2815	20.3538	20.9626	20.5042	18.01	15.1539	27.167	23.2993	16.6943	21.84			Gm12578	72.4736	96.0058	50.1472	53.9894	46.2113
Gm2016	126.92	60.9582	89.9298	113.283	55.7647	452.995	57.4804	288.097		651.323	70.4169	119.562	161.145	63.5096	92.3359	112.931	64.7466			Gm2016	325.689	189.611	184.732	228.822	217.068	289.981	75.3594	87.0116	1369.8	53.468		126.92	651.323	60.9582	70.4169	89.9298	119.562	113.283	161.145	55.7647	63.5096			Gm2016	151.103	828.897	325.857	210.052	113.785
Dcpp2; Dcpp1	21.2262	28.2416	17.0385	26.2416	17.283	34.6156	52.8927	26.7304		18.3439	22.2827	23.6147	25.1452	18.3652	62.199	35.7359	40.9767			Dcpp2; Dcpp1	62.5679	44.8458	59.2724	94.2278	465.295	232.295	20.7597	18.6763	16.7925	17.7605		21.2262	18.3439	28.2416	22.2827	17.0385	23.6147	26.2416	25.1452	17.283	18.3652			Dcpp2; Dcpp1	96.2947	69.7949	42.1686	48.3219	187.425
Clec4a1	34.9634	27.0911	18.7748	34.8668	26.1961	22.6801	17.4481	21.265		29.1865	20.6468	25.1348	21.739	17.3745	15.5498	22.6165	23.8635			Clec4a1	50.8209	107.404	56.4651	54.4961	68.2143	125.35	18.7097	23.8041	19.2896	25.645		34.9634	29.1865	27.0911	20.6468	18.7748	25.1348	34.8668	21.739	26.1961	17.3745			Clec4a1	50.5411	60.3403	595.557	149.563	41.6479
1500009L16Rik	836.24	44.3158	144.08	772.71	861.842	345.694	1473.47	545.112		303.853	401.109	221.569	1372.14	511.611	177.149	2303.01	145.687			1500009L16Rik	435.748	1357.66	1104.59	708.234	3934.6	1184.3	271.671	772.363	170.042	357.204		836.24	303.853	44.3158	401.109	144.08	221.569	772.71	1372.14	861.842	511.611			1500009L16Rik	1639.89	14018.5	533.039	1221.64	2740.4
Gm13691	1174.45	588.031	1711.12	672.683	399.286	513.191	1433.17	430.661		1058.08	454.41	892.442	380.622	404.194	366.792	634.423	392.55			Gm13691	204.698	496.931	814.228	1001.59	282.479	729.021	5351.45	5304.99	765.229	592.472		1174.45	1058.08	588.031	454.41	1711.12	892.442	672.683	380.622	399.286	404.194			Gm13691	289.894	368.38	759.074	231.458	831.846
Gm20736	219.454	114.543	191.437	81.7861	78.3184	95.2305	150.644	129.824		368.937	351.614	188.918	106.316	47.4686	165.286	264.9	167.351			Gm20736	271.979	236.698	1488.13	2161.9	117.948	3467.83	66.9826	202.691	302.281	43.1295		219.454	368.937	114.543	351.614	191.437	188.918	81.7861	106.316	78.3184	47.4686			Gm20736	168.825	447.285	1416.48	2343.75	168.917
LOC100861914	175.798	121.074	152.295	87.0507	91.8546	81.7616	93.3772	172.495		323.412	216.444	175.049	88.7831	69.4982	116.067	210.737	172.056			LOC100861914	203.284	241.671	825.594	1426.32	111.585	2936.37	78.5596	138.442	213.745	55.3536		175.798	323.412	121.074	216.444	152.295	175.049	87.0507	88.7831	91.8546	69.4982			LOC100861914	189.938	441.127	1066.08	1020.18	182.3
LOC100862270	175.798	121.074	152.295	87.0507	91.8546	81.7616	93.3772	172.495		323.412	216.444	175.049	88.7831	69.4982	116.067	210.737	172.056			LOC100862270	203.284	241.671	825.594	1426.32	111.585	2936.37	78.5596	138.442	213.745	55.3536		175.798	323.412	121.074	216.444	152.295	175.049	87.0507	88.7831	91.8546	69.4982			LOC100862270	189.938	441.127	1066.08	1020.18	182.3
Egln3	22.4365	29.8518	19.8453	44.1329	21.4258	31.8529	38.4523	21.5619		24.8854	29.4021	37.0555	35.8081	116.882	19.0118	27.4608	27.0346			Egln3	119.209	155.084	80.9685	379.533	32.4917	968.64	23.8467	27.3437	44.9344	24.9437		22.4365	24.8854	29.8518	29.4021	19.8453	37.0555	44.1329	35.8081	21.4258	116.882			Egln3	117.734	90.1996	490.496	68.3375	36.7628
Klk1b22	34.4821	35.0113	20.2623	97.2606	32.2512	56.6244	32.7858	28.4511		24.8854	25.0693	35.546	605.597	22.9258	44.9055	34.0434	25.0499			Klk1b22	91.6048	127.725	67.1488	775.015	311.265	69.5422	28.1627	80.067	25.9875	22.7943		34.4821	24.8854	35.0113	25.0693	20.2623	35.546	97.2606	605.597	32.2512	22.9258			Klk1b22	70.0049	287.028	40.4508	345.995	257.812
Gm21818	63.4599	27.6604	22.1729	32.3072	22.9636	25.3401	29.5482	30.0733		30.6376	32.6237	49.2351	49.9431	101.048	19.2771	26.8957	27.2226			Gm21818	105.958	55.9824	57.6516	76.0081	42.2829	71.9946	27.775	29.922	398.863	24.7714		63.4599	30.6376	27.6604	32.6237	22.1729	49.2351	32.3072	49.9431	22.9636	101.048			Gm21818	64.4176	122.365	82.031	63.7611	47.5104
	656.101	245.529	92.4581	211.393	340.445	761.844	83.5749	245.641		973.63	200.554	78.3366	735.312	86.1574	302.087	369.467	95.4539				325.689	688.304	298.025	1126.85	1194.34	916.389	123.273	746.054	1295.91	261.489		656.101	973.63	245.529	200.554	92.4581	78.3366	211.393	735.312	340.445	86.1574				225.876	8220.72	283.675	309.674	315.211
	656.101	245.529	92.4581	211.393	340.445	761.844	83.5749	245.641		973.63	200.554	78.3366	735.312	86.1574	302.087	369.467	95.4539				325.689	688.304	298.025	1126.85	1194.34	916.389	123.273	746.054	1295.91	261.489		656.101	973.63	245.529	200.554	92.4581	78.3366	211.393	735.312	340.445	86.1574				225.876	8220.72	283.675	309.674	315.211
Gm7969	612.164	282.038	97.0548	211.393	357.371	783.263	71.2589	249.07		980.402	201.949	83.3791	735.312	90.4409	295.87	436.338	96.7864			Gm7969	339.52	712.577	351.965	1250.32	1161.68	860.968	123.273	767.028	1304.92	227.639		612.164	980.402	282.038	201.949	97.0548	83.3791	211.393	735.312	357.371	90.4409			Gm7969	230.622	8335.48	289.636	318.38	319.611
Olfr1131	71.3961	39.1177	955.908	85.8522	156.637	38.1432	22.7059	41.6548		250.251	45.5017	359.94	37.5883	93.6303	445.357	897.21	50.0998			Olfr1131	259.097	146.718	306.403	241.869	51.6967	165.4	179.236	68.2679	33.5851	142.084		71.3961	250.251	39.1177	45.5017	955.908	359.94	85.8522	37.5883	156.637	93.6303			Olfr1131	2032.99	309.769	314.757	137.626	225.999
Fthl17d	616.422	91.1233	78.2884	839.731	265.263	120.539	554.482	326.38		2331.8	86.6934	124.639	2525.26	825.373	78.185	167.649	157.23			Fthl17d	349.065	245.045	808.604	337.345	388.562	487.689	664.311	100.645	2164.39	445.909		616.422	2331.8	91.1233	86.6934	78.2884	124.639	839.731	2525.26	265.263	825.373			Fthl17d	560.039	590.196	328.124	218.972	1314.39
Gm20896	266.46	85.6124	252.603	87.0507	66.777	91.9866	197.403	138.18		351.463	310.371	188.918	116.341	49.8286	188.552	274.241	128.599			Gm20896	285.501	228.635	1127.79	2238.13	129.967	3768.61	68.3901	228.039	401.637	63.5845		266.46	351.463	85.6124	310.371	252.603	188.918	87.0507	116.341	66.777	49.8286			Gm20896	222.766	397.566	1476.63	2460.28	167.75
Nostrin	79.219	37.265	66.7515	280.875	65.8577	667.837	76.3734	44.0299		38.5118	75.4709	80.5389	53.1579	62.2026	31.3158	139.035	55.5892			Nostrin	152.996	143.699	77.1337	126.07	78.9026	138.124	216.124	47.9392	119.407	144.068		79.219	38.5118	37.265	75.4709	66.7515	80.5389	280.875	53.1579	65.8577	62.2026			Nostrin	1378.98	116.57	135.12	462.916	1734.34
Mir3098	17.1219	22.312	20.1224	94.601	17.1636	10.8781	24.847	22.4775		51.526	38.5284	19.5841	120.444	17.3745	8.68677	23.7409	65.6504			Mir3098	460.594	64.3069	41.6224	119.269	23.7854	171.233	38.4714	9.40309	35.7469	25.645		17.1219	51.526	22.312	38.5284	20.1224	19.5841	94.601	120.444	17.1636	17.3745			Mir3098	922.487	338.978	70.9188	69.7734	29.6544
2610024D14Rik	26.8672	31.5539	21.8677	35.8471	24.6118	22.8378	16.1672	32.2317		16.1922	18.7374	38.6291	26.032	29.8344	41.036	18.3703	46.1012			2610024D14Rik	71.8716	89.6917	68.0861	135.118	331.302	149.067	19.6399	23.9696	374.74	240.619		26.8672	16.1922	31.5539	18.7374	21.8677	38.6291	35.8471	26.032	24.6118	29.8344			2610024D14Rik	63.092	90.827	47.4421	107.979	43.4165
Gm17482	66.6149	37.5242	319.734	167.009	7.62787	5.0748	10.1612	9.1922		75.9632	10.6137	15.5799	61.0624	14.015	12.4564	5.77292	32.3733			Gm17482	417.998	13.7076	36.7402	225.672	9.52686	68.5848	86.5652	16.3717	7.9986	6.63734		66.6149	75.9632	37.5242	10.6137	319.734	15.5799	167.009	61.0624	7.62787	14.015			Gm17482	60.1038	762.741	100.992	50.7243	176.09
Gm11247; RP23-236A12.1	2300.57	461.36	1796.19	215.835	588.655	606.075	1291.65	760.292		1293.65	56.4088	1362.1	1004.47	884.613	616.869	928.85	417.818			Gm11247; RP23-236A12.1	1330.13	753.207	395.981	240.198	157.805	1964.32	2731.95	3220.65	374.74	491.349		2300.57	1293.65	461.36	56.4088	1796.19	1362.1	215.835	1004.47	588.655	884.613			Gm11247; RP23-236A12.1	382.518	2083.87	203.389	154.837	250.762
Slc40a1	72.8963	221.283	168.982	231.326	1113.8	206.981	329.697	1951.56		248.522	60.0399	252.758	821.555	58.8472	191.184	138.074	1149.45			Slc40a1	295.569	113.528	354.413	536.741	98.4966	247.248	228.447	68.7427	51.9751	48.8608		72.8963	248.522	221.283	60.0399	168.982	252.758	231.326	821.555	1113.8	58.8472			Slc40a1	237.105	181.654	124.336	177.861	207.962
Pnliprp2	285.584	57.2716	167.815	3805.27	108.48	161.272	62.0345	144.048		110.448	1150.34	75.1455	2022.91	364.28	328.288	86.7807	117.518			Pnliprp2	321.205	1485.67	504.702	1073.48	1371.94	1184.3	83.6165	449.799	183.514	505.163		285.584	110.448	57.2716	1150.34	167.815	75.1455	3805.27	2022.91	108.48	364.28			Pnliprp2	238.754	1904.31	865.924	913.085	652.653
Slc7a8	1638.06	3303.43	2242.24	18481.4	25202.5	5269.14	21996.7	16617.4		2430.82	987.645	28756.8	6047.88	7532.45	9734.02	10804.2	38344.5			Slc7a8	9724.11	578.792	1277.66	2415.46	440.196	1977.99	6408.25	1610.32	379.972	3170.74		1638.06	2430.82	3303.43	987.645	2242.24	28756.8	18481.4	6047.88	25202.5	7532.45			Slc7a8	2955.9	528.24	764.354	2295.52	962.187
1700003E24Rik; BC061195	47.1039	69.0585	70.5575	115.663	73.5819	45.3601	58.2828	46.5403		76.4916	62.1572	38.6291	61.9148	54.1505	37.5	95.6241	68.4383			1700003E24Rik; BC061195	688.518	135.947	1151.49	221.027	231.04	634.649	75.3594	45.9864	63.9888	134.42		47.1039	76.4916	69.0585	62.1572	70.5575	38.6291	115.663	61.9148	73.5819	54.1505			1700003E24Rik; BC061195	166.501	2248.97	293.679	999.183	164.298
Snord93	842.057	96.9889	250.858	472.373	127.229	70.686	4854.13	2575.1		231.879	642.632	191.555	102.694	99.6573	1457.03	1519.42	2515.68			Snord93	780.011	3975.45	310.681	339.691	671.853	11664.3	135.835	172.821	56.093	3127.09		842.057	231.879	96.9889	642.632	250.858	191.555	472.373	102.694	127.229	99.6573			Snord93	754.504	524.591	6737.96	535.449	1082.52
Defa-rs2	168.637	27.0911	15.0399	36.6003	19.5796	19.0716	20.4637	30.7052		56.3846	25.0693	18.7864	22.8198	62.6352	17.3735	129.724	18.3376			Defa-rs2	57.5742	259.017	51.9585	51.2003	151.377	210.812	41.8082	57.4062	20.5312	21.5648		168.637	56.3846	27.0911	25.0693	15.0399	18.7864	36.6003	22.8198	19.5796	62.6352			Defa-rs2	548.514	166.001	401.177	39.5226	93.7127
Snap91	67.0783	65.7878	79.9335	381.036	159.928	59.4396	106.521	1261.05		253.744	60.878	512.573	237.571	96.9321	125.263	89.2204	162.775			Snap91	125.136	112.744	101.075	199.201	101.97	248.968	47.6933	54.3096	53.4363	45.5887		67.0783	253.744	65.7878	60.878	79.9335	512.573	381.036	237.571	159.928	96.9321			Snap91	207.848	136.717	96.2088	146.485	109.15
Spic	1258.75	94.9929	48.1922	46.0071	99.8216	53.9426	50.7381	144.048		532.719	41.5809	41.6896	203.97	210.679	45.5323	675.261	37.1872			Spic	208.999	460.451	73.9916	255.66	333.606	1097.36	90.8689	274.971	647.954	33.8387		1258.75	532.719	94.9929	41.5809	48.1922	41.6896	46.0071	203.97	99.8216	210.679			Spic	80.4145	208.666	201.984	162.535	199.49
Gm21209	346.755	92.3953	203.76	72.695	77.7774	105.665	168.312	128.927		330.208	395.587	206.731	90.6486	51.2295	163.01	193.918	149.783			Gm21209	211.916	207.491	1457.51	1719.87	85.7462	2816.75	60.3681	183.946	382.615	47.8552		346.755	330.208	92.3953	395.587	203.76	206.731	72.695	90.6486	77.7774	51.2295			Gm21209	132.457	336.637	1446.25	1930.29	191.364
Gm21518	346.755	92.3953	203.76	72.695	77.7774	105.665	168.312	128.927		330.208	395.587	206.731	90.6486	51.2295	163.01	193.918	149.783			Gm21518	211.916	207.491	1457.51	1719.87	85.7462	2816.75	60.3681	183.946	382.615	47.8552		346.755	330.208	92.3953	395.587	203.76	206.731	72.695	90.6486	77.7774	51.2295			Gm21518	132.457	336.637	1446.25	1930.29	191.364
Gm20888	346.755	92.3953	203.76	72.695	77.7774	105.665	168.312	128.927		330.208	395.587	206.731	90.6486	51.2295	163.01	193.918	149.783			Gm20888	211.916	207.491	1457.51	1719.87	85.7462	2816.75	60.3681	183.946	382.615	47.8552		346.755	330.208	92.3953	395.587	203.76	206.731	72.695	90.6486	77.7774	51.2295			Gm20888	132.457	336.637	1446.25	1930.29	191.364
Gm21638	346.755	92.3953	203.76	72.695	77.7774	105.665	168.312	128.927		330.208	395.587	206.731	90.6486	51.2295	163.01	193.918	149.783			Gm21638	211.916	207.491	1457.51	1719.87	85.7462	2816.75	60.3681	183.946	382.615	47.8552		346.755	330.208	92.3953	395.587	203.76	206.731	72.695	90.6486	77.7774	51.2295			Gm21638	132.457	336.637	1446.25	1930.29	191.364
Gm21650	346.755	92.3953	203.76	72.695	77.7774	105.665	168.312	128.927		330.208	395.587	206.731	90.6486	51.2295	163.01	193.918	149.783			Gm21650	211.916	207.491	1457.51	1719.87	85.7462	2816.75	60.3681	183.946	382.615	47.8552		346.755	330.208	92.3953	395.587	203.76	206.731	72.695	90.6486	77.7774	51.2295			Gm21650	132.457	336.637	1446.25	1930.29	191.364
Gm20923	346.755	92.3953	203.76	72.695	77.7774	105.665	168.312	128.927		330.208	395.587	206.731	90.6486	51.2295	163.01	193.918	149.783			Gm20923	211.916	207.491	1457.51	1719.87	85.7462	2816.75	60.3681	183.946	382.615	47.8552		346.755	330.208	92.3953	395.587	203.76	206.731	72.695	90.6486	77.7774	51.2295			Gm20923	132.457	336.637	1446.25	1930.29	191.364
Gm21171	346.755	92.3953	203.76	72.695	77.7774	105.665	168.312	128.927		330.208	395.587	206.731	90.6486	51.2295	163.01	193.918	149.783			Gm21171	211.916	207.491	1457.51	1719.87	85.7462	2816.75	60.3681	183.946	382.615	47.8552		346.755	330.208	92.3953	395.587	203.76	206.731	72.695	90.6486	77.7774	51.2295			Gm21171	132.457	336.637	1446.25	1930.29	191.364
Gm20874	346.755	92.3953	203.76	72.695	77.7774	105.665	168.312	128.927		330.208	395.587	206.731	90.6486	51.2295	163.01	193.918	149.783			Gm20874	211.916	207.491	1457.51	1719.87	85.7462	2816.75	60.3681	183.946	382.615	47.8552		346.755	330.208	92.3953	395.587	203.76	206.731	72.695	90.6486	77.7774	51.2295			Gm20874	132.457	336.637	1446.25	1930.29	191.364
Gm20937	346.755	92.3953	203.76	72.695	77.7774	105.665	168.312	128.927		330.208	395.587	206.731	90.6486	51.2295	163.01	193.918	149.783			Gm20937	211.916	207.491	1457.51	1719.87	85.7462	2816.75	60.3681	183.946	382.615	47.8552		346.755	330.208	92.3953	395.587	203.76	206.731	72.695	90.6486	77.7774	51.2295			Gm20937	132.457	336.637	1446.25	1930.29	191.364
Gm20843	346.755	92.3953	203.76	72.695	77.7774	105.665	168.312	128.927		330.208	395.587	206.731	90.6486	51.2295	163.01	193.918	149.783			Gm20843	211.916	207.491	1457.51	1719.87	85.7462	2816.75	60.3681	183.946	382.615	47.8552		346.755	330.208	92.3953	395.587	203.76	206.731	72.695	90.6486	77.7774	51.2295			Gm20843	132.457	336.637	1446.25	1930.29	191.364
LOC100862125	406.687	103.95	195.46	111.723	87.5042	145.346	169.483	183.598		368.937	426.928	267.17	132.717	68.5414	171.115	218.169	207.466			LOC100862125	273.871	270.016	1457.51	2003.19	147.238	3691.05	89.6179	241.041	442.566	75.0929		406.687	368.937	103.95	426.928	195.46	267.17	111.723	132.717	87.5042	68.5414			LOC100862125	289.894	578.049	1895.15	3008.03	215.295
Gm6268	27.4317	31.9944	32.2388	50.6954	31.5875	25.8726	37.1425	28.8482		47.4136	35.9482	32.483	71.6162	31.1013	28.0284	129.724	34.2192			Gm6268	105.226	74.9004	133.37	1001.59	43.4716	72.9996	50.4127	34.8512	47.8268	32.4603		27.4317	47.4136	31.9944	35.9482	32.2388	32.483	50.6954	71.6162	31.5875	31.1013			Gm6268	57.2572	108.763	477.083	62.8833	67.1899
LOC380994; LOC100862114	241.817	93.038	145.082	65.0638	61.0229	77.8892	119.843	111.462		227.107	219.465	154.516	73.121	42.4856	133.327	140.976	135.931			LOC380994; LOC100862114	172.13	142.706	961.597	1358.77	74.1308	2119.95	55.1663	169.264	302.281	42.8316		241.817	227.107	93.038	219.465	145.082	154.516	65.0638	73.121	61.0229	42.4856			LOC380994; LOC100862114	112.938	311.924	1303.43	1452.78	145.027
Gm10737	39.885	59.2913	73.0457	292.802	86.2995	147.375	52.8927	76.6604		43.0288	183.273	167.918	66.3587	45.8517	43.9813	587.849	59.579			Gm10737	2175.83	110.423	69.0366	279.767	72.1037	323.992	96.0501	113.232	95.6536	135.355		39.885	43.0288	59.2913	183.273	73.0457	167.918	292.802	66.3587	86.2995	45.8517			Gm10737	575.784	1865.12	698.49	260.404	117.798
Gm21815; LOC380994	174.584	84.4338	192.769	69.7337	65.4028	84.645	155.956	99.7614		235.116	253.853	139.258	93.8454	42.7811	153.152	199.37	117.518			Gm21815; LOC380994	253.765	211.85	995.508	1743.88	113.93	2998.07	66.5199	165.781	291.984	60.1546		174.584	235.116	84.4338	253.853	192.769	139.258	69.7337	93.8454	65.4028	42.7811			Gm21815; LOC380994	174.779	386.694	1080.96	1483.31	152.237
Kcnrg	40.7231	28.835	21.7166	40.893	27.6897	21.0151	49.6939	415.991		24.7135	20.2219	34.3351	41.7069	30.8865	22.1436	30.895	24.5344			Kcnrg	102.349	72.3491	57.6516	62.1672	41.9908	127.984	27.9682	34.3714	104.673	26.366		40.7231	24.7135	28.835	20.2219	21.7166	34.3351	40.893	41.7069	27.6897	30.8865			Kcnrg	67.1532	155.962	68.0299	82.975	50.9204
B020004J07Rik	1377.44	1167.94	101.88	126.569	244.092	73.1787	80.728	122.821		1730.81	105.263	484.924	150.353	228.952	51.2265	77.6709	78.072			B020004J07Rik	655.909	172.076	227.432	213.498	1620.25	1499.03	77.478	509.57	89.248	212.395		1377.44	1730.81	1167.94	105.263	101.88	484.924	126.569	150.353	244.092	228.952			B020004J07Rik	661.402	269.67	197.827	185.414	377.458
Gm13868	155.177	130.667	374.995	772.71	57.3324	114.037	83.5749	151.21		89.712	708.12	182.483	155.656	147.944	76.047	109.843	117.518			Gm13868	429.749	1110.43	344.722	1080.95	609.719	2076.32	246.546	355.359	287.965	474.612		155.177	89.712	130.667	708.12	374.995	182.483	772.71	155.656	57.3324	147.944			Gm13868	283.929	7256.45	1073.49	386.575	1075.04
Gm21894; LOC380994	195.06	80.4348	203.76	72.695	67.2415	88.8532	170.662	104.721		243.407	253.853	145.171	97.8306	44.5979	159.656	213.679	126.828			Gm21894; LOC380994	255.53	231.827	1037.78	1817.93	117.948	3039.92	69.3448	165.781	282.038	60.5731		195.06	243.407	80.4348	253.853	203.76	145.171	72.695	97.8306	67.2415	44.5979			Gm21894; LOC380994	191.259	405.919	1073.49	1514.48	158.702
LOC100039905	201.939	69.5389	208.041	76.8399	66.3157	80.636	204.364	103.279		305.966	266.474	139.258	98.511	49.1426	168.759	238.741	107.391			LOC100039905	238.418	181.887	1009.4	1830.58	99.1817	2591.94	55.55	181.413	349.645	47.1964		201.939	305.966	69.5389	266.474	208.041	139.258	76.8399	98.511	66.3157	49.1426			LOC100039905	158.615	233.139	1182.89	1751.78	128.906
Gm12934	36.957	27.8528	26.1861	37.6293	25.129	26.9713	24.0006	35.271		24.7135	33.5409	34.3351	37.3287	75.5261	25.9708	26.1602	29.3794			Gm12934	204.698	94.1509	819.891	159.574	50.6328	116.148	28.7545	41.4453	24.9289	53.0987		36.957	24.7135	27.8528	33.5409	26.1861	34.3351	37.6293	37.3287	25.129	75.5261			Gm12934	138.082	205.793	72.9126	112.564	72.0124
LOC380994; LOC100861808; Sly	241.817	92.3953	149.161	66.893	63.6143	75.2361	116.566	109.928		228.687	214.949	155.591	75.6996	41.9007	133.327	140.002	134.06			LOC380994; LOC100861808; Sly	170.941	141.72	948.359	1303.42	74.6464	2119.95	53.6578	164.636	296.06	42.8316		241.817	228.687	92.3953	214.949	149.161	155.591	66.893	75.6996	63.6143	41.9007			LOC380994; LOC100861808; Sly	115.311	314.093	1250.33	1442.75	146.035
Gm20736; Sly; Gm20855	227.193	112.966	200.955	87.6562	67.7092	88.2395	145.512	139.142		283.505	287.586	164.462	107.8	50.8756	168.759	235.454	141.704			Gm20736; Sly; Gm20855	225.557	240.002	1135.64	1975.61	143.211	3235.6	73.2987	211.298	330.785	55.7386		227.193	283.505	112.966	287.586	200.955	164.462	87.6562	107.8	67.7092	50.8756			Gm20736; Sly; Gm20855	224.315	423.157	1406.7	2156.69	179.79
Gm24148	115.983	109.118	226.086	142.398	73.0737	132.822	244.722	152.262		127.754	105.263	185.03	481.774	988.367	202.085	118.546	138.787			Gm24148	285.501	323.339	319.415	448.226	123.811	344.848	106.574	160.134	196.686	190.099		115.983	127.754	109.118	105.263	226.086	185.03	142.398	481.774	73.0737	988.367			Gm24148	522.535	469.522	398.406	3602.06	306.591
Ddx3y	836.24	613.002	648.394	63.2846	43.4499	391.631	225.19	910.434		1157.85	245.206	1076.11	53.9	43.9839	679.731	398.739	818.44			Ddx3y	133.191	73.359	196.623	1446.23	49.2483	872.987	44.809	2562.14	1950.66	36.5197		836.24	1157.85	613.002	245.206	648.394	1076.11	63.2846	53.9	43.4499	43.9839			Ddx3y	86.7856	149.609	947.575	496.141	81.5817
Sly; Gm21477	236.841	103.232	226.086	93.2986	77.2402	95.8929	160.341	142.065		339.491	303.984	187.613	120.444	54.5272	185.956	240.401	149.783			Sly; Gm21477	283.529	262.633	1295.5	2073.83	133.621	3349.7	78.0169	226.464	344.832	57.7042		236.841	339.491	103.232	303.984	226.086	187.613	93.2986	120.444	77.2402	54.5272			Sly; Gm21477	245.467	482.722	1486.9	2186.8	190.042
Gm11743	22.2815	25.9875	21.7166	40.893	21.4258	44.1197	24.3356	26.3624		27.4214	22.9091	28.2781	34.3494	25.7929	22.4527	28.2328	29.7895			Gm11743	61.2803	48.7355	49.4977	70.9181	29.4869	62.6749	17.4568	26.9672	39.6637	16.118		22.2815	27.4214	25.9875	22.9091	21.7166	28.2781	40.893	34.3494	21.4258	25.7929			Gm11743	65.3169	81.8579	71.4121	67.3967	50.2194
Gm21858; LOC380994; Gm20736	207.616	92.3953	205.177	74.7387	76.1768	82.903	158.133	117.818		255.509	246.911	162.198	101.281	49.1426	163.01	207.836	136.877			Gm21858; LOC380994; Gm20736	266.382	208.934	1089.38	1672.84	126.413	2998.07	74.3219	189.117	323.977	58.5097		207.616	255.509	92.3953	246.911	205.177	162.198	74.7387	101.281	76.1768	49.1426			Gm21858; LOC380994; Gm20736	204.986	429.064	1224.6	1668.81	176.09
Pou5f2	54.4845	321.739	78.2884	85.8522	61.4474	75.2361	64.6688	98.388		57.5694	71.8965	69.1479	94.4981	46.8151	274.15	141.956	104.455			Pou5f2	966.986	169.707	169.988	304.032	150.331	237.176	93.4236	80.067	96.319	109.942		54.4845	57.5694	321.739	71.8965	78.2884	69.1479	85.8522	94.4981	61.4474	46.8151			Pou5f2	227.447	202.96	819.214	154.837	232.353
Gm21760	195.06	51.2595	188.802	56.6413	48.2106	41.1652	204.364	79.9159		185.751	156.265	91.2413	77.8278	29.4236	160.766	155.342	64.7466			Gm21760	188.36	136.893	548.478	1294.41	63.6462	2090.77	50.0645	130.974	276.234	44.3421		195.06	185.751	51.2595	156.265	188.802	91.2413	56.6413	77.8278	48.2106	29.4236			Gm21760	110.614	173.05	733.217	965.147	85.6376
Gm20736; Sly	220.98	116.95	205.177	81.7861	66.777	91.3512	158.133	128.036		327.927	308.227	156.673	96.4837	50.1752	169.933	227.434	151.874			Gm20736; Sly	245.121	219.321	1192.1	2045.28	110.049	2916.08	65.151	221.803	347.23	52.0059		220.98	327.927	116.95	308.227	205.177	156.673	81.7861	96.4837	66.777	50.1752			Gm20736; Sly	188.626	368.38	1426.33	1984.56	160.917
Nat1	25.068	24.7567	45.2777	45.0603	25.3038	48.28	31.4502	26.9163		35.4381	37.216	23.779	167.988	55.2883	29.4219	26.8957	36.9303			Nat1	493.652	763.721	186.017	493.902	385.878	1120.41	58.3118	69.2209	47.1684	36.7737		25.068	35.4381	24.7567	37.216	45.2777	23.779	45.0603	167.988	25.3038	55.2883			Nat1	86.1861	229.93	337.349	92.7069	47.1823
Gm21117	219.454	78.2353	206.604	72.695	69.6127	80.079	160.341	117.818		251.991	245.206	148.222	95.8172	48.8032	154.217	230.608	108.138			Gm21117	222.452	220.847	909.726	1436.24	117.133	2758.78	59.9511	178.916	304.384	58.1056		219.454	251.991	78.2353	245.206	206.604	148.222	72.695	95.8172	69.6127	48.8032			Gm21117	157.519	314.093	941.03	1634.47	159.805
Spin2e	26.4973	31.9944	32.9162	164.71	27.1199	30.3443	35.8773	34.0695		34.231	34.0091	38.3622	41.7069	23.4076	21.3893	28.8261	28.576			Spin2e	193.656	93.5005	146.961	112.836	151.377	393.39	29.1559	55.0677	31.9944	55.7386		26.4973	34.231	31.9944	34.0091	32.9162	38.3622	164.71	41.7069	27.1199	23.4076			Spin2e	295.986	145.518	125.2	108.73	903.996
LOC380994; LOC100042201; Gm20736	224.065	103.95	226.086	87.6562	69.6127	99.2746	190.678	128.927		351.463	325.802	186.317	107.055	52.3059	178.381	225.863	166.195			LOC380994; LOC100042201; Gm20736	271.979	214.808	1313.58	2059.5	107.784	2977.36	69.3448	212.768	352.077	53.8399		224.065	351.463	103.95	325.802	226.086	186.317	87.6562	107.055	69.6127	52.3059			LOC380994; LOC100042201; Gm20736	203.57	426.1	1426.33	1998.37	165.441
Pcyt1b	412.364	63.1079	34.077	55.8615	26.3783	46.9597	63.3379	103.998		105.217	23.5532	34.3351	52.064	98.2852	72.9492	382.496	40.4126			Pcyt1b	98.1796	62.9835	56.8579	87.9177	38.6394	58.4778	23.1946	61.1015	36.4981	27.6768		412.364	105.217	63.1079	23.5532	34.077	34.3351	55.8615	52.064	26.3783	98.2852			Pcyt1b	79.3074	193.347	58.8144	56.6736	47.8409
LOC380994; LOC100041698; Gm20736	206.182	97.6635	209.489	79.0001	66.3157	89.4713	181.648	112.237		323.412	289.586	173.84	101.281	46.4918	160.766	215.165	144.681			LOC380994; LOC100041698; Gm20736	271.979	193.596	1208.74	1843.31	99.1817	2628.12	62.497	183.946	302.281	48.1881		206.182	323.412	97.6635	289.586	209.489	173.84	79.0001	101.281	66.3157	46.4918			LOC380994; LOC100041698; Gm20736	183.468	384.023	1267.79	1788.59	151.185
LOC380994; LOC100862297; Gm20736	206.182	97.6635	209.489	79.0001	66.3157	89.4713	181.648	112.237		323.412	289.586	173.84	101.281	46.4918	160.766	215.165	144.681			LOC380994; LOC100862297; Gm20736	271.979	193.596	1208.74	1843.31	99.1817	2628.12	62.497	183.946	302.281	48.1881		206.182	323.412	97.6635	289.586	209.489	173.84	79.0001	101.281	66.3157	46.4918			LOC380994; LOC100862297; Gm20736	183.468	384.023	1267.79	1788.59	151.185
LOC380994; LOC100041345; Gm20736	206.182	97.6635	209.489	79.0001	66.3157	89.4713	181.648	112.237		323.412	289.586	173.84	101.281	46.4918	160.766	215.165	144.681			LOC380994; LOC100041345; Gm20736	271.979	193.596	1208.74	1843.31	99.1817	2628.12	62.497	183.946	302.281	48.1881		206.182	323.412	97.6635	289.586	209.489	173.84	79.0001	101.281	66.3157	46.4918			LOC380994; LOC100041345; Gm20736	183.468	384.023	1267.79	1788.59	151.185
Gm12713	41.2915	41.6357	48.5274	55.8615	69.6127	29.1082	84.7416	42.2363		125.125	48.7675	32.709	50.2905	120.167	54.524	759.708	46.1012			Gm12713	511.061	112.744	114.507	199.201	70.132	113.757	36.3962	121.359	55.3207	122.837		41.2915	125.125	41.6357	48.7675	48.5274	32.709	55.8615	50.2905	69.6127	120.167			Gm12713	193.929	248.147	217.987	207.161	89.8952
Gm20736; Sly; Gm20916	220.98	103.95	210.946	95.259	77.2402	93.9195	165.995	137.226		316.756	285.599	178.727	116.341	53.7765	177.149	238.741	153.994			Gm20736; Sly; Gm20916	301.779	260.818	1217.15	1961.96	129.967	3191.05	76.4114	214.248	312.941	60.5731		220.98	316.756	103.95	285.599	210.946	178.727	95.259	116.341	77.2402	53.7765			Gm20736; Sly; Gm20916	254.123	466.279	1416.48	2040.36	182.3
LOC380994; LOC100861881	235.205	122.764	191.437	93.9475	74.6091	115.628	149.603	131.636		325.662	332.647	201.078	108.55	52.6698	168.759	188.615	194.919			LOC380994; LOC100861881	275.776	213.324	1286.55	1731.83	107.04	2895.94	69.3448	198.519	337.735	57.7042		235.205	325.662	122.764	332.647	191.437	201.078	93.9475	108.55	74.6091	52.6698			LOC380994; LOC100861881	243.771	479.388	1571.69	2186.8	194.035
LOC100041751	316.876	90.4939	179.86	69.252	78.3184	98.5888	143.509	123.675		273.848	361.499	182.483	85.1665	47.7988	141.909	193.918	145.687			LOC100041751	199.1	192.258	1295.5	1387.32	91.9005	2418.36	56.7172	174.023	347.23	49.5428		316.876	273.848	90.4939	361.499	179.86	182.483	69.252	85.1665	78.3184	47.7988			LOC100041751	133.379	322.924	1250.33	1692.11	176.09
LOC100862025	235.205	116.142	230.836	93.9475	72.5689	91.3512	175.46	129.824		346.624	314.704	167.918	113.159	53.405	174.71	235.454	159.425			LOC100862025	279.625	241.671	1304.51	2017.12	107.784	3082.35	67.4485	211.298	349.645	55.3536		235.205	346.624	116.142	314.704	230.836	167.918	93.9475	113.159	72.5689	53.405			LOC100862025	252.368	469.522	1387.33	2097.72	162.036
Gm20871	142.792	70.0226	96.3844	47.9608	46.8923	61.1107	109.516	78.2712		172.115	146.814	104.085	55.8008	35.726	97.6007	96.2892	84.8435			Gm20871	178.2	131.316	608.574	1008.56	82.2533	1617.8	45.7505	130.974	195.327	38.8705		142.792	172.115	70.0226	146.814	96.3844	104.085	47.9608	55.8008	46.8923	35.726			Gm20871	117.734	244.73	865.924	906.778	125.381
Gm20736; Sly	220.98	111.411	216.876	88.2659	72.5689	95.2305	181.648	127.152		361.344	303.984	166.758	107.055	53.0361	175.925	233.828	161.65			Gm20736; Sly	279.625	225.487	1242.72	2073.83	108.534	2895.94	70.3128	217.238	344.832	53.468		220.98	361.344	111.411	303.984	216.876	166.758	88.2659	107.055	72.5689	53.0361			Gm20736; Sly	198.004	441.127	1446.25	1930.29	163.163
Gm20736; Sly	220.98	111.411	216.876	88.2659	72.5689	95.2305	181.648	127.152		361.344	303.984	166.758	107.055	53.0361	175.925	233.828	161.65			Gm20736; Sly	279.625	225.487	1242.72	2073.83	108.534	2895.94	70.3128	217.238	344.832	53.468		220.98	361.344	111.411	303.984	216.876	166.758	88.2659	107.055	72.5689	53.0361			Gm20736; Sly	198.004	441.127	1446.25	1930.29	163.163
Gm20736; Sly	220.98	111.411	216.876	88.2659	72.5689	95.2305	181.648	127.152		361.344	303.984	166.758	107.055	53.0361	175.925	233.828	161.65			Gm20736; Sly	279.625	225.487	1242.72	2073.83	108.534	2895.94	70.3128	217.238	344.832	53.468		220.98	361.344	111.411	303.984	216.876	166.758	88.2659	107.055	72.5689	53.0361			Gm20736; Sly	198.004	441.127	1446.25	1930.29	163.163
Gm20736; Sly	220.98	111.411	216.876	88.2659	72.5689	95.2305	181.648	127.152		361.344	303.984	166.758	107.055	53.0361	175.925	233.828	161.65			Gm20736; Sly	279.625	225.487	1242.72	2073.83	108.534	2895.94	70.3128	217.238	344.832	53.468		220.98	361.344	111.411	303.984	216.876	166.758	88.2659	107.055	72.5689	53.0361			Gm20736; Sly	198.004	441.127	1446.25	1930.29	163.163
Gm20736; Sly	220.98	111.411	216.876	88.2659	72.5689	95.2305	181.648	127.152		361.344	303.984	166.758	107.055	53.0361	175.925	233.828	161.65			Gm20736; Sly	279.625	225.487	1242.72	2073.83	108.534	2895.94	70.3128	217.238	344.832	53.468		220.98	361.344	111.411	303.984	216.876	166.758	88.2659	107.055	72.5689	53.0361			Gm20736; Sly	198.004	441.127	1446.25	1930.29	163.163
LOC380994; LOC100041966; Gm20736	199.159	102.519	199.567	80.6601	67.2415	89.4713	180.393	111.462		314.568	283.627	170.262	99.1962	47.1408	160.766	209.282	147.721			LOC380994; LOC100041966; Gm20736	257.308	206.057	1143.54	1780.52	99.1817	2628.12	62.9317	182.675	308.633	48.1881		199.159	314.568	102.519	283.627	199.567	170.262	80.6601	99.1962	67.2415	47.1408			LOC380994; LOC100041966; Gm20736	184.744	400.331	1276.6	1763.96	152.237
LOC380994; LOC100042195; Gm20736	199.159	102.519	199.567	80.6601	67.2415	89.4713	180.393	111.462		314.568	283.627	170.262	99.1962	47.1408	160.766	209.282	147.721			LOC380994; LOC100042195; Gm20736	257.308	206.057	1143.54	1780.52	99.1817	2628.12	62.9317	182.675	308.633	48.1881		199.159	314.568	102.519	283.627	199.567	170.262	80.6601	99.1962	67.2415	47.1408			LOC380994; LOC100042195; Gm20736	184.744	400.331	1276.6	1763.96	152.237
Olr1	59.2102	29.2375	129.852	48.6303	41.1061	74.2003	479.371	55.7311		30.4259	33.7742	199.689	124.691	69.4982	43.3758	34.0434	36.4219			Olr1	109.695	70.8601	75.0244	366.605	45.3177	328.515	45.4345	35.0936	30.6911	35.5211		59.2102	30.4259	29.2375	33.7742	129.852	199.689	48.6303	124.691	41.1061	69.4982			Olr1	121.044	90.1996	191.088	1013.13	63.5655
2010005H15Rik	490.386	96.9889	254.36	313.818	55.7647	288.685	54.0041	120.293		1249.58	188.425	488.297	576.914	65.2951	159.656	474.184	245.016			2010005H15Rik	3736.19	785.192	9669.92	4898.35	3853.63	6079.83	100.129	644.991	625.882	221.414		490.386	1249.58	96.9889	188.425	254.36	488.297	313.818	576.914	55.7647	65.2951			2010005H15Rik	4151.41	7306.93	5472.93	1171.88	7435.29
Gm20871	168.637	78.7795	113.043	49.3092	45.9273	63.2657	113.378	87.4514		173.312	182.007	122.923	55.8008	34.034	86.7517	110.607	114.304			Gm20871	161.72	115.913	718.721	1036.91	60.6317	1595.53	42.099	133.726	227.504	34.5498		168.637	173.312	78.7795	182.007	113.043	122.923	49.3092	55.8008	45.9273	34.034			Gm20871	93.0145	208.666	1001.6	951.86	116.176
LOC380994	161.767	74.5299	109.192	48.9685	45.295	61.9637	115.76	84.4725		200.468	171	117.916	53.1579	33.5654	98.9632	106.102	103.733			LOC380994	166.266	116.72	703.93	1022.64	61.4781	1584.5	43.8868	135.593	222.822	34.3111		161.767	200.468	74.5299	171	109.192	117.916	48.9685	53.1579	45.295	33.5654			LOC380994	99.0019	225.198	954.166	881.982	105.432
LOC380994	161.767	74.5299	109.192	48.9685	45.295	61.9637	115.76	84.4725		200.468	171	117.916	53.1579	33.5654	98.9632	106.102	103.733			LOC380994	166.266	116.72	703.93	1022.64	61.4781	1584.5	43.8868	135.593	222.822	34.3111		161.767	200.468	74.5299	171	109.192	117.916	48.9685	53.1579	45.295	33.5654			LOC380994	99.0019	225.198	954.166	881.982	105.432
Gm20901; LOC380994; Sly	183.263	79.3274	122.848	50.6954	47.5469	64.5951	119.843	92.4377		197.708	189.736	126.379	57.3696	33.7989	102.453	112.931	109.648			Gm20901; LOC380994; Sly	170.941	119.172	754.454	1134.69	60.6317	1674.85	45.1206	136.536	237.165	36.2675		183.263	197.708	79.3274	189.736	122.848	126.379	50.6954	57.3696	47.5469	33.7989			Gm20901; LOC380994; Sly	100.384	239.694	1051.4	1027.27	107.648
Gm20736; Sly	187.114	97.6635	191.437	70.2187	67.2415	78.9765	174.248	113.804		268.212	243.512	133.585	82.8376	44.9081	152.094	216.662	128.599			Gm20736; Sly	236.771	217.806	1066.96	1661.28	104.837	2591.94	62.9317	187.811	287.965	53.468		187.114	268.212	97.6635	243.512	191.437	133.585	70.2187	82.8376	67.2415	44.9081			Gm20736; Sly	196.636	392.092	1199.4	1432.78	156.517
Gm14425	65.244	56.4831	65.8325	98.6183	56.1525	62.8287	52.5274	67.6684		80.2945	70.9067	107.755	86.3553	79.8324	300	50.1891	75.4125			Gm14425	1080.4	161.669	153.202	196.459	112.361	174.831	517.608	178.916	53.808	163.212		65.244	80.2945	56.4831	70.9067	65.8325	107.755	98.6183	86.3553	56.1525	79.8324			Gm14425	242.087	281.121	1349.39	167.104	102.549
Fkbp11	301.868	306.501	321.958	3831.74	364.88	163.523	299.207	439.71		476.796	361.499	729.93	300.707	430.212	111.339	97.6333	128.599			Fkbp11	1126.28	1232.1	2434.3	738.309	827.148	2538.6	659.722	195.786	263.151	1607.5		301.868	476.796	306.501	361.499	321.958	729.93	3831.74	300.707	364.88	430.212			Fkbp11	10804.8	972.159	1731.85	8508.01	3397.3
Gm15803	1571.33	2225.24	1261.33	1889.49	662.272	1633.05	423.142	867.314		1683.48	1241.48	1459.86	1798.05	621.195	675.036	2193.93	1141.51			Gm15803	5068.53	7418.45	2178.76	5784.92	5337.7	4575.83	773.745	868.954	675.47	613.366		1571.33	1683.48	2225.24	1241.48	1261.33	1459.86	1889.49	1798.05	662.272	621.195			Gm15803	12760.4	35983.5	4034.28	2636.86	1964.81
Gm5096	3977.85	37.7852	70.0701	762.072	188.874	169.29	119.015	206.559		2029.95	172.189	69.1479	1450.38	404.194	232.135	866.648	412.066			Gm5096	953.673	3140.77	656.79	464.032	1565.06	2875.94	57.1117	2309.13	1234.53	206.587		3977.85	2029.95	37.7852	172.189	70.0701	69.1479	762.072	1450.38	188.874	404.194			Gm5096	150.059	2846.65	563.432	513.637	1067.61
LOC100042443	235.205	98.3428	232.442	86.4494	69.1319	89.4713	202.952	103.279		323.412	289.586	156.673	113.947	48.8032	169.933	242.074	129.493			LOC100042443	363.888	213.324	1143.54	2031.15	113.143	2758.78	64.701	195.786	333.085	50.5838		235.205	323.412	98.3428	289.586	232.442	156.673	86.4494	113.947	69.1319	48.8032			LOC100042443	209.294	417.331	1241.7	1813.56	153.296
LOC100042279	235.205	98.3428	232.442	86.4494	69.1319	89.4713	202.952	103.279		323.412	289.586	156.673	113.947	48.8032	169.933	242.074	129.493			LOC100042279	363.888	213.324	1143.54	2031.15	113.143	2758.78	64.701	195.786	333.085	50.5838		235.205	323.412	98.3428	289.586	232.442	156.673	86.4494	113.947	69.1319	48.8032			LOC100042279	209.294	417.331	1241.7	1813.56	153.296
Krtdap	180.74	354.526	28.8546	301.034	129.005	114.83	27.5694	96.3632		77.5594	346.773	66.3311	502.233	32.6476	63.0673	31.7636	152.931			Krtdap	121.714	213.324	63.9685	902.687	838.694	357.009	67.9177	29.922	17.9978	93.0932		180.74	77.5594	354.526	346.773	28.8546	66.3311	301.034	502.233	129.005	32.6476			Krtdap	1551.43	2967.53	53.0065	546.7	699.496
LOC100042012	231.967	100.409	226.086	90.1205	70.5845	89.4713	202.952	101.154		314.568	287.586	151.336	112.378	51.2295	171.115	229.016	129.493			LOC100042012	337.174	228.635	1074.38	2003.19	113.93	2777.97	64.254	194.434	349.645	50.5838		231.967	314.568	100.409	287.586	226.086	151.336	90.1205	112.378	70.5845	51.2295			LOC100042012	199.381	432.048	1259.03	1776.23	154.362
Gm20736; Gm21258	257.383	130.667	218.385	104.241	86.8997	130.089	163.71	142.065		387.279	398.338	235.832	127.311	60.5017	159.656	213.679	220.821			Gm20736; Gm21258	279.625	238.344	1606.04	1961.96	116.324	2998.07	71.7902	212.768	352.077	49.2006		257.383	387.279	130.667	398.338	218.385	235.832	104.241	127.311	86.8997	60.5017			Gm20736; Gm21258	187.323	479.388	1743.89	2232.75	233.969
Gm20736	257.383	130.667	218.385	104.241	86.8997	130.089	163.71	142.065		387.279	398.338	235.832	127.311	60.5017	159.656	213.679	220.821			Gm20736	279.625	238.344	1606.04	1961.96	116.324	2998.07	71.7902	212.768	352.077	49.2006		257.383	387.279	130.667	398.338	218.385	235.832	104.241	127.311	86.8997	60.5017			Gm20736	187.323	479.388	1743.89	2232.75	233.969
Rhox6	44.563	55.3207	53.4726	57.8315	158.823	46.6354	61.606	45.8996		69.9004	119.25	51.3259	75.6996	64.8441	48.8004	65.3132	79.1618			Rhox6	321.205	106.662	351.965	780.406	91.9005	439.529	88.3841	60.2603	54.5591	151.23		44.563	69.9004	55.3207	119.25	53.4726	51.3259	57.8315	75.6996	158.823	64.8441			Rhox6	349.557	456.683	191.088	202.897	272.511
AA413626	41.8679	54.1822	58.5147	67.8268	648.642	251.315	122.361	42.8259		52.9746	98.8966	100.539	396.785	44.2898	191.184	167.649	927.197			AA413626	166.266	115.913	179.68	477.078	131.781	369.599	37.4194	48.2727	45.5616	102.58		41.8679	52.9746	54.1822	98.8966	58.5147	100.539	67.8268	396.785	648.642	44.2898			AA413626	2400.94	255.123	1088.48	151.65	130.705
LOC380994; Gm20736	214.938	112.966	162.099	69.7337	68.6544	89.4713	143.509	103.998		266.359	264.633	166.758	90.6486	43.0787	137.075	172.362	156.144			LOC380994; Gm20736	225.557	192.258	1002.43	1466.42	100.566	2401.66	64.701	153.611	296.06	46.8704		214.938	266.359	112.966	264.633	162.099	166.758	69.7337	90.6486	68.6544	43.0787			LOC380994; Gm20736	167.659	373.522	1224.6	1309.32	149.104
LOC380994; Gm20736	214.938	112.966	162.099	69.7337	68.6544	89.4713	143.509	103.998		266.359	264.633	166.758	90.6486	43.0787	137.075	172.362	156.144			LOC380994; Gm20736	225.557	192.258	1002.43	1466.42	100.566	2401.66	64.701	153.611	296.06	46.8704		214.938	266.359	112.966	264.633	162.099	166.758	69.7337	90.6486	68.6544	43.0787			LOC380994; Gm20736	167.659	373.522	1224.6	1309.32	149.104
Gm20736	299.783	135.275	181.111	83.5046	82.784	95.2305	150.644	124.535		275.752	293.629	205.303	100.581	47.4686	140.929	184.734	183.131			Gm20736	260.9	216.302	1167.57	1672.84	110.049	2797.29	75.3594	201.291	330.785	54.2144		299.783	275.752	135.275	293.629	181.111	205.303	83.5046	100.581	82.784	47.4686			Gm20736	179.692	456.683	1466.43	1813.56	167.75
Gm4340; Gm21312; Gm20765; Gm21293; Gm6763; Gm8764; Gm21304	48.765	46.1977	33.8416	53.2158	34.3272	43.2118	31.669	50.9288		43.9329	47.434	40.5496	58.1704	494.183	37.5	43.3903	39.8562			Gm4340; Gm21312; Gm20765; Gm21293; Gm6763; Gm8764; Gm21304	143.743	93.5005	97.6324	108.992	76.745	107.621	37.6797	47.2793	153.25	34.3111		48.765	43.9329	46.1977	47.434	33.8416	40.5496	53.2158	58.1704	34.3272	494.183			Gm4340; Gm21312; Gm20765; Gm21293; Gm6763; Gm8764; Gm21304	115.311	176.687	75.4839	115.729	74.5519
Sly	213.453	99.0269	212.413	85.8522	69.6127	88.8532	174.248	124.535		303.853	289.586	156.673	100.581	47.7988	164.144	199.37	131.301			Sly	257.308	187.001	1089.38	1756.01	103.393	2664.81	62.497	199.9	315.118	65.8268		213.453	303.853	99.0269	289.586	212.413	156.673	85.8522	100.581	69.6127	47.7988			Sly	219.699	386.694	1267.79	1751.78	155.436
Tspan6	28.7955	33.1227	28.6552	772.71	22.3357	19.7441	72.7562	28.8482		32.8365	103.096	34.574	32.2721	25.2621	18.6205	47.1538	46.1012			Tspan6	327.954	54.4516	321.637	58.8137	155.633	548.678	78.5596	48.6085	45.2469	85.0715		28.7955	32.8365	33.1227	103.096	28.6552	34.574	772.71	32.2721	22.3357	25.2621			Tspan6	1052.34	161.462	58.8144	149.563	347.332
LOC380994; LOC100862326	183.263	78.2353	152.295	53.9587	51.314	59.4396	132.055	85.0601		230.277	188.425	121.231	61.0624	35.4792	127.895	140.976	89.6811			LOC380994; LOC100862326	174.532	133.149	854.709	1241.68	71.6056	1782.66	42.3919	148.378	248.956	37.8076		183.263	230.277	78.2353	188.425	152.295	121.231	53.9587	61.0624	51.314	35.4792			LOC380994; LOC100862326	110.614	225.198	878.012	1155.74	101.137
LOC380994; LOC100861756	183.263	78.2353	152.295	53.9587	51.314	59.4396	132.055	85.0601		230.277	188.425	121.231	61.0624	35.4792	127.895	140.976	89.6811			LOC380994; LOC100861756	174.532	133.149	854.709	1241.68	71.6056	1782.66	42.3919	148.378	248.956	37.8076		183.263	230.277	78.2353	188.425	152.295	121.231	53.9587	61.0624	51.314	35.4792			LOC380994; LOC100861756	110.614	225.198	878.012	1155.74	101.137
Tdpoz2	1804.99	903.73	367.278	7051.84	1306.31	11062.2	1230.47	2273.04		454.214	1507.4	14782.6	3196.36	825.373	1756.9	2032.87	2205.26			Tdpoz2	4032.2	2890.1	3059.94	3209.39	970.108	2179.55	763.093	761.73	1674.77	1305.7		1804.99	454.214	903.73	1507.4	367.278	14782.6	7051.84	3196.36	1306.31	825.373			Tdpoz2	17072.5	3997.96	2483.39	3887.44	2320.42
Magea2	72.3928	106.134	210.946	273.194	101.919	33.9033	132.974	107.665		178.185	96.8614	182.483	2880.72	59.6687	191.184	2451.25	190.908			Magea2	717.757	966.685	2046.99	1550.03	2650.41	3396.46	682.987	160.134	237.165	179.844		72.3928	178.185	106.134	96.8614	210.946	182.483	273.194	2880.72	101.919	59.6687			Magea2	591.972	736.759	3816.66	822.918	421.729
Krt19	149.891	90.4939	128.955	772.71	1553.47	305.145	91.4555	675.78		213.372	214.949	956.495	804.648	511.611	168.759	121.037	1659.73			Krt19	500.543	211.85	154.267	629.508	116.324	163.123	145.585	132.802	54.5591	58.5097		149.891	213.372	90.4939	214.949	128.955	956.495	772.71	804.648	1553.47	511.611			Krt19	215.178	158.139	268.373	320.594	265.06
Capsl	160.65	103.95	224.524	506.277	215.46	294.751	358.293	100.455		130.439	169.818	396.62	385.935	261.18	75.5217	158.606	373.958			Capsl	559.251	5860.88	1685.88	1166.59	545.714	1398.65	193.436	640.536	173.615	436.732		160.65	130.439	103.95	169.818	224.524	396.62	506.277	385.935	215.46	261.18			Capsl	891.063	1971.46	1150.54	2360.06	2896.66
Oas1f	836.24	968.594	936.235	1545.42	177.451	131.905	558.339	849.465		233.492	316.892	557.031	6217.91	525.994	88.5745	354.416	346.505			Oas1f	6828.49	1190.13	975.021	5784.92	2507.44	10585.6	355.995	241.041	54.1822	326.424		836.24	233.492	968.594	316.892	936.235	557.031	1545.42	6217.91	177.451	525.994			Oas1f	1498.58	2693.09	813.555	1864.54	2665.47
Gm21405; Sly	197.783	89.8688	163.226	67.3583	64.5023	60.2693	123.212	101.154		227.107	183.273	149.253	79.4631	42.4856	138.028	191.248	98.8201			Gm21405; Sly	204.698	166.214	878.738	1396.97	109.289	2225.35	54.031	161.248	289.968	50.9357		197.783	227.107	89.8688	183.273	163.226	149.253	67.3583	79.4631	64.5023	42.4856			Gm21405; Sly	132.457	338.978	1001.6	1255.99	153.296
Gm21095; Sly	193.713	85.021	209.489	84.6703	72.5689	82.903	162.579	110.692		241.726	275.871	146.181	102.694	53.0361	144.891	202.153	128.599			Gm21095; Sly	287.487	233.439	1023.5	1707.99	113.143	2486.35	66.5199	180.16	233.9	56.9098		193.713	241.726	85.021	275.871	209.489	146.181	84.6703	102.694	72.5689	53.0361			Gm21095; Sly	216.674	384.023	1150.54	1504.02	159.805
Gm29073	230.364	54.9386	198.188	52.4832	50.6075	47.2864	176.68	79.3638		231.879	164.034	120.394	71.1215	34.034	222.679	153.203	72.3405			Gm29073	185.767	136.893	713.757	1387.32	74.1308	2194.71	44.1921	161.248	300.193	50.5838		230.364	231.879	54.9386	164.034	198.188	120.394	52.4832	71.1215	50.6075	34.034			Gm29073	112.938	226.764	848.103	1070.9	97.6923
Trim38	151.984	770.552	31.3573	107.172	80.5202	394.355	85.331	25.8199		78.6421	217.949	67.2571	199.772	48.4661	112.114	23.7409	39.5809			Trim38	138.847	559.077	47.1534	275.915	181.271	109.123	28.1627	65.9424	51.6161	46.2251		151.984	78.6421	770.552	217.949	31.3573	67.2571	107.172	199.772	80.5202	48.4661			Trim38	166.501	168.318	82.031	162.535	256.031
Obox4-ps11	35.9464	43.1039	46.229	301.034	32.9288	31.6329	37.1425	33.1379		497.044	43.9518	34.098	58.575	35.726	136.128	115.304	43.3131			Obox4-ps11	151.939	51.8727	121.036	111.282	46.5917	229.097	29.3587	33.8982	30.6911	48.1881		35.9464	497.044	43.1039	43.9518	46.229	34.098	301.034	58.575	32.9288	35.726			Obox4-ps11	120.208	137.668	451.348	83.5522	64.4529
Mkrn3	46.4554	47.1684	46.229	68.2986	35.2923	52.8324	40.0852	45.5826		49.4271	41.5809	46.9032	39.1846	44.5979	30.4595	55.6883	55.9758			Mkrn3	111.226	94.1509	112.15	201.982	123.811	151.148	38.4714	52.4596	44.624	43.7316		46.4554	49.4271	47.1684	41.5809	46.229	46.9032	68.2986	39.1846	35.2923	44.5979			Mkrn3	1217.23	135.773	77.0699	156.998	125.381
Ccl19	17.9732	16.4469	12.2162	20.5887	11.5617	150.472	66.0276	14.0297		15.4253	11.7766	15.2593	20.9985	13.4441	15.3357	38.5672	16.0748			Ccl19	40.4299	33.0574	34.7584	41.3003	20.7064	31.121	12.868	15.3816	13.6398	14.3264		17.9732	15.4253	16.4469	11.7766	12.2162	15.2593	20.5887	20.9985	11.5617	13.4441			Ccl19	35.7379	39.2617	28.4055	33.9327	31.5632
Gm16236	17.4817	22.0048	17.6394	23.4869	75.6506	16.0372	16.1672	19.5678		21.664	17.7267	20.7008	27.3262	20.5192	14.8133	21.2487	18.7229			Gm16236	67.9947	47.4029	55.6878	78.145	18.9221	206.474	17.9476	23.9696	19.5588	16.5712		17.4817	21.664	22.0048	17.7267	17.6394	20.7008	23.4869	27.3262	75.6506	20.5192			Gm16236	50.5411	53.633	30.656	41.4875	33.1324
Alppl2	5946.29	3540.53	1261.33	1108.03	3447.37	636.207	741.857	843.597		4728.71	1095.86	1490.53	4980.98	3872.11	3898.81	1757.49	429.565			Alppl2	135.989	493.499	84.994	129.614	372.734	152.199	1125	1146.59	184.791	498.208		5946.29	4728.71	3540.53	1095.86	1261.33	1490.53	1108.03	4980.98	3447.37	3872.11			Alppl2	451.751	220.563	171.029	120.643	418.816
Sly	174.584	83.2713	178.617	67.3583	62.7385	64.5951	145.512	85.6517		211.899	227.205	114.691	85.7588	39.0947	133.327	173.561	106.649			Sly	217.874	175.692	848.805	1396.97	82.8254	2194.71	58.3118	160.134	280.09	48.1881		174.584	211.899	83.2713	227.205	178.617	114.691	67.3583	85.7588	62.7385	39.0947			Sly	175.994	293.059	884.119	1163.78	128.015
Cyp2b23	60.0367	41.3481	333.312	170.518	58.5371	88.8532	200.158	44.955		38.2458	166.324	208.169	78.3691	116.882	27.4516	88.6041	99.5074			Cyp2b23	463.797	697.912	445.502	723.115	154.558	312.956	62.0653	169.264	519.057	1218.26		60.0367	38.2458	41.3481	166.324	333.312	208.169	170.518	78.3691	58.5371	116.882			Cyp2b23	112.938	175.466	533.039	645.649	2210.52
Atp6v0e2	17.9732	22.312	18.9054	24.8261	18.0169	17.6715	214.524	22.6338		20.638	22.5937	22.969	28.4866	22.2989	26.3334	21.5453	18.5936			Atp6v0e2	78.6487	47.7326	40.7658	53.3746	26.2092	50.207	23.0344	22.21	19.2896	18.5148		17.9732	20.638	22.312	22.5937	18.9054	22.969	24.8261	28.4866	18.0169	22.2989			Atp6v0e2	55.6915	61.1826	42.4619	46.0333	36.7628
LOC100039904	169.81	61.3822	125.429	59.4574	53.4931	74.7164	202.952	85.6517		184.468	200.554	107.755	74.6574	38.2902	109.048	144.939	92.8437			LOC100039904	201.88	158.342	754.454	1150.53	71.111	1884.3	56.7172	129.171	235.527	49.8874		169.81	184.468	61.3822	200.554	125.429	107.755	59.4574	74.6574	53.4931	38.2902			LOC100039904	131.542	233.139	647.213	945.285	111.444
Rcor3	184.538	1295.91	449.049	3831.74	1098.47	863.081	363.295	367.197		457.374	128.698	523.343	793.57	160.775	199.303	120.201	133.134			Rcor3	5944.55	10637.7	7078.8	3610.75	6174.05	4481.66	168.396	777.735	186.076	474.612		184.538	457.374	1295.91	128.698	449.049	523.343	3831.74	793.57	1098.47	160.775			Rcor3	18171.4	16903.7	17781.6	6315.17	3956.95
LOC380994; LOC100861734; Gm20736	200.544	121.074	160.979	99.995	81.6443	124.789	143.509	132.552		305.966	285.599	209.617	113.947	60.9225	134.254	172.362	192.236			LOC380994; LOC100861734; Gm20736	252.012	279.538	1192.1	1528.69	119.594	2664.81	88.9989	171.627	268.681	51.6467		200.544	305.966	121.074	285.599	160.979	209.617	99.995	113.947	81.6443	60.9225			LOC380994; LOC100861734; Gm20736	259.463	524.591	1387.33	1838.87	200.878
LOC380994; LOC100039842; Gm20736	200.544	121.074	160.979	99.995	81.6443	124.789	143.509	132.552		305.966	285.599	209.617	113.947	60.9225	134.254	172.362	192.236			LOC380994; LOC100039842; Gm20736	252.012	279.538	1192.1	1528.69	119.594	2664.81	88.9989	171.627	268.681	51.6467		200.544	305.966	121.074	285.599	160.979	209.617	99.995	113.947	81.6443	60.9225			LOC380994; LOC100039842; Gm20736	259.463	524.591	1387.33	1838.87	200.878
1700018B24Rik	43.6459	22.1579	17.3965	46.6493	25.657	20.0198	39.8083	26.9163		45.168	66.1583	26.9388	109.305	24.0656	60.4982	46.5046	24.0295			1700018B24Rik	104.499	58.3598	103.917	80.3419	66.8104	323.992	24.0125	51.7374	20.3894	40.803		43.6459	45.168	22.1579	66.1583	17.3965	26.9388	46.6493	109.305	25.657	24.0656			1700018B24Rik	138.082	524.591	70.9188	731.445	83.2959
Gm20871	180.74	85.6124	153.355	67.3583	67.7092	56.2333	136.712	95.6975		201.863	172.189	133.585	75.6996	43.6801	135.188	164.199	99.5074			Gm20871	275.776	184.427	749.242	1358.77	115.52	2119.95	54.7852	151.496	224.372	54.9712		180.74	201.863	85.6124	172.189	153.355	133.585	67.3583	75.6996	67.7092	43.6801			Gm20871	161.948	327.431	878.012	1300.28	167.75
Gm21853	227.193	57.2716	198.188	52.4832	51.314	46.3132	196.039	74.5641		219.371	151.992	119.562	74.1417	35.9745	227.358	188.615	71.3446			Gm21853	189.67	135.008	694.239	1358.77	74.1308	2090.77	45.7505	149.41	294.015	49.5428		227.193	219.371	57.2716	151.992	198.188	119.562	52.4832	74.1417	51.314	35.9745			Gm21853	100.384	219.04	884.119	965.147	96.3473
Gm21170; Sly	201.939	94.3367	164.361	65.0638	61.8748	64.1489	141.533	99.7614		223.981	187.124	149.253	77.8278	42.7811	138.028	187.312	100.2			Gm21170; Sly	211.916	165.066	872.668	1349.38	100.566	2119.95	52.1905	159.028	250.688	47.5247		201.939	223.981	94.3367	187.124	164.361	149.253	65.0638	77.8278	61.8748	42.7811			Gm21170; Sly	142.952	307.629	987.815	1300.28	133.452
Gm17576	493.797	37.265	48.5274	110.185	27.3085	19.6078	77.9781	31.788		96.151	61.7278	27.6962	129.088	501.082	120.161	27.8441	30.4155			Gm17576	104.499	89.6917	540.927	108.992	48.2348	47.4987	130.302	72.1604	564.077	560.513		493.797	96.151	37.265	61.7278	48.5274	27.6962	110.185	129.088	27.3085	501.082			Gm17576	247.174	414.449	66.6298	140.517	54.5752
Gm20871	150.934	77.6949	119.488	46.3271	45.61	63.7058	100.079	86.8474		199.083	167.481	117.101	54.6524	36.2247	96.9265	140.002	105.913			Gm20871	150.89	115.113	675.255	1015.58	64.9835	1447.97	45.1206	135.593	232.284	33.8387		150.934	199.083	77.6949	167.481	119.488	117.101	46.3271	54.6524	45.61	36.2247			Gm20871	93.6615	185.471	890.268	875.89	93.0654
Gm21737; LOC380994; Sly	196.417	93.6851	165.505	64.6144	62.3052	63.7058	136.712	100.455		220.897	193.723	147.198	77.8278	41.9007	136.128	184.734	100.2			Gm21737; LOC380994; Sly	214.875	161.669	866.64	1340.06	95.1414	2119.95	52.5535	162.369	257.736	50.2344		196.417	220.897	93.6851	193.723	165.505	147.198	64.6144	77.8278	62.3052	41.9007			Gm21737; LOC380994; Sly	138.082	311.924	1001.6	1309.32	127.131
Fth-ps2	647.068	89.248	120.32	1679.46	49.2236	171.653	57.8802	58.9088		57.9698	295.671	354.985	144.229	155.299	401.379	82.0995	173.253			Fth-ps2	257.308	297.532	163.063	200.587	113.93	367.046	87.7736	54.3096	63.9888	113.033		647.068	57.9698	89.248	295.671	120.32	354.985	1679.46	144.229	49.2236	155.299			Fth-ps2	2682.54	273.434	374.312	158.09	144.025
Gm11870	140.826	831.601	146.091	362.989	203.838	191.786	236.386	288.097		216.351	121.756	215.511	190.311	559.852	158.553	219.686	521.576			Gm11870	717.757	281.483	285.885	533.033	335.926	418.713	162.66	85.8137	176.039	288.136		140.826	216.351	831.601	121.756	146.091	215.511	362.989	190.311	203.838	559.852			Gm11870	270.481	285.046	473.788	408.617	186.131
	1695.83	2683.22	1296.79	531.448	1297.28	951.033	778.74	1314.6		1855.03	591.342	626.693	1835.83	10361.2	3278.5	1870.62	532.535				2299.89	1614.53	1313.58	1250.32	2762.96	3082.35	2250.01	1811.71	11663.8	2629.56		1695.83	1855.03	2683.22	591.342	1296.79	626.693	531.448	1835.83	1297.28	10361.2				1936.7	1124.49	1518.15	1838.87	699.496
Efna1	180.74	302.281	156.577	399.98	250.954	589.502	376.107	770.905		197.708	162.901	425.087	335.976	127.903	91.6981	302.188	2251.6			Efna1	308.121	361.262	140.974	252.14	251.08	317.325	103.66	54.6874	64.8821	85.0715		180.74	197.708	302.281	162.901	156.577	425.087	399.98	335.976	250.954	127.903			Efna1	583.822	327.431	281.716	925.831	328.596
Dmkn	4863.48	26427.4	2648.07	12108.9	8429.78	20786.4	4721.4	4906.27		4663.6	6285.66	1912.99	21502.5	2975.47	7961.47	5870.64	5779.51			Dmkn	1198.78	8462.7	480.799	2449.18	4980.25	1159.93	2828.29	805.162	1304.92	1675.77		4863.48	4663.6	26427.4	6285.66	2648.07	1912.99	12108.9	21502.5	8429.78	2975.47			Dmkn	1378.98	2565.54	2932.87	2156.69	3691.96
Gm21744; LOC380994	197.783	88.0193	155.495	65.0638	60.6014	57.0183	134.83	98.388		206.104	175.807	140.226	75.6996	39.3667	123.539	183.457	98.1375			Gm21744; LOC380994	210.453	157.248	819.891	1250.32	97.1405	2005.6	54.031	155.755	250.688	47.8552		197.783	206.104	88.0193	175.807	155.495	140.226	65.0638	75.6996	60.6014	39.3667			Gm21744; LOC380994	137.128	303.394	934.53	1188.24	122.801
Olfr691	18.2241	17.9978	16.2315	29.9355	195.535	13.9612	20.0426	18.3844		17.3544	18.225	17.6502	26.3954	19.1451	16.2101	19.6888	18.8531			Olfr691	54.0923	33.2874	36.2344	56.0282	26.7599	35.9973	17.7005	19.0687	15.3455	13.367		18.2241	17.3544	17.9978	18.225	16.2315	17.6502	29.9355	26.3954	195.535	19.1451			Olfr691	48.8194	55.9106	71.9088	41.4875	31.3452
Sycp1	111.259	112.966	67.6833	122.258	338.094	229.659	610.987	382.79		624.791	607.967	143.173	431.2	119.337	117.688	2520.16	414.932			Sycp1	270.1	859.231	515.307	445.129	194.281	866.957	124.994	145.325	196.686	219.885		111.259	624.791	112.966	607.967	67.6833	143.173	122.258	431.2	338.094	119.337			Sycp1	470.935	726.616	567.35	1230.14	158.702
Gm20794; LOC380994; Sly	193.713	91.7571	162.099	63.7248	59.3543	61.5357	137.663	97.7084		216.351	182.007	145.171	75.6996	41.3239	132.406	182.19	97.4596			Gm20794; LOC380994; Sly	213.39	160.553	842.942	1312.48	95.8032	2076.32	55.1663	160.134	254.187	49.2006		193.713	216.351	91.7571	182.007	162.099	145.171	63.7248	75.6996	59.3543	41.3239			Gm20794; LOC380994; Sly	137.128	303.394	967.486	1213.2	132.53
LOC380994; LOC100862016; Gm20736	188.416	116.95	150.199	77.3744	79.4117	98.5888	124.069	114.596		266.359	259.187	161.078	90.0225	52.3059	115.266	183.457	163.907			LOC380994; LOC100862016; Gm20736	225.557	206.057	897.202	1396.97	111.585	2179.55	69.3448	151.496	235.527	52.7319		188.416	266.359	116.95	259.187	150.199	161.078	77.3744	90.0225	79.4117	52.3059			LOC380994; LOC100862016; Gm20736	210.749	405.919	934.53	1093.4	176.09
Ctsll3	224.065	359.475	170.158	472.373	209.569	378.291	510.228	2226.27		207.538	92.9156	437.038	2229.05	141.917	448.455	196.625	651.099			Ctsll3	420.905	225.487	247.158	525.695	335.926	694.493	141.604	81.7494	90.4939	78.2818		224.065	207.538	359.475	92.9156	170.158	437.038	472.373	2229.05	209.569	141.917			Ctsll3	487.542	334.312	364.076	386.575	254.262
Gm3106; Gm3139	4444.4	866.916	382.874	482.299	793.056	730.81	408.728	294.15		4504.74	220.992	385.775	1861.45	342.249	552.113	1923.21	368.81			Gm3106; Gm3139	1267.13	1215.14	897.202	718.12	1554.25	2538.6	225.302	631.717	1606.55	257.889		4444.4	4504.74	866.916	220.992	382.874	385.775	482.299	1861.45	793.056	342.249			Gm3106; Gm3139	837.174	2478.15	595.557	951.86	393.487
Tex12	84.3183	165.392	165.505	316.001	55.7647	198.549	260.474	268.804		323.412	191.056	139.258	597.259	187.261	70.9544	141.956	40.1334			Tex12	5985.89	712.577	1045	2698.76	593.047	541.124	94.0734	141.351	94.9929	205.16		84.3183	323.412	165.392	191.056	165.505	139.258	316.001	597.259	55.7647	187.261			Tex12	1167.64	1027.59	865.924	783.943	776.14
Mia	22.1276	24.9289	19.3027	39.2272	23.2842	22.8378	24.3356	25.1138		52.9746	33.7742	23.779	26.3954	20.5192	24.7408	26.1602	43.9178			Mia	68.4677	49.4159	79.3022	274.009	452.571	529.988	21.6413	37.0946	22.0048	65.8268		22.1276	52.9746	24.9289	33.7742	19.3027	23.779	39.2272	26.3954	23.2842	20.5192			Mia	630.077	205.793	243.554	305.41	461.496
Gm6792	108.216	28.2416	45.5926	37.891	34.3272	24.6472	40.6448	32.0091		77.0237	23.5532	26.3844	153.513	25.0876	22.1436	73.4811	32.5985			Gm6792	119.209	123.375	803.018	119.269	77.8164	122.77	41.2326	88.8399	53.0672	30.4972		108.216	77.0237	28.2416	23.5532	45.5926	26.3844	37.891	153.513	34.3272	25.0876			Gm6792	198.004	1063.83	195.104	76.3526	221.348
Tsx	116.79	144.984	123.702	658.84	109.234	98.5888	64.6688	188.76		183.194	532.947	131.746	320.063	151.052	76.047	219.686	152.931			Tsx	1415.75	1072.6	4735.46	994.675	1153.66	1184.3	327.583	134.656	109.877	213.872		116.79	183.194	144.984	532.947	123.702	131.746	658.84	320.063	109.234	151.052			Tsx	1322.8	392.092	2624.99	1525.01	1152.2
Sly; Gm20931	203.343	85.021	192.769	79.0001	77.2402	73.6877	152.747	106.922		236.751	245.206	134.514	103.409	46.4918	153.152	195.267	115.9			Sly; Gm20931	266.382	216.302	878.738	1456.29	109.289	2521.06	73.2987	174.023	289.968	59.7391		203.343	236.751	85.021	245.206	192.769	134.514	79.0001	103.409	77.2402	46.4918			Sly; Gm20931	248.893	370.942	941.03	1442.75	155.436
Gm17305	24.3825	23.7482	26.3682	35.3536	26.5618	22.0599	28.1487	26.1803		31.718	26.4987	30.0984	26.2131	43.9839	18.3641	24.9212	28.7748			Gm17305	56.3894	518.034	55.3031	83.1752	38.3725	51.9775	67.4485	51.38	30.0595	21.5648		24.3825	31.718	23.7482	26.4987	26.3682	30.0984	35.3536	26.2131	26.5618	43.9839			Gm17305	60.9428	77.9809	53.0065	55.8934	48.8461
Gm14499	2059.07	96.319	90.5553	5056.01	976.367	104.21	426.085	1010.19		3163.33	114.393	192.887	7980.22	2223.94	107.547	583.788	277.575			Gm14499	1008.05	818.536	2434.3	1843.31	2008.64	3082.35	1777.6	95.8785	4328.79	1031.55		2059.07	3163.33	96.319	114.393	90.5553	192.887	5056.01	7980.22	976.367	2223.94			Gm14499	4094.25	5935.07	1895.15	641.189	5008.53
LOC100041897	177.021	91.1233	164.361	87.0507	66.3157	82.3303	163.71	100.455		236.751	253.853	144.169	99.8862	47.4686	140.929	197.992	122.508			LOC100041897	346.654	216.302	872.668	1550.03	107.784	2256.41	64.701	166.934	235.527	45.9058		177.021	236.751	91.1233	253.853	164.361	144.169	87.0507	99.8862	66.3157	47.4686			LOC100041897	210.749	394.819	915.297	1309.32	153.296
LOC100862113	177.021	91.1233	164.361	87.0507	66.3157	82.3303	163.71	100.455		236.751	253.853	144.169	99.8862	47.4686	140.929	197.992	122.508			LOC100862113	346.654	216.302	872.668	1550.03	107.784	2256.41	64.701	166.934	235.527	45.9058		177.021	236.751	91.1233	253.853	164.361	144.169	87.0507	99.8862	66.3157	47.4686			LOC100862113	210.749	394.819	915.297	1309.32	153.296
Lrrc34	155.177	31.1195	194.11	48.9685	131.715	25.6939	289.014	39.4078		29.5939	341.999	229.383	240.887	57.6362	52.3029	33.8082	44.2232			Lrrc34	1842.37	170.887	167.648	728.145	205.359	361.993	116.624	55.0677	218.236	600.743		155.177	29.5939	31.1195	341.999	194.11	229.383	48.9685	240.887	131.715	57.6362			Lrrc34	1208.82	244.73	103.114	2248.28	1052.91
Cubn	184.538	87.4113	942.747	11455.7	745.094	746.166	3180.41	48.5167		567.01	921.506	2899.55	597.259	1096.66	235.375	848.812	368.81			Cubn	807.518	2811.07	1417.65	1696.19	431.137	1067.35	2411.5	1107.53	2435.07	7335.12		184.538	567.01	87.4113	921.506	942.747	2899.55	11455.7	597.259	745.094	1096.66			Cubn	4238.64	2055.18	1330.82	1903.72	6209.12
Gm2768	10140	8778.43	362.221	1462.06	892.235	741.012	2565.45	245.641		15047.4	8409.76	1306.61	2507.81	113.685	121.838	6205.37	966.571			Gm2768	1465.68	6548.29	9804.91	37330.9	4646.73	24658.8	2496.54	677.058	2368.48	526.615		10140	15047.4	8778.43	8409.76	362.221	1306.61	1462.06	2507.81	892.235	113.685			Gm2768	9537.42	20810.9	24290.4	47138.1	2778.66
Reg2	55.2451	215.232	48.8649	55.8615	25.3038	71.6727	31.8892	30.7052		25.2328	94.2127	72.0844	78.3691	37.2431	61.7694	26.7099	36.6752			Reg2	79.1957	344.152	103.917	174.621	113.93	942.152	59.9511	25.3363	29.6456	26.1838		55.2451	25.2328	215.232	94.2127	48.8649	72.0844	55.8615	78.3691	25.3038	37.2431			Reg2	216.674	170.668	137.959	134.793	82.1491
Ammecr1	38.5264	47.4965	65.3777	69.7337	35.0485	39.4883	57.8802	95.0365		62.9978	41.2937	113.899	71.1215	35.9745	31.3158	43.3903	43.9178			Ammecr1	170.941	213.324	117.726	160.684	74.1308	127.984	135.835	57.4062	173.615	94.3928		38.5264	62.9978	47.4965	41.2937	65.3777	113.899	69.7337	71.1215	35.0485	35.9745			Ammecr1	212.215	138.626	112.058	116.534	89.2743
BC016579	61.2982	78.2353	374.995	71.1989	166.72	202.721	177.909	51.6397		77.0237	169.818	187.613	218.61	144.899	831.066	151.094	106.649			BC016579	112.779	60.8381	93.0084	112.836	52.783	155.397	121.576	142.334	143.982	24.9437		61.2982	77.0237	78.2353	169.818	374.995	187.613	71.1989	218.61	166.72	144.899			BC016579	77.6753	174.254	137.959	84.1333	124.515
Zfy2	43.045	21.4031	25.8256	28.9157	22.3357	33.6691	23.0229	38.8653		210.435	23.2289	26.7527	24.6278	22.7675	19.6822	29.0266	23.2109			Zfy2	72.3716	45.1578	65.3126	63.035	26.3915	161.996	17.8236	43.5058	243.833	18.7732		43.045	210.435	21.4031	23.2289	25.8256	26.7527	28.9157	24.6278	22.3357	22.7675			Zfy2	46.8307	59.9235	54.1202	99.3608	38.3239
Akr1c21	291.585	54.9386	219.904	762.072	47.5469	104.935	93.3772	99.7614		72.8688	477.001	254.516	148.283	44.5979	45.2178	107.583	50.7992			Akr1c21	332.532	389.884	137.119	177.058	187.663	2591.94	54.7852	345.642	124.478	115.408		291.585	72.8688	54.9386	477.001	219.904	254.516	762.072	148.283	47.5469	44.5979			Akr1c21	183.468	1453.23	236.894	174.201	1003.05
S1pr5	86.6888	76.096	44.9649	123.108	47.8776	61.1107	108.76	131.636		514.572	36.9589	117.101	52.4261	42.7811	63.9477	51.2437	121.662			S1pr5	76.498	54.8303	56.8579	91.6512	64.0888	63.5498	52.919	41.159	37.0076	44.9611		86.6888	514.572	76.096	36.9589	44.9649	117.101	123.108	52.4261	47.8776	42.7811			S1pr5	70.9821	80.7309	57.2061	52.8784	49.528
LOC100861630	157.344	80.4348	122.848	65.5164	71.0755	64.1489	141.533	89.289		173.312	187.124	103.366	82.2654	51.9446	115.266	191.248	90.3049			LOC100861630	260.9	203.221	699.068	1073.48	92.5398	1428.04	61.2108	129.171	182.247	40.803		157.344	173.312	80.4348	187.124	122.848	103.366	65.5164	82.2654	71.0755	51.9446			LOC100861630	134.306	293.059	595.557	945.285	127.131
1700003E24Rik; BC061195	61.7246	90.4939	85.0788	153.68	112.305	67.3382	79.0667	86.2475		96.151	78.1324	46.5792	80.5724	78.1895	53.4019	124.44	94.7946			1700003E24Rik; BC061195	914.824	233.439	1350.51	435.969	288.415	855.021	100.129	71.1669	85.6124	199.55		61.7246	96.151	90.4939	78.1324	85.0788	46.5792	153.68	80.5724	112.305	78.1895			1700003E24Rik; BC061195	232.226	2601.36	390.207	1041.61	213.808
LOC100042357	170.991	99.7156	153.355	80.6601	58.1328	79.5259	159.233	91.1651		210.435	219.465	120.394	92.5534	50.5242	117.688	199.37	110.41			LOC100042357	312.422	197.663	754.454	1377.73	99.1817	1937.28	56.3255	149.41	209.346	43.7316		170.991	210.435	99.7156	219.465	153.355	120.394	80.6601	92.5534	58.1328	50.5242			LOC100042357	203.57	373.522	807.936	1048.86	130.705
Chac1	82.0126	63.1079	1075.45	139.467	52.0303	55.8448	350.92	148.098		67.989	571.199	91.8759	76.7563	182.14	73.9675	60.5184	220.821			Chac1	207.555	135.947	195.265	213.498	92.5398	157.566	167.233	194.434	537.361	505.163		82.0126	67.989	63.1079	571.199	1075.45	91.8759	139.467	76.7563	52.0303	182.14			Chac1	272.362	193.347	178.292	151.65	145.027
Gm17604	1250.05	2401.55	1031.64	2111.11	1235.84	833.681	2055.11	1520.58		1804.31	3415.43	1297.59	2213.65	1183.55	866.358	1606.05	1257.84			Gm17604	51324.2	9994.39	9536.79	21590.1	2307.32	6122.12	1328.62	1928.33	1200.77	481.237		1250.05	1804.31	2401.55	3415.43	1031.64	1297.59	2111.11	2213.65	1235.84	1183.55			Gm17604	9603.76	21101.4	9268.35	12456.5	3258.91
1700048O20Rik	203.343	213.745	179.86	320.412	219.988	157.953	202.952	704.478		187.043	222.529	333.517	355.132	407.005	228.939	409.949	165.047			1700048O20Rik	1080.4	574.794	3689.7	5510.93	568.888	537.386	210.214	300.899	148.03	342.653		203.343	187.043	213.745	222.529	179.86	333.517	320.412	355.132	219.988	407.005			1700048O20Rik	1963.73	7206.33	1174.72	1041.61	1595.92
Gm11440	131.396	315.118	129.852	1139.18	315.453	1005.26	70.2778	88.6722		111.217	463.958	119.562	108.55	559.852	647.537	132.45	127.71			Gm11440	2268.23	1043.27	1208.74	529.351	950.143	1226.06	258.804	523.896	225.932	671.202		131.396	111.217	315.118	463.958	129.852	119.562	1139.18	108.55	315.453	559.852			Gm11440	1519.5	2112.96	7171.69	906.778	203.682
Gm20689	168.637	33.5851	48.5274	49.3092	65.4028	38.9446	181.648	207.996		57.1717	160.658	39.9913	53.5277	36.7304	276.057	242.074	153.994			Gm20689	192.318	84.8535	113.716	120.934	300.663	1584.5	602.875	215.738	139.078	39.1409		168.637	57.1717	33.5851	160.658	48.5274	39.9913	49.3092	53.5277	65.4028	36.7304			Gm20689	150.059	126.68	85.5145	123.178	86.2333
Spz1	40.1624	41.3481	36.5229	47.3005	30.5115	38.1432	32.5593	35.7634		28.5859	34.4839	31.8145	53.9	36.7304	26.8867	43.3903	29.9967			Spz1	114.353	81.9631	70.4872	129.614	64.5346	83.8545	28.5559	26.781	38.3126	30.2865		40.1624	28.5859	41.3481	34.4839	36.5229	31.8145	47.3005	53.9	30.5115	36.7304			Spz1	113.723	124.936	60.4679	677.748	68.6017
Sct	119.244	142.988	218.385	632.001	115.462	705.916	225.19	308.775		243.407	279.722	175.049	197.022	92.3412	344.61	860.661	363.732			Sct	8583.5	1110.43	3325.35	954.156	1032.55	2240.83	329.861	100.645	104.673	97.7215		119.244	243.407	142.988	279.722	218.385	175.049	632.001	197.022	115.462	92.3412			Sct	1595.05	858.128	759.074	627.993	843.458
Gm14851	43.6459	60.119	46.229	59.0467	33.6207	28.7074	27.5694	51.9989		30.4259	39.3379	40.8316	48.2419	53.7765	41.6089	48.1446	43.3131			Gm14851	163.977	908.223	138.073	153.074	142.222	866.957	42.3919	93.2567	82.1249	38.8705		43.6459	30.4259	60.119	39.3379	46.229	40.8316	59.0467	48.2419	33.6207	53.7765			Gm14851	143.946	441.127	235.257	241.287	86.8331
Gm595	23.3893	19.9698	17.0385	36.3475	17.6461	18.2947	20.182	24.2584		18.3439	23.882	21.73	36.5605	21.3906	15.6579	21.8461	21.6566			Gm595	76.498	49.0745	63.5266	73.419	29.2832	474.353	18.1981	20.5795	17.9978	18.6435		23.3893	18.3439	19.9698	23.882	17.0385	21.73	36.3475	36.5605	17.6461	21.3906			Gm595	50.8926	98.7049	42.4619	66.9311	41.3602
Gm21756; LOC380994	192.375	95.6536	150.199	65.0638	62.7385	58.2163	141.533	93.0807		214.856	182.007	142.184	81.1328	40.4734	130.583	186.018	97.4596			Gm21756; LOC380994	241.746	163.926	842.942	1276.59	97.8162	2005.6	56.3255	151.496	247.236	51.6467		192.375	214.856	95.6536	182.007	150.199	142.184	65.0638	81.1328	62.7385	40.4734			Gm21756; LOC380994	158.615	295.098	941.03	1093.4	133.452
Gm5891; Gm10662	99.5793	37.7852	23.7644	25.524	32.9288	20.5826	20.3224	32.6817		146.751	28.4006	28.2781	26.7638	24.9143	19.0118	30.4697	24.8769			Gm5891; Gm10662	81.4222	49.0745	68.0861	89.145	42.2829	52.7031	26.6436	27.3437	289.968	23.9276		99.5793	146.751	37.7852	28.4006	23.7644	28.2781	25.524	26.7638	32.9288	24.9143			Gm5891; Gm10662	97.6389	81.2924	64.8078	48.658	49.8725
Gm5891; Gm10662	99.5793	37.7852	23.7644	25.524	32.9288	20.5826	20.3224	32.6817		146.751	28.4006	28.2781	26.7638	24.9143	19.0118	30.4697	24.8769			Gm5891; Gm10662	81.4222	49.0745	68.0861	89.145	42.2829	52.7031	26.6436	27.3437	289.968	23.9276		99.5793	146.751	37.7852	28.4006	23.7644	28.2781	25.524	26.7638	32.9288	24.9143			Gm5891; Gm10662	97.6389	81.2924	64.8078	48.658	49.8725
Acbd7	60.4543	50.9054	25.2941	53.2158	58.5371	29.7198	33.7075	93.7281		35.6846	46.781	27.3149	103.409	40.7549	29.8326	48.1446	43.0139			Acbd7	173.327	447.859	335.295	1241.68	218.578	166.551	48.3591	47.6081	30.9046	37.8076		60.4543	35.6846	50.9054	46.781	25.2941	27.3149	53.2158	103.409	58.5371	40.7549			Acbd7	264.915	238.038	100.294	246.357	77.7178
Olfr985	20.3615	22.6235	17.7621	32.7582	16.6943	21.4566	24.6753	18.5123		26.3044	29.6067	24.4475	31.6079	21.9919	23.084	32.431	23.5349			Olfr985	105.226	49.0745	61.7895	94.8832	43.1713	77.1619	20.4739	47.6081	23.9134	24.6003		20.3615	26.3044	22.6235	29.6067	17.7621	24.4475	32.7582	31.6079	16.6943	21.9919			Olfr985	591.972	85.334	48.439	69.2915	52.352
Timm21	291.585	497.912	294.215	456.282	917.319	434.542	231.521	249.07		172.115	1036.75	491.693	584.968	436.217	723.485	335.298	96.7864			Timm21	1367.52	1766.77	1745.34	1285.47	3880.43	2936.37	607.068	357.831	427.49	1128.82		291.585	172.115	497.912	1036.75	294.215	491.693	456.282	584.968	917.319	436.217			Timm21	4971.22	3338.65	4234.85	1851.66	10961.6
Mir101a; E130102H24Rik	30.6491	30.6911	26.5516	36.0964	26.5618	29.1082	30.3789	27.4819		63.8772	33.3092	29.2753	55.8008	26.153	26.3334	34.5186	36.1703			Mir101a; E130102H24Rik	835.995	61.2612	73.9916	99.6005	49.2483	71.4973	34.9135	33.2006	30.0595	37.8076		30.6491	63.8772	30.6911	33.3092	26.5516	29.2753	36.0964	55.8008	26.5618	26.153			Mir101a; E130102H24Rik	89.2255	116.57	56.4185	94.0011	60.5549
Rnf122	17.1219	19.2896	44.9649	22.8446	24.783	36.0856	22.8639	17.6355		20.3538	26.4987	18.3998	20.2832	27.2636	20.6607	26.8957	20.3468			Rnf122	56.3894	35.9247	418.559	45.509	36.8094	40.7807	21.4918	21.9042	16.3333	95.7104		17.1219	20.3538	19.2896	26.4987	44.9649	18.3998	22.8446	20.2832	24.783	27.2636			Rnf122	38.5694	50.3894	37.2223	35.6197	38.8589
Mir721	66.6149	120.238	77.7477	153.68	57.3324	81.7616	77.9781	93.7281		104.491	98.2135	128.143	191.634	1208.42	75.5217	123.58	120.821			Mir721	1207.12	483.343	369.464	548.019	194.281	308.647	88.3841	127.392	68.1078	50.2344		66.6149	104.491	120.238	98.2135	77.7477	128.143	153.68	191.634	57.3324	1208.42			Mir721	445.532	846.314	262.85	378.62	199.49
Cd109	122.596	23.2595	17.8856	43.5253	20.1301	24.8186	26.8155	27.6731		21.664	23.2289	21.2828	52.064	19.2783	18.2373	272.347	23.6986			Cd109	66.1354	85.4437	56.4651	55.2568	36.8094	65.7909	22.7172	32.5173	129.764	24.9437		122.596	21.664	23.2595	23.2289	17.8856	21.2828	43.5253	52.064	20.1301	19.2783			Cd109	51.603	74.8043	41.8773	49.6804	51.2746
Gm21729	207.616	61.3822	172.533	51.7606	50.9595	45.6756	167.15	71.0326		225.538	151.992	115.489	73.121	35.726	185.956	186.018	68.9144			Gm21729	179.439	129.508	749.242	1088.47	69.6476	1733.91	41.5194	142.334	263.151	44.0358		207.616	225.538	61.3822	151.992	172.533	115.489	51.7606	73.121	50.9595	35.726			Gm21729	90.471	207.224	684.116	834.406	92.4225
Gm5129	24.8948	25.2769	25.1194	79.5496	23.9388	22.8378	193.34	27.1036		34.7088	192.385	29.0731	125.558	24.5713	29.0169	26.5254	33.0535			Gm5129	77.0301	51.1585	182.189	63.035	32.4917	109.882	79.106	31.1927	34.5293	32.4603		24.8948	34.7088	25.2769	192.385	25.1194	29.0731	79.5496	125.558	23.9388	24.5713			Gm5129	69.0411	858.128	214.986	59.905	93.7127
Emb	159.54	70.5096	929.768	4078.39	1653.47	4651.09	1473.47	388.134		187.043	7632.02	949.888	1511.97	1437.06	302.087	215.165	940.14			Emb	813.135	2604.7	1242.72	802.346	300.663	723.985	1802.41	168.095	1059.93	2048.86		159.54	187.043	70.5096	7632.02	929.768	949.888	4078.39	1511.97	1653.47	1437.06			Emb	3257.13	3385.26	2017.14	3407.75	2856.78
Flna	438.908	639.034	1305.81	881.48	613.653	623.114	466.262	1296.5		758.618	1294.2	1334.07	405.122	484.013	2834.38	583.788	1240.52			Flna	361.375	253.686	308.535	235.255	154.558	666.202	602.875	416.778	560.18	165.49		438.908	758.618	639.034	1294.2	1305.81	1334.07	881.48	405.122	613.653	484.013			Flna	372.058	253.361	308.28	185.414	181.041
Plk3	187.114	330.785	481.278	984.866	452.345	329.321	450.38	2336.95		291.475	334.961	251.012	745.577	306.322	529.622	418.563	933.646			Plk3	173.327	92.2133	97.6324	156.29	129.069	94.9974	253.478	136.536	189.986	156.564		187.114	291.475	330.785	334.961	481.278	251.012	984.866	745.577	452.345	306.322			Plk3	317.23	146.53	207.662	282.99	141.061
Pcbd1	224.065	206.464	227.659	389.042	64.5023	85.8266	376.107	159.832		184.468	115.989	194.229	167.988	196.57	191.184	315.02	134.992			Pcbd1	222.452	748.004	518.891	1466.42	505.652	666.202	456.894	181.413	166.543	494.767		224.065	184.468	206.464	115.989	227.659	194.229	389.042	167.988	64.5023	196.57			Pcbd1	872.725	229.93	1216.14	900.514	4096.49
Snx22	126.043	879.017	232.442	405.563	205.256	223.379	189.361	1652.47		245.1	312.53	465.17	572.929	196.57	125.263	490.906	245.016			Snx22	314.595	99.5192	387.832	138.917	171.492	401.656	118.252	185.225	94.9929	59.3265		126.043	245.1	879.017	312.53	232.442	465.17	405.563	572.929	205.256	196.57			Snx22	98.318	168.318	206.228	164.804	382.727
1700019A02Rik	38.7943	35.5	88.6917	56.2501	25.3038	305.145	58.6882	39.9579		117.558	63.0249	156.673	37.5883	40.4734	24.9129	33.8082	77.5327			1700019A02Rik	341.881	1766.77	1551.33	387.508	151.377	588.059	128.508	110.902	323.977	436.732		38.7943	117.558	35.5	63.0249	88.6917	156.673	56.2501	37.5883	25.3038	40.4734			1700019A02Rik	369.488	2098.36	583.301	1124.14	357.097
Gm21885	98.8914	43.7057	38.8738	59.4574	31.5875	33.6691	33.2434	103.279		38.5118	36.9589	38.8977	42.8794	42.7811	46.4891	44.6102	39.036			Gm21885	125.136	84.2674	84.994	106.749	95.8032	79.883	44.4994	46.9527	39.1177	43.1295		98.8914	38.5118	43.7057	36.9589	38.8738	38.8977	59.4574	42.8794	31.5875	42.7811			Gm21885	106.846	1049.18	119.271	104.301	67.1899
Stom	106.726	42.2169	32.2388	53.586	42.8517	154.702	33.2434	57.2979		44.5462	308.227	74.1109	49.5981	222.692	29.8326	41.0498	47.3973			Stom	145.75	79.7218	93.0084	120.099	61.0535	83.2753	72.7924	69.7024	556.311	172.518		106.726	44.5462	42.2169	308.227	32.2388	74.1109	53.586	49.5981	42.8517	222.692			Stom	109.849	124.936	80.9016	90.1719	73.5255
Trav12d-2	14.3978	16.3333	15.0399	19.21	9.39101	13.3925	15.2951	15.1412		10.6091	14.9063	18.7864	17.1747	13.6318	10.5474	17.9922	18.8531			Trav12d-2	39.5979	248.466	165.34	29.4069	19.3197	35.0129	16.1752	17.9155	74.0151	41.9502		14.3978	10.6091	16.3333	14.9063	15.0399	18.7864	19.21	17.1747	9.39101	13.6318			Trav12d-2	42.2062	47.015	204.803	28.7324	27.2876
Spry3	17.6033	21.2553	20.4033	267.572	21.4258	20.4404	26.6303	17.3927		23.3804	23.5532	23.4516	30.3203	25.4378	15.2297	20.6676	20.4884			Spry3	86.0648	37.973	40.4842	56.8103	26.946	50.9078	45.1206	22.0566	31.9944	39.9633		17.6033	23.3804	21.2553	23.5532	20.4033	23.4516	267.572	30.3203	21.4258	25.4378			Spry3	56.0788	67.4174	32.1801	47.6566	31.3452
Ceacam20	703.192	46.8426	132.581	267.572	112.305	52.8324	74.8016	71.0326		100.931	61.3015	69.1479	71.1215	203.503	38.0235	38.5672	119.987			Ceacam20	127.765	129.508	212.201	116.008	81.1209	174.831	58.7174	70.1872	88.0193	42.8316		703.192	100.931	46.8426	61.3015	132.581	69.1479	267.572	71.1215	112.305	203.503			Ceacam20	147.993	175.466	125.2	118.982	124.515
Gm17530	733.053	172.416	709.534	5056.01	1759.9	46.6354	528.221	157.631		611.933	460.753	237.472	106.316	366.813	45.849	274.241	84.2575			Gm17530	106.695	75.4214	5515.55	9933.46	1297.93	5672.69	441.33	367.891	814.487	530.278		733.053	611.933	172.416	460.753	709.534	237.472	5056.01	106.316	1759.9	366.813			Gm17530	9737.83	8107.54	5360.29	71.735	2896.66
Actr3b	32.1729	34.2908	50.94	41.4639	24.6118	52.4675	35.8773	37.2821		64.7689	33.5409	39.4407	32.4965	29.8344	34.032	34.0434	39.8562			Actr3b	80.8598	73.359	70.0003	84.9229	58.9738	88.0235	33.9588	49.287	58.0711	317.498		32.1729	64.7689	34.2908	33.5409	50.94	39.4407	41.4639	32.4965	24.6118	29.8344			Actr3b	75.5513	124.936	69.4593	118.161	552.631
Slc35e3	102.379	135.275	136.308	482.299	106.986	280.791	98.0196	861.323		92.8757	483.66	136.392	300.707	138.036	200.689	71.9689	134.06			Slc35e3	121.714	271.894	188.613	480.396	76.2149	537.386	882.661	45.04	497.912	533.966		102.379	92.8757	135.275	483.66	136.308	136.392	482.299	300.707	106.986	138.036			Slc35e3	304.307	126.68	106.75	88.3162	121.952
Pde1b	84.3183	222.822	125.429	174.101	53.1235	68.7531	139.585	170.12		179.424	77.5927	62.3196	95.1554	49.8286	58.8439	872.676	62.9761			Pde1b	281.57	115.113	126.176	212.024	116.324	148.037	73.2987	91.3375	85.021	124.552		84.3183	179.424	222.822	77.5927	125.429	62.3196	174.101	95.1554	53.1235	49.8286			Pde1b	219.699	167.156	189.768	184.133	99.745
Wdr5b	136.975	30.2686	41.9537	176.532	41.9698	50.3302	275.326	95.6975		61.7013	33.7742	86.9199	31.1727	20.6619	40.7526	37.5126	255.421			Wdr5b	98.8625	63.8627	53.4193	522.063	37.8442	120.244	184.275	63.2562	173.615	105.464		136.975	61.7013	30.2686	33.7742	41.9537	86.9199	176.532	31.1727	41.9698	20.6619			Wdr5b	112.158	87.7331	56.4185	53.9894	70.0432
Fads2	48.0936	35.7469	53.8445	720.964	28.0763	52.8324	142.518	38.3302		36.4344	55.248	41.9795	68.2243	54.9064	28.4197	56.4657	37.9685			Fads2	81.4222	118.349	77.1337	92.2886	110.814	219.765	64.701	153.611	160.87	86.2591		48.0936	36.4344	35.7469	55.248	53.8445	41.9795	720.964	68.2243	28.0763	54.9064			Fads2	112.158	768.046	63.0357	129.302	187.425
LOC100504642	151.984	96.9889	119.488	68.7736	66.777	82.3303	105.785	97.0334		213.372	217.949	129.035	78.9142	42.1922	95.5921	207.836	113.514			LOC100504642	179.439	154.012	733.823	1267.77	90.6353	1428.04	55.1663	148.378	188.673	41.3726		151.984	213.372	96.9889	217.949	119.488	129.035	68.7736	78.9142	66.777	42.1922			LOC100504642	135.241	277.251	442.059	1041.61	117.798
Gm15937	87.8989	25.9875	25.6472	36.0964	25.3038	27.9224	27.379	32.4559		330.208	26.3157	30.7308	40.5664	28.4213	25.9708	67.6164	60.8309			Gm15937	135.05	57.9567	50.1886	113.621	86.3426	103.955	28.7545	29.922	31.1195	30.4972		87.8989	330.208	25.9875	26.3157	25.6472	30.7308	36.0964	40.5664	25.3038	28.4213			Gm15937	68.0906	108.763	98.2303	73.2423	53.8238
Mir5125	2832.33	344.832	1278.94	2747.27	2723.56	2246.33	238.03	1552.53		807.45	1008.4	4487.25	2941.25	9734.58	1023.16	522.505	344.112			Mir5125	1065.53	543.789	1427.51	1358.77	1501.31	765.265	2378.3	705.81	2005.5	1664.19		2832.33	807.45	344.832	1008.4	1278.94	4487.25	2747.27	2941.25	2723.56	9734.58			Mir5125	928.903	5238.9	3463.7	696.802	1428.39
Efcab10	273.951	69.5389	132.581	663.422	177.451	294.751	550.652	68.613		63.8772	211.99	274.681	735.312	304.206	120.996	310.684	243.324			Efcab10	555.388	4173.1	3767.23	824.903	990.492	2256.41	144.579	137.485	219.754	352.286		273.951	63.8772	69.5389	211.99	132.581	274.681	663.422	735.312	177.451	304.206			Efcab10	3348.7	7107.12	1684.49	2806.6	1992.24
Gm12079	633.752	79.8792	421.891	69.252	832.484	2903.05	1041.9	1489.29		1293.65	1707.71	648.793	1325.4	404.194	62.199	94.9635	80.8252			Gm12079	185.767	139.769	225.861	200.587	970.108	172.424	2566.73	1326.25	680.168	1090.37		633.752	1293.65	79.8792	1707.71	421.891	648.793	69.252	1325.4	832.484	404.194			Gm12079	143.946	222.097	97.5518	113.347	3373.83
Efhc2	49.7896	130.667	369.832	52.8482	94.437	93.9195	42.0781	87.4514		454.214	192.385	191.555	943.719	222.692	24.7408	366.915	45.1525			Efhc2	371.534	1603.38	604.37	188.456	302.754	1388.99	1670.1	593.513	88.6315	112.253		49.7896	454.214	130.667	192.385	369.832	191.555	52.8482	943.719	94.437	222.692			Efhc2	122.733	1852.23	651.715	1970.85	1097.63
Gm21758	139.854	55.3207	125.429	54.7119	47.8776	52.1051	117.376	70.542		161.706	149.899	83.3791	73.6296	41.9007	108.295	180.932	67.9656			Gm21758	172.13	144.698	421.471	902.687	85.1539	1074.77	49.7186	129.171	186.076	47.8552		139.854	161.706	55.3207	149.899	125.429	83.3791	54.7119	73.6296	47.8776	41.9007			Gm21758	137.128	186.761	337.349	673.067	134.38
LOC100040054	175.798	96.319	172.533	74.7387	58.1328	81.1969	190.678	82.1626		243.407	204.768	122.923	97.8306	45.8517	143.89	187.312	120.821			LOC100040054	341.881	184.427	723.72	1497.23	85.7462	1595.53	55.55	159.028	216.729	48.5232		175.798	243.407	96.319	204.768	172.533	122.923	74.7387	97.8306	58.1328	45.8517			LOC100040054	175.994	244.73	698.49	1041.61	113
Rnf151	19.3972	23.4213	17.2764	20.7319	20.2701	24.9913	15.7251	25.1138		17.8423	21.2273	19.8575	32.0491	15.3366	26.8867	25.8	27.6026			Rnf151	96.1591	36.6795	56.0751	54.1197	24.1174	396.126	17.0975	20.7226	20.3894	19.5704		19.3972	17.8423	23.4213	21.2273	17.2764	19.8575	20.7319	32.0491	20.2701	15.3366			Rnf151	48.8194	79.6195	32.1801	229.859	49.1859
Pon3	26.6816	25.9875	45.2777	39.7748	34.8064	29.5145	38.9891	32.909		50.8167	34.7237	32.9365	34.3494	53.7765	28.4197	33.3428	32.5985			Pon3	86.6634	81.9631	105.368	76.0081	37.5828	142.007	40.665	35.5835	31.5539	25.2919		26.6816	50.8167	25.9875	34.7237	45.2777	32.9365	39.7748	34.3494	34.8064	53.7765			Pon3	89.2255	119.847	133.26	56.6736	56.8927
Gm14444	2300.57	2384.96	2049.03	2599.08	1129.35	2110.48	1318.79	1201.32		2715.93	1989.03	1912.99	3130.58	1685.43	1550.82	2255.61	1987.49			Gm14444	61035.1	30933.9	36593.2	67288.9	4711.6	9673.46	2203.7	2199.77	7966.6	10159.9		2300.57	2715.93	2384.96	1989.03	2049.03	1912.99	2599.08	3130.58	1129.35	1685.43			Gm14444	50689	54164.1	31174.9	37760.9	6985.62
Frzb	16.311	17.6274	13.9358	22.6868	14.8386	13.769	17.5695	17.8817		15.9693	16.6546	15.2593	18.9249	15.1254	13.3505	164.199	17.5906			Frzb	54.8474	36.4261	35.7356	56.0282	25.1415	33.8203	15.7329	17.7917	15.3455	15.569		16.311	15.9693	17.6274	16.6546	13.9358	15.2593	22.6868	18.9249	14.8386	15.1254			Frzb	40.4869	54.3817	30.8692	31.0088	31.3452
Gm11779	16.6537	22.0048	13.3681	26.9793	18.0169	18.1683	13.9771	54.2071		35.9328	63.0249	26.0212	18.4074	27.4532	195.201	16.3283	20.6309			Gm11779	55.2289	38.5031	48.1442	51.5565	28.4825	233.911	55.55	71.1669	61.3822	36.7737		16.6537	35.9328	22.0048	63.0249	13.3681	26.0212	26.9793	18.4074	18.0169	27.4532			Gm11779	36.2368	50.3894	31.5178	34.6457	48.8461
Insl6	12.709	12.8149	14.4273	20.7319	16.6943	22.5234	15.2951	13.9328		12.7925	16.0873	18.2727	22.9785	17.863	12.2849	17.9922	15.42			Insl6	299.695	24.3678	272.344	59.6347	50.985	28.0478	14.3772	17.3052	24.2472	20.4015		12.709	12.7925	12.8149	16.0873	14.4273	18.2727	20.7319	22.9785	16.6943	17.863			Insl6	44.6127	34.1793	32.4039	31.8806	23.4282
Gm10230; Gm10147; Gm14632; Gm10096; Gm10058; Gm10486; Gm14819; Gm10488	3056.73	3372.84	196.819	606.256	512.454	273.113	1172.2	188.76		4861.65	2892	1053.97	804.648	189.875	84.3795	1709.43	697.83			Gm10230; Gm10147; Gm14632; Gm10096; Gm10058; Gm10486; Gm14819; Gm10488	895.998	3866.74	2996.97	12486.5	1642.87	10439.9	986.185	399.8	1369.8	249.104		3056.73	4861.65	3372.84	2892	196.819	1053.97	606.256	804.648	512.454	189.875			Gm10230; Gm10147; Gm14632; Gm10096; Gm10058; Gm10486; Gm14819; Gm10488	5710.43	6017.92	9140.75	17373.6	1305.31
Gm10230; Gm10147; Gm14632; Gm10096; Gm10058; Gm10486; Gm14819	3056.73	3372.84	196.819	606.256	512.454	273.113	1172.2	188.76		4861.65	2892	1053.97	804.648	189.875	84.3795	1709.43	697.83			Gm10230; Gm10147; Gm14632; Gm10096; Gm10058; Gm10486; Gm14819	895.998	3866.74	2996.97	12486.5	1642.87	10439.9	986.185	399.8	1369.8	249.104		3056.73	4861.65	3372.84	2892	196.819	1053.97	606.256	804.648	512.454	189.875			Gm10230; Gm10147; Gm14632; Gm10096; Gm10058; Gm10486; Gm14819	5710.43	6017.92	9140.75	17373.6	1305.31
Rbm4	1065.84	95.6536	59.3315	103.521	580.551	241.077	112.595	155.461		368.937	185.831	199.689	601.414	511.611	116.067	454.867	194.919			Rbm4	192.318	389.884	418.559	1294.41	1631.52	3821.22	632.848	468.9	433.458	519.365		1065.84	368.937	95.6536	185.831	59.3315	199.689	103.521	601.414	580.551	511.611			Rbm4	344.745	106.525	136.06	431.916	104.704
Slc39a4	11487.5	10658.7	5755.51	10989.1	6847.11	4587.05	3136.63	2336.95		8290.42	9139.18	2228.12	5964.62	3740.21	4356.1	2955.74	1730.21			Slc39a4	595.25	953.377	1427.51	620.842	782.53	491.081	664.311	1441.28	1606.55	1031.55		11487.5	8290.42	10658.7	9139.18	5755.51	2228.12	10989.1	5964.62	6847.11	3740.21			Slc39a4	814.282	1443.19	1466.43	1327.6	1234.9
S100a1	201.939	207.9	68.1541	309.497	103.342	239.412	102.893	284.131		122.55	80.329	188.918	324.531	160.775	41.6089	94.3076	156.144			S100a1	1293.76	429.616	703.93	2588.82	676.526	2076.32	554.758	110.902	91.7571	284.169		201.939	122.55	207.9	80.329	68.1541	188.918	309.497	324.531	103.342	160.775			S100a1	2997.17	2142.46	2132.15	524.43	390.769
Baiap2l1	8950.63	11423.7	765.749	20224	352.451	13809.3	28036.1	17323.1		7068.7	5141.06	793.24	11364.2	1313.23	8652.01	34143	14329.8			Baiap2l1	19995	1118.15	18044.7	279.767	644.484	20168.5	550.926	411.04	287.965	14269.1		8950.63	7068.7	11423.7	5141.06	765.749	793.24	20224	11364.2	352.451	1313.23			Baiap2l1	15174.7	513.795	14145.9	456.543	1090.05
Trpv5	10570.6	10512	5010.46	3358.92	2898.88	3500.52	12459.8	33933.2		9589.43	1387.09	12430.7	6947.19	8834.32	5708.2	3081.25	6920.85			Trpv5	4174.39	829.962	323.874	4445.35	1887.16	2998.07	5896.79	893.383	1167.94	814.971		10570.6	9589.43	10512	1387.09	5010.46	12430.7	3358.92	6947.19	2898.88	8834.32			Trpv5	3190.1	5614.92	2073.85	4622.97	1964.81
Fthl17c; Fthl17-ps1	1330.52	134.34	140.14	3289.8	613.653	234.485	140.556	630.525		1506.76	113.602	175.049	4520.33	1159.19	112.894	347.123	207.466			Fthl17c; Fthl17-ps1	660.471	595.065	1594.94	1259.02	997.381	1858.36	907.476	120.521	1686.42	699.706		1330.52	1506.76	134.34	113.602	140.14	175.049	3289.8	4520.33	613.653	1159.19			Fthl17c; Fthl17-ps1	2319.16	2478.15	1250.33	741.656	2998.81
Gm5113	76.5205	24.9289	82.1807	104.966	35.7849	22.6801	29.1414	29.6592		95.4868	93.5619	30.7308	34.1121	69.4982	281.857	30.0502	31.7071			Gm5113	76.498	61.2612	70.4872	60.4672	37.5828	55.3233	50.7633	28.308	65.3334	59.3265		76.5205	95.4868	24.9289	93.5619	82.1807	30.7308	104.966	34.1121	35.7849	69.4982			Gm5113	68.0906	528.24	51.557	81.2674	53.452
Gm10801	6689.92	3716.55	25192.9	3831.74	21638	5806.09	2967.43	5009.36		39436.1	1894.83	39556.1	14484.4	2874.12	3166.82	4238.39	5900.95			Gm10801	12138.9	4860.54	10729.5	10870.1	8260.43	8363.07	2989.56	7097.7	3349.54	9284.47		6689.92	39436.1	3716.55	1894.83	25192.9	39556.1	3831.74	14484.4	21638	2874.12			Gm10801	27163.5	14018.5	8012.83	19277.2	4905.46
Arxes1	14.1996	20.5312	22.9549	33.9134	34.0901	82.3303	16.0555	21.1181		16.8798	20.0823	25.8414	27.3262	15.4432	49.1398	19.8257	19.9281			Arxes1	381.979	32.8291	263.067	118.446	30.9529	207.91	18.8398	19.7412	17.9978	74.5742		14.1996	16.8798	20.5312	20.0823	22.9549	25.8414	33.9134	27.3262	34.0901	15.4432			Arxes1	227.447	45.7294	25.7785	126.641	439.638
Gm10490	27.0541	47.1684	25.8256	29.9355	58.1328	24.477	28.1487	35.271		40.7077	28.4006	167.918	32.2721	24.5713	27.0737	32.6566	33.9828			Gm10490	98.8625	71.8493	63.5266	71.908	28.8801	39.3916	30.394	32.7435	33.8187	32.4603		27.0541	40.7077	47.1684	28.4006	25.8256	167.918	29.9355	32.2721	58.1328	24.5713			Gm10490	84.4125	71.7571	82.6015	43.2493	39.9514
Magea8	68.4877	209.346	2273.54	1750.78	300.512	75.2361	384.009	347.389		587.005	85.4998	724.888	4489.11	46.1706	116.067	2090.02	727.464			Magea8	398.2	1718.46	2468.28	2606.83	7979.05	3691.05	3731.95	681.767	1217.54	657.389		68.4877	587.005	209.346	85.4998	2273.54	724.888	1750.78	4489.11	300.512	46.1706			Magea8	596.089	281.121	6463.48	3479.36	1112.95
Ceacam10	807.755	177.263	560.561	2358.71	530.526	893.518	236.386	396.289		1465.55	698.371	584.725	8612.48	369.365	522.331	529.799	717.449			Ceacam10	3275.16	7522.01	6790.44	5626.73	1076.4	8538.79	453.738	1162.6	786.743	1218.26		807.755	1465.55	177.263	698.371	560.561	584.725	2358.71	8612.48	530.526	369.365			Ceacam10	955.018	7107.12	8952.63	3887.44	1296.29
Mir467e	222.517	44.0096	22.7963	21.6123	45.295	75.7594	37.1425	11.084		90.336	16.1992	82.2312	60.2218	71.949	45.849	55.3036	73.8606			Mir467e	214.875	86.038	203.557	275.915	115.52	147.015	20.7597	74.7051	65.3334	45.9058		222.517	90.336	44.0096	16.1992	22.7963	82.2312	21.6123	60.2218	45.295	71.949			Mir467e	1277.74	463.058	150.968	87.7061	200.878
Timm8a2	486.999	326.231	232.442	1714.75	276.528	300.944	1247.65	92.4377		587.005	853.856	166.758	2650.8	164.154	151.043	295.969	185.687			Timm8a2	2206.2	4928.4	291.892	299.847	990.492	1468.18	185.557	260.138	167.701	326.424		486.999	587.005	326.231	853.856	232.442	166.758	1714.75	2650.8	276.528	164.154			Timm8a2	1341.27	2926.68	884.119	696.802	1060.24
Cpe	204.758	50.5538	49.2048	92.0141	42.8517	63.7058	251.602	47.5183		149.835	61.3015	52.4043	899.023	96.9321	93.6249	169.99	75.9371			Cpe	248.543	250.194	99.6839	188.456	505.652	107.621	54.031	84.6322	127.094	74.5742		204.758	149.835	50.5538	61.3015	49.2048	52.4043	92.0141	899.023	42.8517	96.9321			Cpe	831.391	169.489	791.309	794.887	146.035
Agrp	240.147	121.074	128.955	1163.12	268.966	118.058	132.055	97.7084		86.0575	544.146	139.258	1362.66	197.938	204.906	75.0251	406.393			Agrp	921.187	371.419	474.179	279.767	123.811	630.266	82.4653	88.2262	140.045	64.0268		240.147	86.0575	121.074	544.146	128.955	139.258	1163.12	1362.66	268.966	197.938			Agrp	167.659	267.807	703.349	170.616	190.042
Gtsf1	409.515	58.0711	35.5241	348.203	71.5698	124.789	262.286	60.1465		698.071	213.464	86.3195	440.26	68.0679	127.895	458.031	81.9534			Gtsf1	1190.5	664.858	897.202	233.63	2198.04	568.027	153.886	138.442	145.992	170.143		409.515	698.071	58.0711	213.464	35.5241	86.3195	348.203	440.26	71.5698	68.0679			Gtsf1	1685.99	1355.91	599.7	353.265	372.262
Obox6	344.36	237.165	69.1054	62.8475	113.873	194.463	96.6701	149.128		454.214	93.5619	154.516	84.5782	97.6063	85.5573	58.4569	127.71			Obox6	447.999	435.613	770.306	967.475	92.5398	792.252	142.589	73.6766	1341.61	130.744		344.36	454.214	237.165	93.5619	69.1054	154.516	62.8475	84.5782	113.873	97.6063			Obox6	374.646	550.672	698.49	282.99	166.592
Nrg1	39.3359	33.8187	31.1407	475.659	27.6897	45.3601	47.3403	36.5148		35.1933	65.2474	89.3635	46.9227	39.6405	24.5699	39.9273	33.2834			Nrg1	98.8625	105.925	74.5062	98.2293	50.2831	66.2485	301.438	52.4596	54.9386	413.174		39.3359	35.1933	33.8187	65.2474	31.1407	89.3635	475.659	46.9227	27.6897	39.6405			Nrg1	359.384	192.012	71.9088	485.93	639.222
Magea5	77.0527	608.768	5715.75	4620.34	439.976	80.636	992.551	904.145		1570.74	108.975	2506.77	9424.59	174.72	227.358	4768.44	1603.19			Magea5	1241.05	3206.76	8715.02	8528.53	15738.4	8538.79	6408.25	1326.25	1314	1438.75		77.0527	1570.74	608.768	108.975	5715.75	2506.77	4620.34	9424.59	439.976	174.72			Magea5	1606.14	3202.65	25498	8161.43	3281.58
Krtap22-2	29.811	27.8528	25.2941	38.4199	22.9636	23.1566	26.6303	29.2509		25.0585	25.2437	28.4748	29.6963	35.9745	23.2445	38.3008	29.1765			Krtap22-2	79.1957	51.5143	49.1558	595.551	28.6806	65.3365	31.9051	27.3437	23.2595	30.2865		29.811	25.0585	27.8528	25.2437	25.2941	28.4748	38.4199	29.6963	22.9636	35.9745			Krtap22-2	83.8294	63.3402	72.9126	60.3217	40.5091
Gm10488; Gm10230; Gm10147; Gm10487; Gm14632; Gm10096; Gm10058; Gm10486; Gm14819; Gm4836	3120.96	3516.07	206.604	645.281	526.861	288.685	1213.53	188.76		5357.07	3056.89	1068.68	810.244	196.57	84.9664	1769.72	717.449			Gm10488; Gm10230; Gm10147; Gm10487; Gm14632; Gm10096; Gm10058; Gm10486; Gm14819; Gm4836	853.561	4030.94	2976.27	12837.5	1700.8	10958.9	1020.96	413.899	1447.9	257.889		3120.96	5357.07	3516.07	3056.89	206.604	1068.68	645.281	810.244	526.861	196.57			Gm10488; Gm10230; Gm10147; Gm10487; Gm14632; Gm10096; Gm10058; Gm10486; Gm14819; Gm4836	5870.97	6187.11	9397.73	16550.7	1408.72
Gm10488; Gm10230; Gm10147; Gm10487; Gm14632; Gm10096; Gm10058; Gm10486; Gm14819; Gm4836	3120.96	3516.07	206.604	645.281	526.861	288.685	1213.53	188.76		5357.07	3056.89	1068.68	810.244	196.57	84.9664	1769.72	717.449			Gm10488; Gm10230; Gm10147; Gm10487; Gm14632; Gm10096; Gm10058; Gm10486; Gm14819; Gm4836	853.561	4030.94	2976.27	12837.5	1700.8	10958.9	1020.96	413.899	1447.9	257.889		3120.96	5357.07	3516.07	3056.89	206.604	1068.68	645.281	810.244	526.861	196.57			Gm10488; Gm10230; Gm10147; Gm10487; Gm14632; Gm10096; Gm10058; Gm10486; Gm14819; Gm4836	5870.97	6187.11	9397.73	16550.7	1408.72
Gm10488; Gm10230; Gm10147; Gm10487; Gm14632; Gm10096; Gm10058; Gm10486; Gm14819; Gm4836	3120.96	3516.07	206.604	645.281	526.861	288.685	1213.53	188.76		5357.07	3056.89	1068.68	810.244	196.57	84.9664	1769.72	717.449			Gm10488; Gm10230; Gm10147; Gm10487; Gm14632; Gm10096; Gm10058; Gm10486; Gm14819; Gm4836	853.561	4030.94	2976.27	12837.5	1700.8	10958.9	1020.96	413.899	1447.9	257.889		3120.96	5357.07	3516.07	3056.89	206.604	1068.68	645.281	810.244	526.861	196.57			Gm10488; Gm10230; Gm10147; Gm10487; Gm14632; Gm10096; Gm10058; Gm10486; Gm14819; Gm4836	5870.97	6187.11	9397.73	16550.7	1408.72
Gm10488; Gm10230; Gm10147; Gm10487; Gm14632; Gm10096; Gm10058; Gm10486; Gm14819; Gm4836	3120.96	3516.07	206.604	645.281	526.861	288.685	1213.53	188.76		5357.07	3056.89	1068.68	810.244	196.57	84.9664	1769.72	717.449			Gm10488; Gm10230; Gm10147; Gm10487; Gm14632; Gm10096; Gm10058; Gm10486; Gm14819; Gm4836	853.561	4030.94	2976.27	12837.5	1700.8	10958.9	1020.96	413.899	1447.9	257.889		3120.96	5357.07	3516.07	3056.89	206.604	1068.68	645.281	810.244	526.861	196.57			Gm10488; Gm10230; Gm10147; Gm10487; Gm14632; Gm10096; Gm10058; Gm10486; Gm14819; Gm4836	5870.97	6187.11	9397.73	16550.7	1408.72
Gm10488; Gm10230; Gm10147; Gm10487; Gm14632; Gm10096; Gm10058; Gm10486; Gm14819; Gm4836	3120.96	3516.07	206.604	645.281	526.861	288.685	1213.53	188.76		5357.07	3056.89	1068.68	810.244	196.57	84.9664	1769.72	717.449			Gm10488; Gm10230; Gm10147; Gm10487; Gm14632; Gm10096; Gm10058; Gm10486; Gm14819; Gm4836	853.561	4030.94	2976.27	12837.5	1700.8	10958.9	1020.96	413.899	1447.9	257.889		3120.96	5357.07	3516.07	3056.89	206.604	1068.68	645.281	810.244	526.861	196.57			Gm10488; Gm10230; Gm10147; Gm10487; Gm14632; Gm10096; Gm10058; Gm10486; Gm14819; Gm4836	5870.97	6187.11	9397.73	16550.7	1408.72
Gm10488; Gm10230; Gm10147; Gm10487; Gm14632; Gm10096; Gm10058; Gm10486; Gm14819; Gm4836	3120.96	3516.07	206.604	645.281	526.861	288.685	1213.53	188.76		5357.07	3056.89	1068.68	810.244	196.57	84.9664	1769.72	717.449			Gm10488; Gm10230; Gm10147; Gm10487; Gm14632; Gm10096; Gm10058; Gm10486; Gm14819; Gm4836	853.561	4030.94	2976.27	12837.5	1700.8	10958.9	1020.96	413.899	1447.9	257.889		3120.96	5357.07	3516.07	3056.89	206.604	1068.68	645.281	810.244	526.861	196.57			Gm10488; Gm10230; Gm10147; Gm10487; Gm14632; Gm10096; Gm10058; Gm10486; Gm14819; Gm4836	5870.97	6187.11	9397.73	16550.7	1408.72
Rnase12	21.2262	25.4527	23.7644	309.497	22.0282	18.0428	99.3879	24.7681		23.0585	28.9974	26.9388	59.8058	28.4213	18.3641	22.9322	30.2054			Rnase12	94.1801	44.5361	46.183	51.5565	22.8164	38.3144	19.5042	73.1677	19.4237	20.5434		21.2262	23.0585	25.4527	28.9974	23.7644	26.9388	309.497	59.8058	22.0282	28.4213			Rnase12	51.962	151.697	127.831	47.0005	34.5394
Gm23347	19.1301	44.3158	30.9256	172.899	45.9273	53.1999	23.8348	15.894		24.0377	334.961	23.4516	31.1727	212.144	15.8765	21.2487	29.3794			Gm23347	259.097	59.586	63.5266	76.0081	370.159	67.6405	94.0734	44.1131	65.7878	116.211		19.1301	24.0377	44.3158	334.961	30.9256	23.4516	172.899	31.1727	45.9273	212.144			Gm23347	206.412	88.3433	70.4289	67.8655	302.37
Plb1	79.219	85.6124	257.911	95.9216	478.137	66.873	186.754	652.761		48.4099	143.793	1114.06	101.985	1167.25	41.036	161.938	318.85			Plb1	642.41	305.897	385.153	148.888	338.263	230.691	852.594	139.405	65.3334	657.389		79.219	48.4099	85.6124	143.793	257.911	1114.06	95.9216	101.985	478.137	1167.25			Plb1	418.587	291.035	222.567	116.534	188.729
Gm5286	369.076	21.2553	552.844	1354.72	1315.39	394.355	56.689	885.538		398.167	36.1983	826.926	149.315	349.44	302.087	1467.66	779.677			Gm5286	1358.08	737.706	480.799	243.551	380.566	186.085	907.476	1130.81	4450.49	2386.37		369.076	398.167	21.2553	36.1983	552.844	826.926	1354.72	149.315	1315.39	349.44			Gm5286	2520.31	1013.44	169.848	1462.89	617.448
Efcab2	197.783	85.6124	156.577	164.71	121.203	131.905	100.775	380.146		210.435	27.0555	199.689	156.738	60.9225	45.2178	328.398	24.0295			Efcab2	476.837	578.792	1769.7	2466.21	259.934	522.692	88.3841	133.726	172.416	154.408		197.783	210.435	85.6124	27.0555	156.577	199.689	164.71	156.738	121.203	60.9225			Efcab2	2915.21	919.719	625.166	358.196	1184.59
Muc13	21.0796	22.0048	20.832	41.7523	19.0442	27.538	24.847	27.8655		25.763	21.0807	26.2022	282.521	28.619	19.5462	25.6218	26.2953			Muc13	89.0998	122.522	55.6878	76.5368	83.9816	78.239	20.192	23.9696	19.9698	61.4186		21.0796	25.763	22.0048	21.0807	20.832	26.2022	41.7523	282.521	19.0442	28.619			Muc13	66.2287	94.684	53.3752	52.5131	47.8409
1700049E17Rik1	136.029	56.876	122.848	82.9278	416.242	113.249	98.7013	158.728		206.104	133.237	103.366	491.897	188.563	65.7455	349.537	233.412			1700049E17Rik1	412.243	1527.44	1427.51	567.345	118.768	2739.73	460.072	146.335	235.527	78.2818		136.029	206.104	56.876	133.237	122.848	103.366	82.9278	491.897	416.242	188.563			1700049E17Rik1	385.179	3269.94	361.561	341.231	250.762
Lrrc20	238.488	36.7519	60.9996	399.98	188.874	57.8142	34.6552	136.278		38.5118	426.928	83.3791	42.5832	42.4856	87.3551	64.862	42.4218			Lrrc20	99.5501	75.4214	64.4134	94.8832	45.0046	68.5848	57.909	42.3161	55.3207	49.8874		238.488	38.5118	36.7519	426.928	60.9996	83.3791	399.98	42.5832	188.874	42.4856			Lrrc20	104.647	84.7446	79.7878	73.7518	147.051
Gm10488; Gm10230; Gm10147; Gm14632; Gm10096; Gm10058; Gm10486; Gm14819	1615.51	1807.46	179.86	362.989	306.827	193.12	654.84	133.474		2792.28	1661.02	690.556	471.859	130.59	76.576	1023.5	521.576			Gm10488; Gm10230; Gm10147; Gm14632; Gm10096; Gm10058; Gm10486; Gm14819	540.2	2363.82	1674.24	6927.32	905.143	6561.53	598.711	284.668	910.016	168.968		1615.51	2792.28	1807.46	1661.02	179.86	690.556	362.989	471.859	306.827	130.59			Gm10488; Gm10230; Gm10147; Gm14632; Gm10096; Gm10058; Gm10486; Gm14819	3664.46	3292.69	5249.98	9572.01	749.702
Cox7a1	2852.03	942.108	2121.29	4883.78	3001.11	1555.7	1669.27	1209.68		3976.35	1426.09	1219.11	6392.72	1111.97	1259.66	3348.51	1118.02			Cox7a1	12138.9	15360.1	25342.8	19729.7	11128.7	4737.19	1827.58	1077.25	2240.72	2593.36		2852.03	3976.35	942.108	1426.09	2121.29	1219.11	4883.78	6392.72	3001.11	1111.97			Cox7a1	14456	13354.6	10355.4	36728.3	32320.7
Gm10230; Gm10147; Gm10487; Gm14632; Gm10096; Gm10058; Gm10486; Gm14819; Gm4836	2365.24	2194.61	144.08	422.786	331.136	186.541	828.868	127.152		3163.33	1934.64	695.359	565.042	123.546	60.919	1260.08	539.969			Gm10230; Gm10147; Gm10487; Gm14632; Gm10096; Gm10058; Gm10486; Gm14819; Gm4836	674.349	2498.6	1977.26	8068.48	1061.58	6935.65	678.27	267.452	988.946	172.518		2365.24	3163.33	2194.61	1934.64	144.08	695.359	422.786	565.042	331.136	123.546			Gm10230; Gm10147; Gm10487; Gm14632; Gm10096; Gm10058; Gm10486; Gm14819; Gm4836	4037.88	4081.97	6030.64	10919.4	942.385
Kcnk5	316.876	72.4919	160.979	53.9587	60.1828	185.253	432.033	67.6684		712.739	144.793	83.9591	114.739	222.692	83.2178	121.879	168.515			Kcnk5	169.76	111.191	70.0003	92.9306	69.6476	123.624	126.739	141.351	56.4831	151.23		316.876	712.739	72.4919	144.793	160.979	83.9591	53.9587	114.739	60.1828	222.692			Kcnk5	108.337	109.52	117.629	87.7061	67.1899
	108.216	62.239	94.4008	56.6413	206.684	55.8448	239.685	18.3844		291.475	252.1	126.379	54.6524	69.9816	656.577	59.2729	483.286				470.272	180.631	81.5317	204.801	101.97	77.1619	117.435	87.6168	80.9943	81.606		108.216	291.475	62.239	252.1	94.4008	126.379	56.6413	54.6524	206.684	69.9816				825.649	123.216	89.766	102.865	33.8286
Gm10488; Gm10230; Gm10147; Gm10487; Gm14632; Gm10096; Gm10058; Gm10486; Gm14819; Gm4836	1615.51	1807.46	176.158	355.519	302.602	176.479	673.25	127.152		2792.28	1661.02	667.033	462.149	121.845	74.482	981.811	521.576			Gm10488; Gm10230; Gm10147; Gm10487; Gm14632; Gm10096; Gm10058; Gm10486; Gm14819; Gm4836	532.763	2696.56	1594.94	6831.95	930.59	6516.2	590.468	263.77	903.73	165.49		1615.51	2792.28	1807.46	1661.02	176.158	667.033	355.519	462.149	302.602	121.845			Gm10488; Gm10230; Gm10147; Gm10487; Gm14632; Gm10096; Gm10058; Gm10486; Gm14819; Gm4836	3664.46	3456.39	5397.58	9440.22	749.702
Hist1h3g	279.707	65.7878	92.4581	132.862	201.032	56.6244	90.8238	247.35		142.738	356.523	258.069	115.537	120.167	135.188	116.914	66.5669			Hist1h3g	140.785	586.872	2178.76	583.295	83.4015	182.255	88.3841	77.3396	312.941	515.777		279.707	142.738	65.7878	356.523	92.4581	258.069	132.862	115.537	201.032	120.167			Hist1h3g	108.337	834.663	212.026	161.412	294.102
B4galnt3	625.027	675.47	861.512	632.001	1169.18	720.749	1904.24	2369.57		853.49	344.378	1025.15	519.944	1519	1962.97	718.728	3184.24			B4galnt3	240.077	150.843	238.739	268.37	162.242	257.748	479.609	446.692	274.326	282.206		625.027	853.49	675.47	344.378	861.512	1025.15	632.001	519.944	1169.18	1519			B4galnt3	218.181	176.687	203.389	131.107	121.11
Hunk	105.257	44.0096	66.2904	67.3583	139.225	38.6756	79.0667	87.4514		48.7466	40.4439	55.3923	64.5441	69.9816	39.0925	61.3632	578.724			Hunk	139.813	87.8459	103.199	131.424	100.566	115.345	76.9428	81.1847	46.519	82.1737		105.257	48.7466	44.0096	40.4439	66.2904	55.3923	67.3583	64.5441	139.225	69.9816			Hunk	120.208	135.773	98.2303	113.347	230.748
Adgrf5	50.8358	127.978	73.0457	51.048	64.5023	63.2657	76.3734	64.9119		37.2	47.7639	100.539	68.6988	48.1313	74.482	41.6228	293.402			Adgrf5	529.083	206.057	854.709	285.645	100.566	1388.99	213.149	82.8905	374.74	227.639		50.8358	37.2	127.978	47.7639	73.0457	100.539	51.048	68.6988	64.5023	48.1313			Adgrf5	254.123	269.67	651.715	353.265	103.981
Lamc1	647.068	137.163	2958.66	799.96	1218.83	428.56	1814.05	234.007		403.725	1830.28	2668.13	485.125	3211.21	266.653	230.608	3813.06			Lamc1	361.375	660.265	661.359	859.934	270.972	723.985	5241.32	1272.22	4210.42	4242.22		647.068	403.725	137.163	1830.28	2958.66	2668.13	799.96	485.125	1218.83	3211.21			Lamc1	1120.08	677.957	480.401	577.872	879.276
Hpse	426.906	49.1714	51.2943	171.704	112.305	68.7531	322.912	755.04		47.4136	49.7923	149.253	137.398	80.9468	698.841	264.9	341.735			Hpse	176.969	73.8693	76.0717	119.269	116.324	171.233	79.106	46.9527	46.1977	41.3726		426.906	47.4136	49.1714	49.7923	51.2943	149.253	171.704	137.398	112.305	80.9468			Hpse	448.631	150.649	144.818	569.916	734.273
Cox6a2	34.2439	41.6357	95.0574	88.8798	72.0676	42.3225	28.7402	122.821		44.5462	41.2937	130.836	38.3782	29.2204	31.0995	39.9273	40.4126			Cox6a2	113.563	98.8317	189.925	174.621	41.9908	916.389	44.1921	45.9864	41.9253	32.0134		34.2439	44.5462	41.6357	41.2937	95.0574	130.836	88.8798	38.3782	72.0676	29.2204			Cox6a2	337.65	98.0231	182.038	182.861	62.2574
Vim	80.8835	75.0483	82.7523	348.203	88.7257	191.786	96.0024	73.0296		74.9174	112.818	214.022	114.739	101.751	45.5323	95.6241	420.725			Vim	250.272	414.981	608.574	398.402	244.214	145.999	249.988	82.318	186.076	657.389		80.8835	74.9174	75.0483	112.818	82.7523	214.022	348.203	114.739	88.7257	101.751			Vim	981.867	562.243	854.002	1070.9	2556.89
	6552.25	2225.24	982.782	1902.64	685.627	1714.24	111.817	3170.31		4728.71	438.931	107.011	3827.57	583.627	1673.69	3927.24	1625.57				679.039	2464.2	954.955	1830.58	1532.85	2956.79	49.7186	653.995	2816.62	337.936		6552.25	4728.71	2225.24	438.931	982.782	107.011	1902.64	3827.57	685.627	583.627				84.9996	2187.47	1276.6	4819.29	57.2885
LOC380994	139.854	82.1249	123.702	64.6144	65.8577	68.2782	107.262	93.7281		223.981	209.071	128.143	71.1215	40.7549	89.1906	178.441	92.8437			LOC380994	166.266	145.705	652.253	1073.48	88.7701	1234.59	52.919	146.335	184.791	43.1295		139.854	223.981	82.1249	209.071	123.702	128.143	64.6144	71.1215	65.8577	40.7549			LOC380994	136.181	265.957	511.325	869.84	115.374
Obox4-ps6	22.5925	22.7808	22.7963	102.806	22.4911	23.6432	20.182	29.6592		246.805	27.2437	20.4158	29.9029	20.5192	41.6089	58.8635	22.5762			Obox4-ps6	108.185	40.9815	53.0503	60.4672	32.4917	121.922	24.0125	20.156	16.3333	28.4549		22.5925	246.805	22.7808	27.2437	22.7963	20.4158	102.806	29.9029	22.4911	20.5192			Obox4-ps6	75.0294	99.3914	137.006	44.4652	59.3087
Gm5935	960.588	754.694	65.3777	221.903	129.005	85.8266	350.92	66.7368		1320.83	830.508	328.925	254.622	96.9321	54.524	490.906	238.316			Gm5935	321.205	1181.91	842.942	3738.08	519.868	3018.92	279.308	142.334	427.49	85.6632		960.588	1320.83	754.694	830.508	65.3777	328.925	221.903	254.622	129.005	96.9321			Gm5935	1427.61	1669.33	2398.8	4622.97	382.727
	5946.29	1991.65	885.733	1556.17	666.878	1599.44	98.7013	3192.37		3921.61	374.248	94.4589	3263.52	559.852	1467.17	3466.59	1516.71				521.799	1906.75	854.709	1895.13	1410.51	2352.23	49.7186	546.143	2486.24	296.236		5946.29	3921.61	1991.65	374.248	885.733	94.4589	1556.17	3263.52	666.878	559.852				76.0768	1985.17	1080.96	5094.08	52.352
Hmgn5	2624.4	820.152	1833.94	4022.24	657.697	618.81	1601.27	2288.85		2697.17	774.891	904.9	1927.1	928.593	819.625	2451.25	889.427			Hmgn5	420.905	6921.66	7379.4	38380.4	9165.52	3847.79	1356.54	3154.37	1897.32	3282.56		2624.4	2697.17	820.152	774.891	1833.94	904.9	4022.24	1927.1	657.697	928.593			Hmgn5	5402.4	8163.94	4797.6	7458.17	5294.11
Fah	173.378	89.248	60.1598	391.748	62.7385	117.243	137.663	106.922		118.376	49.4483	94.4589	67.753	79.8324	29.8326	47.812	48.3932			Fah	148.812	120.001	518.891	148.888	1137.78	634.649	84.1981	176.452	123.618	146.079		173.378	118.376	89.248	49.4483	60.1598	94.4589	391.748	67.753	62.7385	79.8324			Fah	274.257	594.301	118.447	125.767	471.193
Vmn2r-ps18	132.31	70.5096	72.5411	85.8522	58.1328	109.391	111.045	116.195		107.428	87.9035	259.864	205.389	116.882	76.576	73.4811	128.599			Vmn2r-ps18	390.006	192.258	819.891	201.982	63.6462	352.094	266.08	146.335	347.23	235.667		132.31	107.428	70.5096	87.9035	72.5411	259.864	85.8522	205.389	58.1328	116.882			Vmn2r-ps18	149.022	381.37	2045.3	80.7061	184.845
Gm10230; Gm10147; Gm10487; Gm14632; Gm10096; Gm10058; Gm10486; Gm14819; Gm4836	1792.52	1845.44	174.941	353.063	284.302	171.653	711.637	123.675		2430.82	1649.54	671.673	465.363	113.685	73.9675	1016.43	514.395			Gm10230; Gm10147; Gm10487; Gm14632; Gm10096; Gm10058; Gm10486; Gm14819; Gm4836	591.138	2447.18	1651.19	6879.47	917.778	6382.1	602.875	271.185	910.016	167.801		1792.52	2430.82	1845.44	1649.54	174.941	671.673	353.063	465.363	284.302	113.685			Gm10230; Gm10147; Gm10487; Gm14632; Gm10096; Gm10058; Gm10486; Gm14819; Gm4836	3767.48	3504.64	5397.58	9310.26	754.916
Zfp462	47.4315	45.2469	61.8511	94.601	101.215	55.4591	72.2536	86.8474		45.4822	149.899	83.3791	71.1215	89.1957	43.9813	68.0867	70.3624			Zfp462	170.941	323.339	421.471	253.894	147.238	151.148	152.823	140.374	243.833	898.02		47.4315	45.4822	45.2469	149.899	61.8511	83.3791	94.601	71.1215	101.215	89.1957			Zfp462	187.323	384.023	297.779	211.513	837.632
Fbxw18	23.2277	24.9289	18.5163	31.8624	22.805	18.9398	21.4811	22.3222		213.372	23.717	18.917	28.2899	20.6619	19.6822	27.2711	25.5762			Fbxw18	98.8625	49.4159	59.6847	80.9008	32.0444	53.0697	21.0495	23.1531	17.75	20.6863		23.2277	213.372	24.9289	23.717	18.5163	18.917	31.8624	28.2899	22.805	20.6619			Fbxw18	67.6203	75.3246	46.4658	57.4648	38.8589
Npy	57.1933	55.3207	69.5861	172.899	99.8216	56.6244	101.476	117.818		52.9746	44.8753	56.1656	97.1548	65.7493	41.8983	63.969	124.218			Npy	146.764	986.997	115.303	137.005	77.8164	282.052	47.6933	51.38	41.0625	70.0641		57.1933	52.9746	55.3207	44.8753	69.5861	56.1656	172.899	97.1548	99.8216	65.7493			Npy	133.379	115.765	106.75	131.107	126.253
Gm5169	1604.35	1530.46	112.262	324.885	254.457	143.345	606.767	103.998		2236.81	1166.4	523.343	396.785	106.81	77.6449	775.671	470.07			Gm5169	432.738	2315.17	1407.86	5947.56	880.392	5219.94	493.093	195.786	621.559	128.944		1604.35	2236.81	1530.46	1166.4	112.262	523.343	324.885	396.785	254.457	106.81			Gm5169	2609.19	3072.18	4384.2	7510.04	661.764
Obox4-ps8	20.934	18.249	23.4372	137.547	21.4258	18.9398	16.8538	18.7707		199.083	27.8161	17.773	26.032	19.9581	72.4453	49.8424	20.6309			Obox4-ps8	74.9237	30.2089	42.7926	57.2055	26.2092	121.08	17.5782	20.2962	14.4175	24.6003		20.934	199.083	18.249	27.8161	23.4372	17.773	137.547	26.032	21.4258	19.9581			Obox4-ps8	53.4228	77.4423	169.848	33.9327	34.3009
Gm14604; RP23-260P9.1	2284.68	1052.6	1510.41	875.391	1315.39	1047.95	1764.44	1105.44		2414.03	173.387	1227.59	799.09	1191.78	854.431	1583.94	539.969			Gm14604; RP23-260P9.1	5283.77	1445.05	1183.86	2680.12	534.483	2646.4	4438.07	2325.19	666.171	781.772		2284.68	2414.03	1052.6	173.387	1510.41	1227.59	875.391	799.09	1315.39	1191.78			Gm14604; RP23-260P9.1	1697.72	3338.65	1015.59	1255.99	1120.69
	5864.42	1977.89	867.505	1482.47	588.655	1599.44	98.7013	3259.44		3867.62	379.472	85.7232	3174.28	600.035	1498	3442.65	1506.24				642.41	1987.72	814.228	1934.95	1631.52	2319.85	46.7118	538.624	2134.6	306.683		5864.42	3867.62	1977.89	379.472	867.505	85.7232	1482.47	3174.28	588.655	600.035				77.6753	2012.89	1066.08	3860.59	52.352
Gm13542	29.811	209.346	26.9223	30.3533	25.3038	28.9071	15.8345	33.8342		27.0439	18.8677	24.9612	24.9715	20.2367	20.2355	36.9961	34.2192			Gm13542	54.4685	42.4268	323.874	37.7415	50.6328	126.222	23.0344	28.9028	35.7469	33.1424		29.811	27.0439	209.346	18.8677	26.9223	24.9612	30.3533	24.9715	25.3038	20.2367			Gm13542	55.6915	381.37	44.2651	38.9785	78.8027
Gm7421; LOC100862354	683.963	754.694	79.3813	176.532	150.256	73.6877	350.92	68.613		841.739	651.603	272.784	224.756	45.8517	33.3316	433.324	243.324			Gm7421; LOC100862354	297.625	1198.41	754.454	2994.46	468.531	2797.29	273.56	122.203	372.152	76.6707		683.963	841.739	754.694	651.603	79.3813	272.784	176.532	224.756	150.256	45.8517			Gm7421; LOC100862354	1295.58	1443.19	2285.19	4166.46	344.933
Fam151a	366.527	1910.52	261.511	1246.6	372.547	531.289	2730.59	1722.65		1001	629.407	1011.03	725.189	183.407	825.326	831.344	1475.24			Fam151a	633.566	227.056	364.377	807.927	377.937	508.399	102.233	267.452	191.307	108.429		366.527	1001	1910.52	629.407	261.511	1011.03	1246.6	725.189	372.547	183.407			Fam151a	209.294	260.484	454.487	169.437	158.702
Mbnl1	58.395	56.4831	304.591	185.308	123.75	459.319	43.865	87.4514		168.573	92.2738	541.799	771.87	61.7729	533.306	69.0372	70.3624			Mbnl1	214.875	115.113	135.232	1259.02	166.803	219.765	132.121	55.0677	280.09	65.3721		58.395	168.573	56.4831	92.2738	304.591	541.799	185.308	771.87	123.75	61.7729			Mbnl1	922.487	179.153	125.2	1124.14	814.727
Mlana	137.928	147.008	39.4165	142.398	107.73	35.0989	81.855	572.214		40.9908	135.097	41.1156	161.145	138.996	50.8727	227.434	40.6937			Mlana	883.662	92.8547	308.535	1466.42	360.037	187.379	81.8957	42.3161	29.2375	117.833		137.928	40.9908	147.008	135.097	39.4165	41.1156	142.398	161.145	107.73	138.996			Mlana	1769.82	305.504	246.954	1006.13	487.809
Efemp1	3660.37	344.832	584.366	81.2211	671.517	465.731	610.987	147.075		1742.85	1780.23	263.492	215.6	2334.51	289.781	1159.51	67.9656			Efemp1	624.843	496.931	4180	1267.77	715.1	3691.05	1283.36	1534.06	7856.92	1418.95		3660.37	1742.85	344.832	1780.23	584.366	263.492	81.2211	215.6	671.517	2334.51			Efemp1	5710.43	4688.95	5988.99	1890.57	3875.52
	22.2815	21.7019	22.9549	29.9355	24.783	20.4404	24.3356	28.0594		22.1192	24.3838	23.4516	30.1109	21.6892	20.2355	26.1602	23.5349				583	60.4178	60.9388	82.6007	34.3444	126.222	31.4659	25.3363	28.0465	29.0528		22.2815	22.1192	21.7019	24.3838	22.9549	23.4516	29.9355	30.1109	24.783	21.6892				60.1038	91.4587	157.379	51.0771	46.5327
Casp14	20.3615	38.3126	17.0385	46.9738	17.5242	15.3839	18.5712	21.1181		20.7815	20.0823	19.9957	23.2993	17.9873	14.6093	27.0827	19.6537			Casp14	497.086	42.4268	43.9956	145.824	23.9508	45.5638	23.5184	21.4534	17.5056	18.9038		20.3615	20.7815	38.3126	20.0823	17.0385	19.9957	46.9738	23.2993	17.5242	17.9873			Casp14	50.5411	60.76	173.416	110.248	32.0038
Tmem45b	207.616	51.2595	32.9162	76.3091	28.6662	67.8065	29.9607	35.7634		31.2813	80.8878	32.2587	39.1846	32.1981	59.2531	39.1056	38.4986			Tmem45b	90.972	62.9835	71.9683	74.9617	437.155	73.5073	32.8021	32.7435	35.2548	35.7682		207.616	31.2813	51.2595	80.8878	32.9162	32.2587	76.3091	39.1846	28.6662	32.1981			Tmem45b	128.835	131.148	68.0299	76.3526	68.6017
Tmsb15b2; Tmsb15b1; Tmsb15l	134.157	232.284	98.4096	535.144	122.895	81.7616	92.0916	140.109		49.0857	72.9001	104.085	377.992	50.5242	76.047	117.727	129.493			Tmsb15b2; Tmsb15b1; Tmsb15l	154.06	1215.14	328.395	2253.7	1271.22	284.014	166.078	155.755	209.346	298.297		134.157	49.0857	232.284	72.9001	98.4096	104.085	535.144	377.992	122.895	50.5242			Tmsb15b2; Tmsb15b1; Tmsb15l	143.946	1504.48	563.432	1727.66	855.233
Slc25a31	35.4515	60.5371	30.0799	49.9975	31.3693	41.1652	51.4464	31.788		98.8541	46.781	28.6729	44.7003	34.034	23.2445	55.3036	37.7063			Slc25a31	156.211	64.3069	77.1337	896.451	42.8731	68.111	40.3841	43.2053	37.0076	37.5464		35.4515	98.8541	60.5371	46.781	30.0799	28.6729	49.9975	44.7003	31.3693	34.034			Slc25a31	222.766	151.697	68.0299	223.574	59.7213
Cyr61	177.021	854.981	3305.67	658.84	622.219	1544.96	1612.4	617.549		250.251	4204.88	512.573	1047.12	3370.86	878.452	854.716	517.973			Cyr61	674.349	953.377	484.143	791.3	584.882	1136.05	2584.58	700.934	2628	2353.52		177.021	250.251	854.981	4204.88	3305.67	512.573	658.84	1047.12	622.219	3370.86			Cyr61	1733.39	423.157	418.214	1221.64	885.392
Slc6a13	1158.28	820.152	820.709	1092.78	468.297	1678.96	429.049	337.89		727.715	374.248	345.278	640.127	445.383	3101.65	508.217	97.4596			Slc6a13	895.998	206.057	315.018	824.903	1511.75	1408.38	366.004	710.719	247.236	498.208		1158.28	727.715	820.152	374.248	820.709	345.278	1092.78	640.127	468.297	445.383			Slc6a13	848.861	876.159	775.024	171.802	968.879
Zswim1	308.211	765.229	744.809	465.87	729.761	231.257	846.284	1978.8		129.538	230.376	425.087	83.9939	224.24	439.226	209.282	384.471			Zswim1	310.264	264.459	280.001	230.413	103.393	235.538	325.32	386.182	229.086	324.169		308.211	129.538	765.229	230.376	744.809	425.087	465.87	83.9939	729.761	224.24			Zswim1	567.857	222.097	105.281	172.997	209.408
Gm6551	14.5988	18.8926	16.3444	44.4399	17.4032	15.5987	15.4015	13.9328		16.8798	12.887	15.4723	21.2916	20.0969	18.8804	18.4981	22.2654			Gm6551	58.784	71.8493	47.4813	53.7458	22.3469	50.207	15.7329	22.9932	21.7019	20.5434		14.5988	16.8798	18.8926	12.887	16.3444	15.4723	44.4399	21.2916	17.4032	20.0969			Gm6551	36.4889	403.115	35.9544	40.6337	35.2652
Tc2n	32.1729	46.519	43.7353	509.799	51.6709	49.6373	220.555	45.8996		56.7768	233.592	229.383	51.7043	356.783	39.3644	144.939	45.7828			Tc2n	160.603	841.548	156.421	429.967	192.939	2591.94	241.473	224.899	121.916	424.789		32.1729	56.7768	46.519	233.592	43.7353	229.383	509.799	51.7043	51.6709	356.783			Tc2n	754.504	1680.94	412.456	562.07	1209.48
Nt5dc2	74.428	47.1684	136.308	199.99	142.151	48.28	36.6311	96.3632		43.3281	359.002	218.519	60.6407	109.054	40.7526	68.5603	89.0617			Nt5dc2	115.148	89.6917	131.534	112.836	61.9057	157.566	152.823	113.232	541.099	505.163		74.428	43.3281	47.1684	359.002	136.308	218.519	199.99	60.6407	142.151	109.054			Nt5dc2	233.841	119.019	119.271	81.8327	797.96
Gm6880	33.7724	25.1023	32.0161	205.612	182.44	113.249	31.4502	66.2758		190.974	44.5653	44.9926	62.3455	19.2783	32.8727	68.5603	22.7333			Gm6880	72.3716	559.077	395.981	189.766	605.508	491.081	66.9826	59.4307	79.3274	165.49		33.7724	190.974	25.1023	44.5653	32.0161	44.9926	205.612	62.3455	182.44	19.2783			Gm6880	1260.15	456.683	330.406	499.592	922.991
Akr1c13	387.425	62.6719	996.501	610.473	141.169	1084.9	423.142	58.9088		406.533	217.949	1106.37	1511.97	335.206	105.333	385.157	594.994			Akr1c13	1320.94	5583.3	2855.03	297.776	49.2483	1447.97	435.254	220.271	643.478	891.817		387.425	406.533	62.6719	217.949	996.501	1106.37	610.473	1511.97	141.169	335.206			Akr1c13	8188.5	3529.01	1377.75	1776.23	3327.38
Tdpoz3	21.5225	21.8528	16.8039	34.1493	16.3507	14.1561	23.5067	23.432		25.0585	22.5937	202.477	38.6451	17.7396	60.919	19.2836	26.6624			Tdpoz3	62.1357	71.353	62.2192	86.7073	29.692	40.7807	197.501	19.8785	121.916	18.6435		21.5225	25.0585	21.8528	22.5937	16.8039	202.477	34.1493	38.6451	16.3507	17.7396			Tdpoz3	64.8657	100.083	72.9126	59.0803	163.163
Ccdc172	90.3701	70.0226	33.3757	52.8482	32.9288	37.3582	42.6655	39.6819		96.8198	43.6482	74.6264	152.452	32.6476	33.5635	332.982	42.1287			Ccdc172	266.382	110.423	161.937	587.352	48.9081	128.874	67.4485	59.0201	34.5293	136.296		90.3701	96.8198	70.0226	43.6482	33.3757	74.6264	52.8482	152.452	32.9288	32.6476			Ccdc172	1183.94	177.916	117.629	255.045	210.865
Rhox5	1199.13	315.118	3260.16	33082.6	33025.2	1019.29	472.771	5794.27		4504.74	1396.74	5640.53	31700.4	3441.69	261.165	529.799	986.881			Rhox5	37312	15574.5	38948.7	47580.5	53676.4	14662.2	31998.5	5492.07	3640.06	9284.47		1199.13	4504.74	315.118	1396.74	3260.16	5640.53	33082.6	31700.4	33025.2	3441.69			Rhox5	103508	37511.6	24629.4	46168	50716.7
Gm11969	230.364	70.0226	191.437	144.386	54.2398	82.903	68.8315	144.048		115.139	674.582	224.662	138.353	45.8517	50.8727	76.6016	66.1071			Gm11969	332.532	257.228	786.492	1001.59	315.611	820.191	779.127	106.384	121.074	508.676		230.364	115.139	70.0226	674.582	191.437	224.662	144.386	138.353	54.2398	45.8517			Gm11969	225.876	201.558	2253.73	472.642	163.163
Saa3	30.0184	30.4791	23.2753	39.2272	55.7647	27.3478	25.7232	22.6338		46.7609	37.7355	29.684	34.3494	34.7491	19.2771	25.2691	24.705			Saa3	81.4222	444.766	87.3835	119.269	237.536	369.599	30.8183	23.8041	30.2686	60.5731		30.0184	46.7609	30.4791	37.7355	23.2753	29.684	39.2272	34.3494	55.7647	34.7491			Saa3	80.9738	98.7049	69.9425	61.5892	84.4586
Stfa1	316.876	176.039	166.656	569.591	282.338	391.631	229.922	324.126		758.618	272.073	190.232	1887.44	494.183	191.184	490.906	371.375			Stfa1	1695.33	4662.55	1089.38	2045.28	1609.06	3061.06	303.534	117.225	213.745	377.571		316.876	758.618	176.039	272.073	166.656	190.232	569.591	1887.44	282.338	494.183			Stfa1	2935.49	7995.92	1768.24	3384.21	1136.34
Spp1	1166.34	49.1714	604.973	1041.02	150.256	546.225	3456.26	168.945		3297.67	974.048	306.898	2614.31	261.18	262.982	1991.03	1338.81			Spp1	2660.26	14331.5	1745.34	3712.26	4101.69	1832.78	2158.35	905.854	1314	1542.02		1166.34	3297.67	49.1714	974.048	604.973	306.898	1041.02	2614.31	150.256	261.18			Spp1	10011.6	9184.91	871.947	1063.5	6123.64
Gm14525	1036.69	982.115	142.097	273.194	221.518	129.19	513.777	91.1651		1829.49	871.798	465.17	331.35	99.6573	58.4374	587.849	429.565			Gm14525	417.998	1960.36	1059.59	4353.87	695.546	4152.65	403.302	181.413	564.077	108.429		1036.69	1829.49	982.115	871.798	142.097	465.17	273.194	331.35	221.518	99.6573			Gm14525	2664.01	2530.22	3816.66	5933.24	568.168
Hesx1	26.4973	31.7734	25.2941	38.4199	23.2842	37.3582	59.9213	32.0091		50.8167	23.5532	38.3622	146.242	41.9007	21.8388	25.9795	34.4572			Hesx1	79.7466	90.9437	86.1805	117.627	88.1569	54.9412	50.4127	30.9772	26.7181	27.6768		26.4973	50.8167	31.7734	23.5532	25.2941	38.3622	38.4199	146.242	23.2842	41.9007			Hesx1	111.383	236.394	52.6403	590.014	142.042
Mir677	64.7934	1573.49	815.04	1041.02	1315.39	3334.73	2730.59	5009.36		525.384	974.048	956.495	27.1375	17.3745	2416.7	1697.62	1043.15			Mir677	40.4299	25.0528	9669.92	12748.9	1153.66	2538.6	1079.18	246.106	825.857	1351.74		64.7934	525.384	1573.49	974.048	815.04	956.495	1041.02	27.1375	1315.39	17.3745			Mir677	2627.33	66.03	5213.72	41.7761	3795.76
Gm6121	1158.28	1176.06	155.495	247.929	219.988	133.746	513.777	103.998		1907.19	947.413	509.033	333.655	119.337	77.6449	652.259	414.932			Gm6121	395.45	2015.47	995.508	4602.11	685.97	4181.53	426.297	202.691	604.563	135.355		1158.28	1907.19	1176.06	947.413	155.495	509.033	247.929	333.655	219.988	119.337			Gm6121	2335.29	2427.15	3712.3	6142.48	471.193
Magea6	60.0367	105.401	832.166	353.063	113.086	48.9539	305.494	98.388		117.558	67.0818	205.303	950.283	57.6362	86.1524	1427.53	181.866			Magea6	297.625	450.975	1120	813.547	1219.44	2033.59	1140.71	182.675	328.5	151.23		60.0367	117.558	105.401	67.0818	832.166	205.303	353.063	950.283	113.086	57.6362			Magea6	326.148	177.916	2774.66	800.416	337.835
Lama1	159.54	52.7006	2838.14	1513.62	1210.41	419.74	1740.15	247.35		521.755	1285.26	3472.15	208.256	1883.11	579.562	186.018	1249.15			Lama1	853.561	801.691	922.426	442.055	388.562	1104.99	3410.38	696.093	2287.8	4674.53		159.54	521.755	52.7006	1285.26	2838.14	3472.15	1513.62	208.256	1210.41	1883.11			Lama1	1127.87	721.597	457.649	851.938	1342
Ppme1	183.263	306.501	254.36	163.572	103.342	168.121	46.0458	151.21		143.731	330.35	172.639	112.378	1059.31	163.01	53.0508	91.5655			Ppme1	144.743	113.528	116.105	137.005	101.266	122.77	373.694	206.95	310.78	464.844		183.263	143.731	306.501	330.35	254.36	172.639	163.572	112.378	103.342	1059.31			Ppme1	289.894	267.807	112.058	105.757	147.051
Reep1	5359.1	1226	666.623	1599.92	424.988	459.319	882.222	897.899		4963.8	255.619	653.306	3646.29	2133.35	548.299	1268.85	275.657			Reep1	2697.39	2696.56	2468.28	759.066	2355.8	1686.5	972.608	2943.13	837.385	843.71		5359.1	4963.8	1226	255.619	666.623	653.306	1599.92	3646.29	424.988	2133.35			Reep1	708.873	965.444	1044.14	746.814	1003.05
Gm5934	511.211	471.054	78.2884	156.909	99.132	61.9637	234.753	79.3638		595.2	438.931	214.022	162.266	45.2204	40.1915	242.074	165.047			Gm5934	236.771	712.577	583.783	2088.25	383.213	2005.6	223.746	97.2169	243.833	68.6222		511.211	595.2	471.054	438.931	78.2884	214.022	156.909	162.266	99.132	45.2204			Gm5934	961.661	1156.1	1550.05	2987.26	298.208
Gpr50	22.4365	23.5842	20.1224	28.5177	19.4444	23.6432	22.3933	30.2825		21.2182	18.608	22.4963	41.4188	22.2989	15.9869	23.906	27.4119			Gpr50	60.0191	48.7355	49.1558	60.4672	27.8963	47.4987	20.4739	20.5795	20.5312	20.2606		22.4365	21.2182	23.5842	18.608	20.1224	22.4963	28.5177	41.4188	19.4444	22.2989			Gpr50	57.2572	70.2803	41.0155	41.7761	337.835
Atp6ap1l	220.98	29.8518	83.9075	164.71	30.0914	28.1166	27.9543	43.1237		50.1171	26.4987	32.9365	162.266	122.692	21.5381	50.5382	26.2953			Atp6ap1l	112.779	62.5485	66.6849	387.508	180.019	159.766	28.1627	33.4315	176.039	114.611		220.98	50.1171	29.8518	26.4987	83.9075	32.9365	164.71	162.266	30.0914	122.692			Atp6ap1l	254.123	438.08	86.1093	659.215	52.352
Il1r2	36.7017	31.336	37.2903	113.283	31.5875	42.6169	33.2434	32.6817		32.6097	54.4874	31.5948	38.3782	65.2951	33.1014	30.6816	28.7748			Il1r2	92.2419	92.8547	379.851	148.888	120.426	88.6357	89.6179	44.4199	82.6961	29.8696		36.7017	32.6097	31.336	54.4874	37.2903	31.5948	113.283	38.3782	31.5875	65.2951			Il1r2	70.0049	175.466	647.213	72.7364	49.528
Gm14001	142.792	44.0096	29.2574	38.1546	155.555	22.6801	33.4747	35.5163		46.7609	57.5941	39.9913	62.7791	35.9745	354.298	38.0362	40.1334			Gm14001	358.878	89.6917	121.878	196.459	53.8921	90.4981	123.273	70.1872	46.8426	35.0321		142.792	46.7609	44.0096	57.5941	29.2574	39.9913	38.1546	62.7791	155.555	35.9745			Gm14001	105.375	162.585	74.9625	118.982	54.5752
Lifr	141.806	46.1977	79.9335	167.009	155.555	51.7452	260.474	39.1356		88.4769	94.868	118.736	88.1698	106.072	65.2913	182.19	96.7864			Lifr	156.211	187.001	163.063	119.269	91.2657	166.551	876.564	114.019	250.688	179.844		141.806	88.4769	46.1977	94.868	79.9335	118.736	167.009	88.1698	155.555	106.072			Lifr	198.004	205.793	142.824	225.129	526.457
Cers3	266.46	70.5096	125.429	93.2986	234.148	311.557	80.1704	70.542		796.334	38.7964	244.148	101.985	128.792	297.928	127.938	190.908			Cers3	727.776	103.029	140.001	145.824	172.685	219.765	104.381	805.162	116.95	95.7104		266.46	796.334	70.5096	38.7964	125.429	244.148	93.2986	101.985	234.148	128.792			Cers3	243.771	159.239	145.825	241.287	232.353
4930591A17Rik	79.219	44.0096	34.3141	141.414	13.098	234.485	40.6448	107.665		398.167	37.216	104.809	49.2555	221.153	100.345	19.4177	257.197			4930591A17Rik	473.543	29.793	50.5377	50.1466	40.8426	63.5498	70.3128	83.4671	25.9875	19.8436		79.219	398.167	44.0096	37.216	34.3141	104.809	141.414	49.2555	13.098	221.153			4930591A17Rik	77.6753	162.585	106.75	75.3014	142.042
Zfp419; LOC102636026	91.6316	83.2713	210.946	246.216	60.1828	90.0936	46.3661	278.283		132.26	45.5017	217.009	100.581	89.8161	141.909	32.6566	914.432			Zfp419; LOC102636026	166.266	238.344	109.842	192.416	64.5346	235.538	201.651	90.7066	126.216	481.237		91.6316	132.26	83.2713	45.5017	210.946	217.009	246.216	100.581	60.1828	89.8161			Zfp419; LOC102636026	227.447	125.805	753.831	181.598	165.441
Fau-ps2	46.7785	47.8268	38.0738	79.5496	36.0338	32.9762	44.7867	49.8807		61.2751	35.9482	44.9926	76.7563	49.1426	36.2226	49.8424	50.7992			Fau-ps2	189.67	135.947	199.368	236.891	109.289	152.199	48.3591	110.135	35.5	53.468		46.7785	61.2751	47.8268	35.9482	38.0738	44.9926	79.5496	76.7563	36.0338	49.1426			Fau-ps2	161.948	202.96	116.009	135.731	111.444
Gm5168	769.498	670.804	82.1807	171.704	144.135	76.2863	299.207	65.3634		877.484	591.342	244.148	237.571	57.6362	34.2687	409.949	217.781			Gm5168	264.542	1043.27	797.471	3165.2	462.081	2352.23	234.869	122.203	312.941	72.5349		769.498	877.484	670.804	591.342	82.1807	244.148	171.704	237.571	144.135	57.6362			Gm5168	1167.64	1536.09	2003.21	3703.33	337.835
Slx	486.999	354.526	101.176	141.414	104.784	62.3947	207.217	54.2071		633.513	270.194	215.511	150.353	43.6801	45.5323	298.028	183.131			Slx	227.126	933.756	529.794	1756.01	265.396	1858.36	197.501	97.2169	268.681	64.4721		486.999	633.513	354.526	270.194	101.176	215.511	141.414	150.353	104.784	43.6801			Slx	941.87	1049.18	1756.02	2748.84	247.309
Atg14	2642.66	2384.96	942.747	565.657	1886.22	1382.78	1221.97	1938.08		1007.96	467.185	1532.44	990.638	2018.27	3489.54	699.074	277.575			Atg14	264.542	250.194	1277.66	1126.85	169.131	216.739	353.536	2245.99	1009.73	335.601		2642.66	1007.96	2384.96	467.185	942.747	1532.44	565.657	990.638	1886.22	2018.27			Atg14	467.682	285.046	612.301	168.267	104.704
Fcgr3	126.043	46.519	39.6907	125.695	150.256	54.3178	331.99	304.524		64.7689	54.8663	662.425	66.3587	177.159	51.5829	99.6848	479.947			Fcgr3	136.935	83.1072	630.035	171.027	63.6462	121.922	67.9177	32.2927	184.791	56.9098		126.043	64.7689	46.519	54.8663	39.6907	662.425	125.695	66.3587	150.256	177.159			Fcgr3	354.437	124.073	102.402	146.485	111.444
Gm4787	30.0184	38.048	28.8546	55.0925	26.0151	20.159	27.7612	110.692		28.5859	28.2044	31.1598	37.3287	21.9919	27.262	31.1099	36.9303			Gm4787	81.9886	381.861	339.976	97.5508	42.8731	161.996	49.7186	36.0802	26.5336	55.7386		30.0184	28.5859	38.048	28.2044	28.8546	31.1598	55.0925	37.3287	26.0151	21.9919			Gm4787	126.184	120.681	75.4839	59.0803	132.53
Srgn	128.692	157.559	218.385	1702.91	613.653	309.405	524.572	145.05		154.047	228.785	838.469	214.111	1051.99	103.883	192.578	637.699			Srgn	4664	1284.42	3038.81	1022.64	290.421	461.381	835.048	191.757	916.346	2436.52		128.692	154.047	157.559	228.785	218.385	838.469	1702.91	214.111	613.653	1051.99			Srgn	5254.67	1071.23	1015.59	2295.52	6428.08
Gm11166	32.3967	34.7694	154.421	39.2272	38.0884	50.3302	34.4158	321.887		36.943	52.6313	92.5149	32.0491	51.5858	28.2234	41.9123	356.247			Gm11166	243.428	94.1509	70.4872	97.5508	37.8442	85.0251	25.0322	58.6125	99.7156	335.601		32.3967	36.943	34.7694	52.6313	154.421	92.5149	39.2272	32.0491	38.0884	51.5858			Gm11166	86.1861	174.254	85.5145	87.1003	89.8952
Aspa	146.807	42.2169	104.744	322.64	443.036	105.665	124.932	151.21		889.734	94.2127	33.3963	1835.83	533.337	128.785	272.347	46.1012			Aspa	2364.55	1133.76	72.9729	1989.35	1032.55	280.103	60.788	315.859	136.216	41.6604		146.807	889.734	42.2169	94.2127	104.744	33.3963	322.64	1835.83	443.036	533.337			Aspa	916.114	1309.73	1111.35	1056.15	873.203
Snora19; Mir3084-1; Gm38437	252.086	43.7057	109.952	171.704	237.417	170.467	619.516	37.8025		356.369	30.6507	48.5572	1084.05	293.843	189.864	39.3776	175.671			Snora19; Mir3084-1; Gm38437	70.3926	1181.91	83.2448	133.258	31.6033	154.324	615.543	183.946	174.823	210.928		252.086	356.369	43.7057	30.6507	109.952	48.5572	171.704	1084.05	237.417	293.843			Snora19; Mir3084-1; Gm38437	1540.71	207.224	97.5518	66.0097	916.616
Snora19	252.086	43.7057	109.952	171.704	237.417	170.467	619.516	37.8025		356.369	30.6507	48.5572	1084.05	293.843	189.864	39.3776	175.671			Snora19	70.3926	1181.91	83.2448	133.258	31.6033	154.324	615.543	183.946	174.823	210.928		252.086	356.369	43.7057	30.6507	109.952	48.5572	171.704	1084.05	237.417	293.843			Snora19	1540.71	207.224	97.5518	66.0097	916.616
Clec2g	98.8914	224.372	60.1598	247.929	67.2415	74.2003	90.8238	67.6684		120.863	73.4072	90.611	658.123	87.9678	92.9781	187.312	65.1969			Clec2g	314.595	566.881	1322.72	395.65	244.214	608.796	83.0389	94.5585	91.1233	95.7104		98.8914	120.863	224.372	73.4072	60.1598	90.611	247.929	658.123	67.2415	87.9678			Clec2g	445.532	1957.84	633.893	180.344	129.802
Vmn1r210	36.957	34.7694	33.6079	43.2247	25.8354	29.1082	27.379	31.1338		27.8042	31.5124	32.483	44.7003	25.9723	96.257	30.895	39.3075			Vmn1r210	108.185	101.61	151.093	69.4586	30.7391	53.4388	26.0952	37.0946	306.501	22.7943		36.957	27.8042	34.7694	31.5124	33.6079	32.483	43.2247	44.7003	25.8354	25.9723			Vmn1r210	76.0768	100.779	69.4593	94.6549	53.8238
Gm10181	2176.47	3901.32	1872.47	2924.11	2667.51	1162.77	3653.33	2241.75		3141.48	7526.95	1748.15	3748.8	1650.75	2074.89	3167.88	2363.54			Gm10181	61459.6	18393.4	22370.2	35317.1	3800.57	11111.9	2620.66	3573.53	2164.39	792.685		2176.47	3141.48	3901.32	7526.95	1872.47	1748.15	2924.11	3748.8	2667.51	1650.75			Gm10181	20023.2	31325.5	19057.8	21241.6	7132.4
Gm12294	173.378	106.134	68.1541	97.2606	136.36	82.903	57.0833	102.566		122.55	104.536	83.3791	300.707	250.541	78.7288	107.583	1231.95			Gm12294	518.195	417.868	395.981	555.669	1211.02	508.399	168.396	1033.37	367.028	396.343		173.378	122.55	106.134	104.536	68.1541	83.3791	97.2606	300.707	136.36	250.541			Gm12294	587.883	432.048	301.935	577.872	390.769
Mep1b	119.244	48.4945	66.2904	101.391	54.2398	73.1787	55.1389	45.5826		81.4154	58.3981	61.8891	95.8172	91.7034	81.5052	53.0508	190.908			Mep1b	327.954	450.975	436.334	287.632	898.89	922.763	69.8271	472.161	418.693	83.9003		119.244	81.4154	48.4945	58.3981	66.2904	61.8891	101.391	95.8172	54.2398	91.7034			Mep1b	272.362	641.386	660.812	279.094	1201.13
Ccl19; Gm2023	33.3075	22.1579	23.9297	30.3533	19.991	171.653	136.712	25.2885		26.6715	17.9741	27.1262	28.0945	21.9919	24.2316	64.862	25.9333			Ccl19; Gm2023	67.5251	47.4029	60.0998	69.4586	31.385	49.1737	18.9709	25.5126	22.312	22.9529		33.3075	26.6715	22.1579	17.9741	23.9297	27.1262	30.3533	28.0945	19.991	21.9919			Ccl19; Gm2023	50.5411	77.9809	44.2651	57.8645	58.4922
Tuba3a	100.272	119.407	734.555	362.989	340.445	143.345	370.929	146.059		344.23	250.358	832.678	148.283	158.562	86.1524	122.726	115.9			Tuba3a	353.938	303.784	791.963	270.237	350.192	285.989	287.161	276.884	568	1796.04		100.272	344.23	119.407	250.358	734.555	832.678	362.989	148.283	340.445	158.562			Tuba3a	600.235	303.394	295.722	297.059	760.167
Zfp72	1830.19	209.346	1747.08	6671.44	3194.29	2215.4	222.09	1951.56		330.208	1190.91	3086.2	8147.91	257.585	124.398	2815.75	384.471			Zfp72	571.002	9788.71	4009.73	464.032	1874.12	961.949	4407.41	2081.11	1573.49	1409.14		1830.19	330.208	209.346	1190.91	1747.08	3086.2	6671.44	8147.91	3194.29	257.585			Zfp72	15929.2	528.24	262.85	4343.39	1060.24
	7270.17	1794.97	1046.04	1800	804.127	1566.53	173.044	2288.85		4145.21	683.999	161.078	3286.22	1023.22	1200	3767.27	1933.14				1080.4	2130.39	1606.04	1756.01	1980.98	3061.06	145.585	912.155	2683.22	541.42		7270.17	4145.21	1794.97	683.999	1046.04	161.078	1800	3286.22	804.127	1023.22				342.363	2601.36	1627.11	6315.17	188.729
Tmlhe	120.073	133.412	515.821	220.37	560.776	51.3877	116.566	70.542		525.384	46.1369	194.229	1861.45	595.89	515.14	86.1812	71.3446			Tmlhe	318.986	194.942	728.754	279.767	261.742	714.018	1117.23	378.234	159.758	474.612		120.073	525.384	133.412	46.1369	515.821	194.229	220.37	1861.45	560.776	595.89			Tmlhe	563.935	336.637	306.15	231.458	530.119
Fndc3c1	23.5519	27.6604	24.2637	95.259	37.3045	35.0989	28.7402	41.367		25.9422	26.3157	39.1683	90.0225	35.2342	21.3893	28.0378	41.2617			Fndc3c1	83.7113	56.3718	65.7669	90.3894	75.1656	78.7832	236.503	118.04	200.818	218.366		23.5519	25.9422	27.6604	26.3157	24.2637	39.1683	95.259	90.0225	37.3045	35.2342			Fndc3c1	69.0411	124.936	55.2574	64.2046	390.769
B4galnt2	27.6225	30.0595	30.0799	40.6106	41.1061	29.5145	51.8042	29.8655		35.6846	28.0096	59.368	35.3151	30.4612	21.9907	31.9845	34.2192			B4galnt2	114.353	54.4516	70.0003	89.145	40.002	65.7909	29.7685	28.7031	30.6911	31.7923		27.6225	35.6846	30.0595	28.0096	30.0799	59.368	40.6106	35.3151	41.1061	30.4612			B4galnt2	89.8461	106.525	522.069	68.3375	58.0882
Il6	230.364	310.78	42.2456	275.095	37.564	67.8065	25.0198	548.904		238.398	23.882	33.6285	542.024	25.0876	302.087	58.0531	39.5809			Il6	423.833	344.152	50.5377	259.229	172.685	252.443	22.7172	45.3533	18.6325	24.2616		230.364	238.398	310.78	23.882	42.2456	33.6285	275.095	542.024	37.564	25.0876			Il6	69.5213	582.07	116.816	327.331	106.166
Gdpd1	213.453	32.8939	172.533	132.862	194.184	162.394	31.0172	158.728		128.643	49.7923	37.8341	42.2891	29.2204	62.199	533.484	257.197			Gdpd1	105.226	57.1587	141.955	1111.34	45.3177	67.1733	28.3586	63.6962	95.6536	113.033		213.453	128.643	32.8939	49.7923	172.533	37.8341	132.862	42.2891	194.184	29.2204			Gdpd1	82.6753	97.346	149.925	211.513	227.571
Tdgf1	4665.36	48.1595	1783.79	3501.56	605.205	3154.84	1365.3	200.911		6549.77	987.645	107.011	1785.63	954.699	903.149	2240.03	812.786			Tdgf1	1475.87	3229.07	2502.73	3463.66	2724.93	5007.3	1705.19	9365.47	2225.24	1771.31		4665.36	6549.77	48.1595	987.645	1783.79	107.011	3501.56	1785.63	605.205	954.699			Tdgf1	364.401	1483.77	660.812	1221.64	2469.79
Gm21886	8.74085	11.0024	11.2412	13.5835	9.39101	8.95909	10.4469	12.4702		8.15243	11.0644	26.7527	9.66127	10.996	8.8693	87.3843	10.0334			Gm21886	19.3915	17.2306	16.6712	17.1256	15.8016	23.4224	10.096	10.078	14.0232	10.6339		8.74085	8.15243	11.0024	11.0644	11.2412	26.7527	13.5835	9.66127	9.39101	10.996			Gm21886	23.9074	21.7818	17.853	24.329	15.0342
Zfp677	193.713	617.266	95.0574	114.071	46.5684	46.6354	40.364	110.692		74.3999	209.071	72.5857	47.9086	228.952	34.2687	361.864	54.0691			Zfp677	125.136	140.741	77.1337	116.815	212.601	461.381	77.478	133.726	541.099	79.3745		193.713	74.3999	617.266	209.071	95.0574	72.5857	114.071	47.9086	46.5684	228.952			Zfp677	149.022	167.156	133.26	105.757	72.5133
Dcps	625.027	393.371	564.46	1566.99	455.491	256.596	506.703	1082.69		51.8844	1224.39	653.306	1194.52	319.33	314.915	4449.11	712.493			Dcps	4321.6	1157.58	679.952	2793.93	345.371	504.887	554.758	653.995	233.9	564.412		625.027	51.8844	393.371	1224.39	564.46	653.306	1566.99	1194.52	455.491	319.33			Dcps	2434.46	233.139	688.874	888.117	1408.72
Gm15539	23.2277	25.2769	18.01	217.336	20.553	25.3401	17.2079	170.12		23.5431	22.1287	21.8811	26.579	23.0853	19.144	23.906	25.2241			Gm15539	106.695	45.4719	61.7895	60.0495	22.6588	43.4058	22.7172	65.0346	23.2595	25.2919		23.2277	23.5431	25.2769	22.1287	18.01	21.8811	217.336	26.579	20.553	23.0853			Gm15539	71.4759	114.965	53.7464	59.905	45.2603
Gcnt4	26.1325	22.4672	18.6451	39.7748	73.0737	24.9913	31.669	23.432		22.1192	30.439	25.6629	34.3494	31.5355	19.0118	24.9212	36.9303			Gcnt4	92.2419	55.5957	73.4805	165.201	41.7008	70.5129	32.127	58.2076	17.75	296.236		26.1325	22.1192	22.4672	30.439	18.6451	25.6629	39.7748	34.3494	73.0737	31.5355			Gcnt4	100.384	80.7309	62.6002	74.7813	135.315
Zdhhc15	173.378	59.7037	113.043	84.6703	55.3795	48.9539	50.3876	177.344		67.989	52.9974	108.505	399.545	59.2566	66.6633	387.836	78.615			Zdhhc15	223.999	105.925	328.395	467.26	232.647	1950.75	174.335	373.027	179.738	210.928		173.378	67.989	59.7037	52.9974	113.043	108.505	84.6703	399.545	55.3795	59.2566			Zdhhc15	300.118	341.336	161.803	182.861	313.033
Spint5	1830.19	1038.11	1305.81	7051.84	1553.47	1411.83	2098.29	481.172		4351.3	1921.28	1253.39	6348.56	1732.82	1159.12	1963.62	742.75			Spint5	7217.84	23606.6	29517.6	47580.5	10169.8	24151.3	1474.2	4338.97	4298.89	1389.74		1830.19	4351.3	1038.11	1921.28	1305.81	1253.39	7051.84	6348.56	1553.47	1732.82			Spint5	32754	34279.3	19593.6	20518	10810.7
Stmn2	31.5108	29.6456	53.4726	57.8315	56.5431	31.4144	55.9086	39.9579		27.6121	43.9518	43.4599	34.5883	32.8746	23.569	32.6566	89.0617			Stmn2	87.2662	74.9004	159.708	135.118	39.7257	67.1733	43.2826	34.1339	71.9912	93.7407		31.5108	27.6121	29.6456	43.9518	53.4726	43.4599	57.8315	34.5883	56.5431	32.8746			Stmn2	694.285	138.626	81.4643	138.583	481.093
Cst9	23.2277	25.2769	16.0081	61.5541	36.5368	23.8076	31.4502	28.0594		19.7973	23.717	17.773	85.1665	26.8882	22.9245	186.018	19.518			Cst9	40.4299	262.633	35.4887	79.787	59.797	54.5617	23.5184	17.067	16.7925	31.3546		23.2277	19.7973	25.2769	23.717	16.0081	17.773	61.5541	85.1665	36.5368	26.8882			Cst9	49.8452	127.562	44.883	36.117	50.5687
Tmem30b	291.585	333.085	195.46	462.652	138.264	147.375	85.331	166.619		170.926	87.9035	190.232	605.597	52.6698	96.9265	215.165	180.61			Tmem30b	847.665	547.571	759.701	748.616	1913.5	2591.94	169.567	120.521	61.3822	219.885		291.585	170.926	333.085	87.9035	195.46	190.232	462.652	605.597	138.264	52.6698			Tmem30b	1159.58	2788.07	1416.48	817.234	455.142
9430069I07Rik	70.903	31.1195	22.9549	44.4399	31.3693	25.3401	27.5694	29.2509		92.8757	57.1963	32.2587	333.655	24.233	23.084	35.489	34.6968			9430069I07Rik	120.038	78.0811	77.1337	87.9177	40.002	70.0259	26.4595	32.0696	31.1195	24.6003		70.903	92.8757	31.1195	57.1963	22.9549	32.2587	44.4399	333.655	31.3693	24.233			9430069I07Rik	107.589	106.525	127.831	191.952	48.8461
Rnase6	59.2102	43.1039	28.6552	167.009	27.6897	49.9825	29.1414	37.0245		243.407	42.7499	45.9379	41.1327	29.8344	28.4197	33.3428	34.2192			Rnase6	91.6048	57.9567	75.0244	670.03	52.0563	103.237	47.3639	42.6105	32.6667	34.7901		59.2102	243.407	43.1039	42.7499	28.6552	45.9379	167.009	41.1327	27.6897	29.8344			Rnase6	109.849	110.282	84.9238	155.914	95.6818
	11019.5	3018.78	1618.82	2944.45	1083.35	2562.53	334.3	3517.68		6780.75	967.32	239.124	5413	1806.4	1844.25	5993.99	3683.17				1560.02	3607.8	2032.85	2736.43	2900.33	4803.32	234.869	1588.15	4123.77	891.817		11019.5	6780.75	3018.78	967.32	1618.82	239.124	2944.45	5413	1083.35	1806.4				474.211	3888.64	2680.15	8275.35	372.262
Nipal2	20.3615	25.2769	19.9834	34.3868	19.7158	20.7257	21.4811	26.3624		23.7068	24.2153	23.4516	27.9004	22.6102	16.5507	23.414	23.3724			Nipal2	64.7744	327.852	52.3199	60.8878	29.4869	43.106	22.096	24.9875	25.2769	26.366		20.3615	23.7068	25.2769	24.2153	19.9834	23.4516	34.3868	27.9004	19.7158	22.6102			Nipal2	53.0538	67.8863	43.9593	51.7901	37.5352
Desi2; Gm9982	26.6816	44.624	30.0799	46.3271	20.553	13.8648	24.0006	18.9013		19.935	18.0991	37.5727	30.9574	22.7675	20.9491	23.906	74.3743			Desi2; Gm9982	81.9886	46.4273	122.725	63.9149	311.265	70.0259	80.2103	17.7917	106.134	104.735		26.6816	19.935	44.624	18.0991	30.0799	37.5727	46.3271	30.9574	20.553	22.7675			Desi2; Gm9982	48.1473	63.7808	57.604	80.7061	35.0216
BC117090	270.179	130.667	157.666	636.397	202.43	585.43	222.09	252.547		470.232	171	132.662	917.913	398.629	154.217	526.14	246.72			BC117090	980.484	2992.02	1127.79	1593.61	1522.26	2538.6	249.988	138.442	138.117	337.936		270.179	470.232	130.667	171	157.666	132.662	636.397	917.913	202.43	398.629			BC117090	4009.99	4990.78	1216.14	4195.44	1305.31
Arl9	121.75	136.216	31.3573	294.839	143.14	62.8287	38.7198	38.5968		77.0237	52.9974	39.4407	74.6574	36.2247	131.491	42.4974	71.8409			Arl9	172.13	123.375	91.0943	764.346	488.428	174.831	45.1206	47.9392	67.6373	65.8268		121.75	77.0237	136.216	52.9974	31.3573	39.4407	294.839	74.6574	143.14	36.2247			Arl9	221.227	1265.11	106.013	132.938	142.042
Car4	156.257	177.263	66.7515	190.518	1821.97	57.0183	258.675	157.631		144.731	354.06	123.778	84.5782	121.845	56.0569	61.3632	176.893			Car4	3275.16	543.789	2955.71	497.337	1797.78	1897.41	493.093	380.865	398.863	1409.14		156.257	144.731	177.263	354.06	66.7515	123.778	190.518	84.5782	1821.97	121.845			Car4	2468.44	236.394	1224.6	736.533	2504.27
Slc51b	145.793	37.0076	104.021	175.312	101.215	90.0936	137.663	259.647		204.68	395.587	113.112	838.818	130.59	35.2321	75.547	51.1525			Slc51b	769.272	62.9835	754.454	112.056	224.723	219.765	142.589	45.04	58.0711	89.301		145.793	204.68	37.0076	395.587	104.021	113.112	175.312	838.818	101.215	130.59			Slc51b	132.457	139.59	103.831	297.059	352.181
Gm8597	2146.51	1595.45	8723.72	3312.68	2064.07	2562.53	721.571	809.232		1894.01	2606.41	4129.11	1194.52	1616.77	2032.19	2935.32	3484.49			Gm8597	7524.35	2551.1	3395.22	2588.82	2438.88	5791.88	1624.43	8799.07	12414.6	12422		2146.51	1894.01	1595.45	2606.41	8723.72	4129.11	3312.68	1194.52	2064.07	1616.77			Gm8597	4638.31	2427.15	3561.07	1657.28	2135.23
Dkk1	230.364	436.473	487.997	1373.64	468.297	296.801	945.542	129.824		235.116	2624.54	949.888	165.675	421.358	55.6697	131.535	737.619			Dkk1	940.544	1475.41	1606.04	1015.58	905.143	2209.98	986.185	246.106	1159.87	685.306		230.364	235.116	436.473	2624.54	487.997	949.888	1373.64	165.675	468.297	421.358			Dkk1	2090.14	1355.91	1321.62	846.054	7034.21
Mterf1b	421.028	225.932	416.083	475.659	564.676	459.319	114.961	159.832		698.071	877.861	322.156	280.569	261.18	178.381	212.203	426.598			Mterf1b	387.312	1754.57	571.769	5323.21	810.125	2895.94	248.261	307.222	390.654	522.977		421.028	698.071	225.932	877.861	416.083	322.156	475.659	280.569	564.676	261.18			Mterf1b	3741.46	7058.03	1921.61	4137.68	2006.09
Spa17	145.793	71.4939	52.7364	124.827	85.1113	191.786	42.9623	96.3632		149.835	55.248	115.489	198.392	91.0699	58.0337	177.208	60.4107			Spa17	737.935	441.694	1208.74	1882.04	254.585	1437.97	122.422	189.117	96.319	167.801		145.793	149.835	71.4939	55.248	52.7364	115.489	124.827	198.392	85.1113	91.0699			Spa17	770.357	1957.84	139.885	1056.15	418.816
Ttyh2	11251.1	15497.5	6565.67	7351.3	13045.6	15644.3	15233.9	4872.38		8233.15	4234.13	7442.72	2260.17	7126.13	16145.2	12239.9	14230.8			Ttyh2	1792	4411.04	2590.99	2717.53	1137.78	2149.55	2584.58	5231.96	3103.65	3192.79		11251.1	8233.15	15497.5	4234.13	6565.67	7442.72	7351.3	2260.17	13045.6	7126.13			Ttyh2	1009.47	682.672	1817.95	1070.9	1795.5
Olfr1372-ps1	26.6816	20.3894	24.6024	54.334	26.9326	19.2042	22.7059	20.1179		34.9502	30.8639	24.4475	40.8486	25.2621	17.9862	19.0181	23.0506			Olfr1372-ps1	56.3894	54.0755	51.5996	87.9177	53.5198	49.5158	21.7918	46.3063	23.9134	44.6505		26.6816	34.9502	20.3894	30.8639	24.6024	24.4475	54.334	40.8486	26.9326	25.2621			Olfr1372-ps1	71.973	59.9235	131.425	82.4019	380.084
Gm8016	1088.23	556.311	172.533	610.473	498.441	822.204	179.147	310.922		973.63	349.185	165.606	1430.41	150.009	369.344	684.687	186.979			Gm8016	674.349	1057.84	458.027	1476.62	2065.11	1136.05	253.478	1055.08	2194.61	556.641		1088.23	973.63	556.311	349.185	172.533	165.606	610.473	1430.41	498.441	150.009			Gm8016	556.171	7357.75	791.309	610.821	685.101
Slc37a1	89.126	1234.53	135.367	309.497	317.647	589.502	747.017	342.607		255.509	651.603	237.472	402.324	153.161	1023.16	608.579	211.826			Slc37a1	216.369	259.017	123.579	140.856	85.1539	191.316	598.711	360.32	287.965	166.642		89.126	255.509	1234.53	651.603	135.367	237.472	309.497	402.324	317.647	153.161			Slc37a1	310.701	175.466	236.894	202.897	162.036
1810024B03Rik	17.1219	19.2896	14.3276	46.3271	17.283	24.9913	17.9386	21.7118		17.8423	18.608	17.287	23.4613	15.1254	16.3228	29.6365	21.507			1810024B03Rik	87.2662	48.7355	49.842	60.8878	107.04	369.599	21.7918	37.0946	20.8178	21.121		17.1219	17.8423	19.2896	18.608	14.3276	17.287	46.3271	23.4613	17.283	15.1254			1810024B03Rik	49.8452	101.48	49.4568	100.052	58.4922
Gm17711	54.1081	1023.82	121.156	399.98	176.226	47.2864	92.0916	63.1368		69.4176	412.385	83.3791	85.7588	169.942	96.9265	178.441	101.598			Gm17711	727.776	1036.07	878.738	1103.66	745.467	1562.69	43.2826	62.3854	49.8578	105.464		54.1081	69.4176	1023.82	412.385	121.156	83.3791	399.98	85.7588	176.226	169.942			Gm17711	1562.22	408.743	418.214	565.979	448.876
Hacd3	209.06	54.5591	354.767	658.84	407.676	251.315	84.7416	508.608		241.726	116.796	631.052	771.87	152.103	377.104	83.8246	1742.25			Hacd3	162.844	287.397	233.826	445.129	147.238	652.492	466.494	431.476	254.187	272.593		209.06	241.726	54.5591	116.796	354.767	631.052	658.84	771.87	407.676	152.103			Hacd3	319.436	289.025	1285.48	320.594	313.033
Mboat1	34.9634	31.9944	26.9223	38.9563	26.3783	31.6329	28.3445	39.9579		161.706	308.227	32.0358	35.3151	33.1033	24.9129	58.4569	35.9204			Mboat1	100.243	277.607	69.0366	92.9306	85.7462	67.6405	29.5629	133.726	132.491	51.6467		34.9634	161.706	31.9944	308.227	26.9223	32.0358	38.9563	35.3151	26.3783	33.1033			Mboat1	74.5111	104.333	65.2586	139.547	146.035
Flrt3	36.1964	57.2716	270.733	296.89	137.309	67.8065	403.101	29.4544		60.8519	178.261	377.835	70.6302	171.125	27.0737	76.0724	125.952			Flrt3	629.19	1694.8	263.067	371.722	104.113	300.207	590.468	120.521	556.311	310.964		36.1964	60.8519	57.2716	178.261	270.733	377.835	296.89	70.6302	137.309	171.125			Flrt3	1350.6	373.522	199.203	623.655	1820.57
Mir301	24.0468	63.9888	31.5754	54.7119	49.9108	40.8808	24.847	75.605		29.5939	43.3467	29.684	19.7286	26.8882	28.4197	25.6218	26.6624			Mir301	48.7507	78.6242	140.001	74.4439	34.8238	80.9981	31.2485	68.7427	86.2079	28.8521		24.0468	29.5939	63.9888	43.3467	31.5754	29.684	54.7119	19.7286	49.9108	26.8882			Mir301	163.074	105.059	51.557	104.301	147.051
Lamb1	842.057	270.549	2063.29	1956.13	1218.83	810.884	3704.33	634.911		1174.01	1921.28	3960.9	1011.45	2554.64	656.577	831.344	2220.6			Lamb1	1486.14	2586.71	1104.59	3231.71	862.273	1698.23	5205.12	1737.91	9278.96	6254.18		842.057	1174.01	270.549	1921.28	2063.29	3960.9	1956.13	1011.45	1218.83	2554.64			Lamb1	2468.44	999.491	1921.61	2217.33	2210.52
Pga5	22.7497	27.8528	59.3315	450.001	50.2579	29.7198	32.111	28.2545		25.9422	31.7316	66.7925	29.0852	20.6619	19.144	35.0005	26.6624			Pga5	80.3013	73.359	295.966	74.9617	31.6033	57.6727	94.0734	24.9875	82.6961	136.296		22.7497	25.9422	27.8528	31.7316	59.3315	66.7925	450.001	29.0852	50.2579	20.6619			Pga5	266.757	66.03	93.5779	145.473	192.695
B2m	1755.63	961.903	891.893	2441.89	695.198	899.732	499.728	1607.29		1118.41	1560.56	724.888	1047.12	544.543	754.209	1617.22	493.441			B2m	15471.8	6779.21	12324.9	6599.23	9621.2	5479.45	993.045	187.811	820.152	643.86		1755.63	1118.41	961.903	1560.56	891.893	724.888	2441.89	1047.12	695.198	544.543			B2m	8131.94	17258.9	4538.8	10330.4	6701.06
Ms4a10	153.041	639.034	52.3721	237.829	191.51	114.037	141.533	78.2712		45.4822	115.188	92.5149	357.603	69.9816	77.1086	52.3204	35.9204			Ms4a10	105.226	77.5418	206.399	379.533	155.633	167.709	63.3694	43.5058	66.2454	80.4826		153.041	45.4822	639.034	115.188	52.3721	92.5149	237.829	357.603	191.51	69.9816			Ms4a10	433.349	506.721	908.975	67.3967	148.074
4930486L24Rik	536.626	393.371	719.438	636.397	159.928	422.66	520.949	88.6722		426.745	283.627	856.087	2900.76	122.692	474.025	240.401	351.342			4930486L24Rik	387.312	914.54	3664.22	3254.19	983.65	2105.31	149.678	247.818	552.468	89.9221		536.626	426.745	393.371	283.627	719.438	856.087	636.397	2900.76	159.928	122.692			4930486L24Rik	860.71	293.059	1869.06	2925.78	1075.04
Gm14734; RP23-272G10.3	1426.02	604.563	815.04	489.031	886.072	623.114	1164.1	626.17		1603.75	153.049	898.649	730.233	1002.16	625.48	1175.7	318.85			Gm14734; RP23-272G10.3	3414.25	1157.58	1923.19	2415.46	342.985	1143.96	2694.34	1862.64	439.509	487.955		1426.02	1603.75	604.563	153.049	815.04	898.649	489.031	730.233	886.072	1002.16			Gm14734; RP23-272G10.3	1295.58	3315.59	836.427	817.234	765.455
Gm3286; D5Ertd577e	1036.69	544.862	124.563	322.64	221.518	845.319	124.069	150.166		1007.96	133.237	292.362	788.088	136.136	587.653	508.217	113.514			Gm3286; D5Ertd577e	859.498	1141.65	1950.04	424.047	1061.58	1884.3	78.5596	391.572	814.487	163.212		1036.69	1007.96	544.862	133.237	124.563	292.362	322.64	788.088	221.518	136.136			Gm3286; D5Ertd577e	638.872	5312.04	464.037	425.969	261.41
Chst1	21.6722	28.6358	15.356	42.9261	19.7158	22.2133	19.7667	24.0908		18.8596	21.2273	34.8145	34.3494	21.6892	150	19.6888	67.4961			Chst1	55.2289	38.7709	45.5471	57.2055	58.9738	40.2193	15.9525	17.5468	21.4031	15.6773		21.6722	18.8596	28.6358	21.2273	15.356	34.8145	42.9261	34.3494	19.7158	21.6892			Chst1	63.092	54.0061	40.7322	37.9126	44.0226
Gmds	184.538	63.5468	36.5229	875.391	95.0938	97.9078	119.843	76.6604		32.3845	89.1306	157.763	72.1143	46.8151	76.576	529.799	135.931			Gmds	181.944	168.535	254.106	158.472	132.698	142.995	87.7736	101.345	84.4338	200.938		184.538	32.3845	63.5468	89.1306	36.5229	157.763	875.391	72.1143	95.0938	46.8151			Gmds	126.184	105.059	128.72	164.804	245.601
Sycp2	38.2602	31.7734	26.5516	61.5541	47.5469	24.9913	208.658	48.5167		283.505	93.5619	43.4599	44.7003	27.6442	23.2445	29.8426	30.2054			Sycp2	105.958	65.2046	118.545	153.074	45.3177	82.7	38.4714	37.874	33.5851	33.8387		38.2602	283.505	31.7734	93.5619	26.5516	43.4599	61.5541	44.7003	47.5469	27.6442			Sycp2	142.952	105.059	71.4121	106.492	58.8991
Slco4c1	448.13	922.719	340.315	263.888	203.838	256.596	149.603	221.384		540.155	344.378	407.771	272.897	259.376	254.024	117.727	84.2575			Slco4c1	727.776	2533.48	831.337	608.065	2167.78	4704.47	305.645	267.452	103.232	445.909		448.13	540.155	922.719	344.378	340.315	407.771	263.888	272.897	203.838	259.376			Slco4c1	2997.17	4990.78	1604.71	3527.93	1152.2
Gm21857; LOC100861837; Mid1	137.928	156.471	545.232	434.672	288.271	1317.29	628.164	129.824		161.706	283.627	622.364	232.682	169.942	1378.44	1457.52	132.214			Gm21857; LOC100861837; Mid1	264.542	133.149	571.769	2518.03	434.135	285.989	216.124	881.084	571.951	171.326		137.928	161.706	156.471	283.627	545.232	622.364	434.672	232.682	288.271	169.942			Gm21857; LOC100861837; Mid1	199.381	260.484	384.835	716.392	266.903
Phf6	128.692	62.239	124.563	170.518	70.5845	109.391	119.015	128.927		629.137	141.813	94.4589	122.125	106.072	60.4982	144.939	120.821			Phf6	188.36	1475.41	575.746	337.345	214.079	291.998	119.074	263.77	145.992	148.118		128.692	629.137	62.239	141.813	124.563	94.4589	170.518	122.125	70.5845	106.072			Phf6	291.911	1752.32	252.143	171.802	207.962
Gm18417; RP24-347C11.1	12.107	19.9698	20.6881	26.2416	14.2341	12.8469	15.2951	19.2984		12.0189	15.8658	17.6502	23.7888	15.0209	10.4746	16.1035	14.5882			Gm18417; RP24-347C11.1	81.4222	30.6306	30.0499	42.1681	157.805	35.0129	15.8424	14.5519	11.3117	14.1292		12.107	12.0189	19.9698	15.8658	20.6881	17.6502	26.2416	23.7888	14.2341	15.0209			Gm18417; RP24-347C11.1	39.1078	49.6957	24.9004	23.6637	26.9119
Arhgap19	441.961	474.33	464.884	778.085	523.222	816.524	472.771	452.072		279.602	206.193	452.45	251.117	591.774	224.228	961.606	435.561			Arhgap19	796.401	646.677	261.25	807.927	437.155	396.126	2808.76	2842.88	1832.69	898.02		441.961	279.602	474.33	206.193	464.884	452.45	778.085	251.117	523.222	591.774			Arhgap19	1234.22	852.201	967.486	408.617	396.224
Mael	713.008	709.052	103.302	475.659	375.139	391.631	762.714	445.849		1907.19	1582.35	58.1463	383.269	213.62	470.751	1769.72	4230.85			Mael	599.39	2568.84	1378.89	3923.92	1236.46	1733.91	795.498	462.444	308.633	124.552		713.008	1907.19	709.052	1582.35	103.302	58.1463	475.659	383.269	375.139	213.62			Mael	819.945	2393.74	1241.7	1374.42	2241.38
Slc35b4	96.8563	118.583	203.76	107.917	124.61	208.42	56.2975	98.388		188.344	96.1923	227.798	50.6403	754.252	182.129	73.9922	47.3973			Slc35b4	129.549	551.38	131.534	120.099	221.629	872.987	98.0683	88.2262	106.134	208.024		96.8563	188.344	118.583	96.1923	203.76	227.798	107.917	50.6403	124.61	754.252			Slc35b4	121.044	158.139	171.029	103.58	99.745
Plac8	18.8667	25.1023	32.2388	76.3091	80.5202	25.1651	39.8083	35.271		31.0652	50.8385	25.3096	37.5883	38.8247	17.2535	26.3422	45.7828			Plac8	332.532	206.057	69.0366	61.3113	51.3396	76.0996	23.0344	28.5048	42.8062	57.3056		18.8667	31.0652	25.1023	50.8385	32.2388	25.3096	76.3091	37.5883	80.5202	38.8247			Plac8	184.744	752.24	117.629	141.495	163.163
2610318N02Rik	92.9108	32.8939	234.059	145.39	38.8887	48.6158	175.46	44.0299		35.9328	80.329	306.898	276.707	193.864	32.4202	89.2204	44.8406			2610318N02Rik	128.654	316.684	393.246	392.917	201.132	330.8	61.2108	144.321	575.929	399.099		92.9108	35.9328	32.8939	80.329	234.059	306.898	145.39	276.707	38.8887	193.864			2610318N02Rik	508.246	241.361	108.24	869.84	1287.34
Ren1; Ren2	33.0774	291.984	29.0553	42.3351	34.0901	121.377	139.585	31.1338		42.4364	125.179	43.4599	50.9925	28.4213	218.096	72.9736	33.7481			Ren1; Ren2	96.1591	61.2612	90.4651	325.854	152.43	364.51	156.034	411.04	31.336	58.9167		33.0774	42.4364	291.984	125.179	29.0553	43.4599	42.3351	50.9925	34.0901	28.4213			Ren1; Ren2	103.206	103.612	71.4121	204.309	249.03
Clec2f	785.667	48.4945	89.9298	262.065	105.513	97.9078	68.3561	122.821		231.879	197.793	53.1359	601.414	242.007	79.8278	494.32	65.1969			Clec2f	511.061	1548.76	2032.85	638.296	662.603	825.896	100.129	296.756	319.517	186.186		785.667	231.879	48.4945	197.793	89.9298	53.1359	262.065	601.414	105.513	242.007			Clec2f	264.915	1601.32	1066.08	358.196	374.851
Gm12203	85.4953	30.4791	165.505	149.477	83.3598	80.079	24.5049	45.2677		130.439	30.439	850.174	47.2491	91.0699	73.4566	29.2285	38.4986			Gm12203	132.271	420.774	177.207	139.883	178.775	643.509	258.804	478.752	367.028	278.321		85.4953	130.439	30.4791	30.439	165.505	850.174	149.477	47.2491	83.3598	91.0699			Gm12203	160.829	249.873	225.674	462.916	401.755
Gm3448; Gm3417	547.902	552.468	382.874	597.91	388.368	178.943	265.948	484.519		678.982	607.967	311.182	856.443	571.616	230.531	140.002	178.123			Gm3448; Gm3417	426.781	1173.74	1991.02	5472.87	388.562	3326.56	68.3901	397.039	369.581	280.257		547.902	678.982	552.468	607.967	382.874	311.182	597.91	856.443	388.368	571.616			Gm3448; Gm3417	3846.64	5693.3	4476.32	2012.27	639.222
Gm20382	21.5225	31.5539	33.1452	42.0427	18.9126	17.7944	20.8937	24.2584		28.7847	23.5532	34.574	30.3203	21.9919	69.0141	33.3428	27.0346			Gm20382	130.45	61.6873	77.6702	65.7118	34.5832	44.6261	29.9756	29.7153	35.0113	38.0706		21.5225	28.7847	31.5539	23.5532	33.1452	34.574	42.0427	30.3203	18.9126	21.9919			Gm20382	57.6554	75.8485	59.2234	58.2669	44.3288
Lrrc51	21.3738	47.4965	54.5962	190.518	50.9595	25.1651	20.7494	115.393		22.428	46.1369	32.709	134.57	21.9919	32.6457	22.3051	22.5762			Lrrc51	74.4062	47.0754	52.6838	113.621	40.5604	58.4778	19.9141	67.7963	50.2046	19.5704		21.3738	22.428	47.4965	46.1369	54.5962	32.709	190.518	134.57	50.9595	21.9919			Lrrc51	274.257	90.827	60.0502	118.982	132.53
Zc2hc1a	435.876	58.475	178.617	288.771	372.547	307.268	36.6311	139.142		81.4154	656.135	203.885	130.89	445.383	168.759	207.836	73.3504			Zc2hc1a	578.972	2568.84	935.302	2176.93	91.2657	330.8	650.64	419.677	296.06	477.913		435.876	81.4154	58.475	656.135	178.617	203.885	288.771	130.89	372.547	445.383			Zc2hc1a	831.391	4560.73	575.27	479.24	1530.91
Hgsnat	379.452	1674.77	208.041	150.517	208.121	157.953	208.658	249.07		192.302	264.633	315.526	333.655	145.907	257.57	199.37	196.275			Hgsnat	447.999	727.55	445.502	206.226	203.94	410.096	260.604	215.738	270.549	284.169		379.452	192.302	1674.77	264.633	208.041	315.526	150.517	333.655	208.121	145.907			Hgsnat	445.532	249.873	612.301	336.533	288.049
Gm3448; Gm3417; Tcte3	722.961	866.916	545.232	881.48	605.205	215.77	386.68	729.321		1095.39	853.856	399.379	1343.9	903.201	335.186	183.457	246.72			Gm3448; Gm3417; Tcte3	616.241	1841.8	3059.94	7902.43	576.83	4904.25	94.7277	573.296	564.077	421.855		722.961	1095.39	866.916	853.856	545.232	399.379	881.48	1343.9	605.205	903.201			Gm3448; Gm3417; Tcte3	5631.81	8220.72	6645.2	3337.62	989.237
Gm8126	61.2982	48.8318	63.59	68.7736	149.218	55.4591	34.178	62.2676		71.8656	61.3015	48.5572	82.2654	86.1574	39.3644	113.717	46.4219			Gm8126	281.57	281.483	1112.27	328.12	74.6464	604.591	241.473	64.5854	76.6252	53.0987		61.2982	71.8656	48.8318	61.3015	63.59	48.5572	68.7736	82.2654	149.218	86.1574			Gm8126	179.692	322.924	160.686	165.95	113
Gm9881	47.7614	112.966	70.5575	147.419	113.873	81.7616	114.961	43.7257		102.34	211.99	64.0717	106.316	195.213	100.345	89.2204	120.821			Gm9881	316.783	273.786	225.861	319.148	259.934	621.589	180.482	111.673	174.823	135.355		47.7614	102.34	112.966	211.99	70.5575	64.0717	147.419	106.316	113.873	195.213			Gm9881	281.967	211.578	299.85	1645.84	165.441
Gm7265	34.4821	29.0355	42.2456	67.3583	39.4316	48.9539	29.5482	41.0813		75.4385	52.6313	51.3259	36.8148	29.0185	26.1515	34.2802	39.036			Gm7265	122.561	197.663	404.302	813.547	127.292	335.418	85.9672	269.312	306.501	335.601		34.4821	75.4385	29.0355	52.6313	42.2456	51.3259	67.3583	36.8148	39.4316	29.0185			Gm7265	113.723	141.538	77.0699	208.601	77.181
Cml2	75.467	74.0151	47.2004	45.3737	43.4499	129.19	44.7867	37.5414		43.3281	111.264	58.9579	138.353	111.346	59.6653	92.3668	47.727			Cml2	108.185	742.837	160.818	139.883	370.159	66.7093	36.1448	128.278	89.248	37.5464		75.467	43.3281	74.0151	111.264	47.2004	58.9579	45.3737	138.353	43.4499	111.346			Cml2	133.379	115.765	177.06	85.9011	82.1491
Gm2854	28.3991	34.2908	35.0351	170.518	30.3007	31.4144	40.6448	36.7688		46.7609	32.3984	44.6818	45.6396	25.6147	23.2445	41.3353	33.7481			Gm2854	219.39	114.317	145.946	166.35	132.698	306.515	35.6472	45.6687	32.6667	44.9611		28.3991	46.7609	34.2908	32.3984	35.0351	44.6818	170.518	45.6396	30.3007	25.6147			Gm2854	319.436	141.538	121.777	124.035	634.806
Ehhadh	19.6679	21.4031	64.4777	25.8803	15.9036	18.4219	111.045	55.3461		18.3439	18.8677	29.8905	21.2916	15.3366	19.0118	22.3051	17.1096			Ehhadh	83.1331	266.299	42.7926	50.1466	28.6806	34.5309	22.8752	22.9932	17.2646	22.0179		19.6679	18.3439	21.4031	18.8677	64.4777	29.8905	25.8803	21.2916	15.9036	15.3366			Ehhadh	44.9231	55.5244	87.9186	36.6212	37.5352
Gm1993	390.12	247.236	86.2664	119.742	81.6443	51.7452	152.747	56.1187		451.077	303.984	173.84	131.801	55.2883	35.9724	229.016	142.689			Gm1993	160.603	712.577	361.86	1276.59	232.647	1447.97	138.69	72.1604	233.9	49.2006		390.12	451.077	247.236	303.984	86.2664	173.84	119.742	131.801	81.6443	55.2883			Gm1993	723.768	752.24	1216.14	1877.51	202.275
Cmtm5	180.74	109.118	109.192	262.065	809.72	97.2315	96.6701	330.936		154.047	361.499	104.085	983.795	230.545	137.075	106.102	279.505			Cmtm5	245.121	273.786	529.794	1550.03	172.685	461.381	126.739	119.688	109.877	114.611		180.74	154.047	109.118	361.499	109.192	104.085	262.065	983.795	809.72	230.545			Cmtm5	1277.74	3180.52	688.874	778.528	744.523
1700021A07Rik	245.193	31.336	28.8546	37.891	24.9554	32.2975	28.5417	35.0274		28.5859	21.8241	28.6729	42.2891	23.5704	25.0862	49.4981	62.5411			1700021A07Rik	90.3436	61.2612	70.9774	102.401	43.4716	238.826	24.5171	39.2096	33.5851	29.8696		245.193	28.5859	31.336	21.8241	28.8546	28.6729	37.891	42.2891	24.9554	23.5704			1700021A07Rik	97.6389	105.059	50.8472	88.3162	47.5104
Crygs	52.6286	53.808	19.5721	37.3693	19.0442	29.5145	28.9401	18.9013		31.0652	37.9979	16.6981	28.8843	24.4016	17.7386	21.998	14.7919			Crygs	167.423	346.546	248.877	424.047	58.1619	127.1	23.6819	25.3363	47.4965	26.734		52.6286	31.0652	53.808	37.9979	19.5721	16.6981	37.3693	28.8843	19.0442	24.4016			Crygs	144.947	95.3426	160.686	114.93	77.7178
Mfsd6	35.4515	28.835	31.795	37.3693	36.2845	32.0744	38.4523	30.2825		57.5694	45.1874	50.9713	48.9153	37.5022	30.2491	44.6102	37.4458			Mfsd6	93.5296	85.4437	84.4069	161.802	48.9081	77.6986	34.4329	33.8982	60.9582	39.1409		35.4515	57.5694	28.835	45.1874	31.795	50.9713	37.3693	48.9153	36.2845	37.5022			Mfsd6	103.924	103.612	86.1093	585.939	184.845
Gm12941	45.4993	300.193	38.3386	585.605	39.1592	49.2944	42.9623	128.036		58.373	55.248	41.9795	59.8058	56.45	33.5635	59.6852	60.8309			Gm12941	219.39	163.926	173.56	310.421	99.8715	75.0519	65.151	53.9345	46.1977	56.1263		45.4993	58.373	300.193	55.248	38.3386	41.9795	585.605	59.8058	39.1592	56.45			Gm12941	195.278	570.091	133.26	309.674	131.614
Gm3448; Gm3417; Tcte3	490.386	621.559	396.376	654.289	404.86	186.541	303.383	515.708		807.45	642.632	322.156	924.297	625.516	247.077	131.535	183.131			Gm3448; Gm3417; Tcte3	454.253	1257.99	2148.76	5626.73	452.571	3516.24	71.2943	413.899	385.276	298.297		490.386	807.45	621.559	642.632	396.376	322.156	654.289	924.297	404.86	625.516			Gm3448; Gm3417; Tcte3	4065.97	5853.36	4698.86	2327.56	714.194
Kcnu1	129.587	942.108	250.858	95.9216	186.274	107.14	82.4243	54.2071		179.424	70.9067	159.965	165.675	61.7729	272.256	55.6883	58.3529			Kcnu1	457.412	257.228	238.739	301.932	110.049	255.967	119.902	166.934	47.1684	130.744		129.587	179.424	942.108	70.9067	250.858	159.965	95.9216	165.675	186.274	61.7729			Kcnu1	427.383	138.626	415.325	162.535	188.729
Gm17268	743.286	1845.44	1176.86	1155.09	700.033	472.232	1536.04	652.761		1660.3	2300.69	1039.46	2560.51	670.411	464.27	1009.41	986.881			Gm17268	19719.7	4727.63	5327.67	9933.46	1900.29	3691.05	876.564	816.402	442.566	288.136		743.286	1660.3	1845.44	2300.69	1176.86	1039.46	1155.09	2560.51	700.033	670.411			Gm17268	6036.03	11075.2	3686.65	5094.08	1458.4
Hormad1	238.488	179.738	385.538	422.786	439.976	311.557	54.3798	904.145		1149.85	412.385	172.639	265.435	141.917	54.524	1217.16	376.559			Hormad1	1050.86	1215.14	848.805	3121.62	468.531	564.104	127.62	231.222	232.284	276.398		238.488	1149.85	179.738	412.385	385.538	172.639	422.786	265.435	439.976	141.917			Hormad1	2627.33	5576.13	1191.11	2636.86	1675.26
Cep19	46.7785	54.9386	58.1105	53.2158	57.3324	36.0856	35.3833	39.4078		41.563	59.2133	65.4179	58.9824	55.2883	31.3158	44.6102	74.3743			Cep19	126.006	637.774	77.1337	108.239	92.5398	114.549	48.6955	45.04	30.9046	117.019		46.7785	41.563	54.9386	59.2133	58.1105	65.4179	53.2158	58.9824	57.3324	55.2883			Cep19	91.734	122.365	72.409	102.865	73.0176
Car8	33.3075	41.9253	27.6791	107.172	33.3885	140.395	94.0267	44.0299		69.4176	45.1874	71.5864	53.9	65.2951	22.7662	197.992	37.7063			Car8	268.234	94.1509	916.054	264.676	215.568	142.995	51.472	47.6081	52.3366	154.408		33.3075	69.4176	41.9253	45.1874	27.6791	71.5864	107.172	53.9	33.3885	65.2951			Car8	198.004	110.282	121.777	269.587	102.549
Snhg5	1907.91	1295.91	1846.69	1969.73	1400.07	3068.57	554.482	855.373		1754.97	954.003	1381.11	3240.98	1457.12	571.583	1286.56	1636.88			Snhg5	5320.52	20550.7	16836.3	14952.3	4614.64	13871.3	2027.82	1799.19	3467.66	3744.62		1907.91	1754.97	1295.91	954.003	1846.69	1381.11	1969.73	3240.98	1400.07	1457.12			Snhg5	29113.2	15991.8	7271.8	8686.78	15183
Hist1h4i	2679.55	3125.23	1859.54	2545.59	826.734	2984.66	2478.06	1574.21		3185.34	3439.18	4016.2	838.818	948.105	6203.3	4735.5	1110.3			Hist1h4i	4505.12	11885.4	4065.7	42585.7	9688.12	7537.22	2250.01	3220.65	3082.21	1734.86		2679.55	3185.34	3125.23	3439.18	1859.54	4016.2	2545.59	838.818	826.734	948.105			Hist1h4i	17797.5	8933.74	4205.6	21241.6	10885.9
Gm14382	39.0642	42.8062	30.9256	57.0353	32.9288	32.0744	27.0021	33.3684		36.6878	28.5981	37.8341	324.531	56.0601	34.7471	39.3776	37.9685			Gm14382	145.75	84.8535	103.199	138.917	66.3489	278.169	32.3505	24.8149	233.9	219.885		39.0642	36.6878	42.8062	28.5981	30.9256	37.8341	57.0353	324.531	32.9288	56.0601			Gm14382	138.082	341.336	94.2288	67.8655	67.1899
Slc19a3	1150.28	85.6124	157.666	1513.62	187.569	492.286	251.602	661.873		299.67	359.002	322.156	488.5	293.843	409.812	848.812	812.786			Slc19a3	1029.23	113.528	116.913	195.102	527.125	415.82	189.455	95.8785	93.6851	140.128		1150.28	299.67	85.6124	359.002	157.666	322.156	1513.62	488.5	187.569	293.843			Slc19a3	344.745	160.347	299.85	334.209	238.885
Bcl2a1a	17.7257	18.249	14.8329	30.5645	16.3507	17.4282	15.7251	18.1313		15.4253	17.1228	15.9073	21.8902	12.6311	13.3505	17.1401	19.1163			Bcl2a1a	39.0527	42.1337	38.8351	48.4385	18.9221	261.346	12.6908	15.5963	15.2395	18.6435		17.7257	15.4253	18.249	17.1228	14.8329	15.9073	30.5645	21.8902	16.3507	12.6311			Bcl2a1a	45.5502	45.4135	35.9544	46.0333	36.0062
Capn6	70.4132	40.4971	254.36	120.575	143.14	42.6169	103.608	192.726		167.409	58.8043	215.511	118.785	212.144	30.0401	56.0756	44.8406			Capn6	123.413	125.097	204.973	138.917	101.266	170.05	145.585	94.5585	321.739	694.872		70.4132	167.409	40.4971	58.8043	254.36	215.511	120.575	118.785	143.14	212.144			Capn6	116.92	139.59	179.532	116.534	415.923
Pemt	24117.2	38961.1	7386.77	17363.7	2107.45	5928.09	926.083	5258.41		24785.9	18923	7976.91	6995.51	1009.13	5747.9	4238.39	2086.3			Pemt	18916.4	24439.1	21909.8	6691.35	14684.4	33221.2	1265.7	3648.62	14359.8	2857.63		24117.2	24785.9	38961.1	18923	7386.77	7976.91	17363.7	6995.51	2107.45	1009.13			Pemt	10656	7512.35	20567.8	16898.5	7332.92
Mir142	28.5966	35.2548	23.7644	39.2272	24.9554	17.4282	25.3691	35.5163		31.0652	34.0091	25.1348	50.9925	25.4378	18.8804	27.6518	24.5344			Mir142	599.39	90.3155	287.873	235.255	46.5917	83.8545	33.9588	30.9772	18.7621	22.3252		28.5966	31.0652	35.2548	34.0091	23.7644	25.1348	39.2272	50.9925	24.9554	25.4378			Mir142	123.587	289.025	106.013	125.767	72.0124
Gm2012	374.228	410.076	79.3813	97.9371	93.7846	55.8448	213.043	78.2712		438.742	289.586	185.03	131.801	51.5858	49.4816	243.757	148.749			Gm2012	185.767	742.837	412.797	1216.13	251.08	1663.28	157.119	79.5139	232.284	53.8399		374.228	438.742	410.076	289.586	79.3813	185.03	97.9371	131.801	93.7846	51.5858			Gm2012	854.765	888.39	1358.78	1943.72	212.331
Adam19	200.544	415.801	604.973	851.453	178.686	677.16	958.741	1010.19		196.343	268.327	886.277	568.972	442.307	2032.19	638.836	1395.66			Adam19	707.875	230.225	315.018	409.603	251.08	390.673	506.955	799.6	183.514	418.941		200.544	196.343	415.801	268.327	604.973	886.277	851.453	568.972	178.686	442.307			Adam19	372.058	332.002	216.481	391.972	385.389
B430203G13Rik	43.3444	53.0672	49.2048	290.78	37.0469	48.6158	341.324	51.6397		94.8272	65.2474	42.2715	42.2891	76.5804	104.606	72.9736	56.7572			B430203G13Rik	114.353	81.9631	60.0998	656.241	52.783	80.4386	74.3219	57.4062	109.877	433.715		43.3444	94.8272	53.0672	65.2474	49.2048	42.2715	290.78	42.2891	37.0469	76.5804			B430203G13Rik	166.501	926.116	159.576	205.73	284.084
E330014E10Rik; Gm3286	1755.63	1059.93	205.177	462.652	474.834	1363.74	217.519	209.442		1933.81	195.07	455.597	1736.8	235.389	600	842.949	124.218			E330014E10Rik; Gm3286	1087.92	1742.45	2104.54	703.341	1712.63	2287.91	80.7682	887.212	1398.58	232.422		1755.63	1933.81	1059.93	195.07	205.177	455.597	462.652	1736.8	474.834	235.389			E330014E10Rik; Gm3286	1260.15	7306.93	954.166	828.642	374.851
Myl9	77.5887	310.78	205.177	184.028	83.3598	119.706	52.1646	151.21		223.981	796.676	115.489	123.83	64.8441	124.398	304.29	125.952			Myl9	417.998	162.794	215.163	197.825	111.585	552.494	102.944	86.4105	63.5468	55.3536		77.5887	223.981	310.78	796.676	205.177	115.489	184.028	123.83	83.3598	64.8441			Myl9	252.368	225.198	145.825	191.952	120.273
Gm17728	283.612	35.9956	43.1332	211.393	41.392	153.634	175.46	56.5091		95.4868	55.6322	74.1109	917.913	53.0361	86.7517	116.106	67.4961			Gm17728	953.673	785.192	191.246	1743.88	419.347	326.246	194.782	70.1872	122.764	137.244		283.612	95.4868	35.9956	55.6322	43.1332	74.1109	211.393	917.913	41.392	53.0361			Gm17728	504.736	1328.01	1103.67	363.196	621.742
Pla2g1b	17.0037	15.9972	14.3276	181.495	17.045	19.4723	15.1895	17.3927		13.0613	16.4253	52.0424	20.8534	13.8221	12.7182	15.8818	21.0644			Pla2g1b	63.4413	30.2089	40.2046	49.1146	55.0245	48.8341	39.553	22.3645	16.1085	71.5363		17.0037	13.0613	15.9972	16.4253	14.3276	52.0424	181.495	20.8534	17.045	13.8221			Pla2g1b	73.4853	60.3403	32.6293	75.8252	187.425
Mfsd7c	5625.53	401.637	1938.5	1644.9	1510.99	3574.07	1239.03	1710.75		3684.44	2431.87	1381.11	6481.96	1340.82	2484.64	5182.03	188.28			Mfsd7c	316.783	2586.71	145.946	180.779	245.913	407.263	1558.25	3573.53	2418.25	4484.1		5625.53	3684.44	401.637	2431.87	1938.5	1381.11	1644.9	6481.96	1510.99	1340.82			Mfsd7c	418.587	1891.15	1241.7	132.938	1226.37
Atp9b	72.8963	74.0151	101.88	152.618	110.759	214.28	69.7924	113.018		41.563	46.781	190.232	68.2243	93.6303	70.9544	49.1562	64.7466			Atp9b	107.437	123.375	121.036	112.056	67.7431	132.497	185.557	150.449	227.504	222.954		72.8963	41.563	74.0151	46.781	101.88	190.232	152.618	68.2243	110.759	93.6303			Atp9b	94.969	104.333	144.818	95.3133	121.11
Chst11	77.0527	42.8062	69.1054	114.071	105.513	58.2163	152.747	564.336		236.751	48.7675	69.1479	282.521	274.165	75.0001	73.4811	133.134			Chst11	211.916	108.903	138.073	100.991	111.585	133.419	69.3448	73.1677	59.7037	52.7319		77.0527	236.751	42.8062	48.7675	69.1054	69.1479	114.071	282.521	105.513	274.165			Chst11	164.208	132.06	97.5518	78.4992	81.5817
Ppil6	30.4374	69.0585	16.5726	26.0603	17.7689	20.8699	21.1854	23.2702		22.428	21.9759	18.917	28.6848	24.233	16.0981	18.1174	21.507			Ppil6	67.9947	305.897	45.5471	112.836	24.2851	54.1848	31.2485	22.0566	19.6949	16.8025		30.4374	22.428	69.0585	21.9759	16.5726	18.917	26.0603	28.6848	17.7689	24.233			Ppil6	77.1388	77.4423	47.4421	41.4875	34.7797
Slc22a4	146.807	170.042	78.833	140.437	88.7257	140.395	143.509	568.261		231.879	45.8182	443.139	549.591	85.5623	210.667	612.812	111.952			Slc22a4	172.13	169.707	87.9913	193.754	372.734	270.562	98.0683	97.2169	38.048	44.3421		146.807	231.879	170.042	45.8182	78.833	443.139	140.437	549.591	88.7257	85.5623			Slc22a4	209.294	158.139	150.968	129.302	112.219
Hepacam	156.257	330.785	184.916	75.2585	95.0938	111.69	510.228	47.5183		64.3215	49.7923	68.6703	76.7563	53.0361	101.745	119.37	49.41			Hepacam	145.75	118.349	133.37	130.516	85.1539	150.104	49.3752	51.7374	74.0151	89.9221		156.257	64.3215	330.785	49.7923	184.916	68.6703	75.2585	76.7563	95.0938	53.0361			Hepacam	147.993	132.06	107.493	444.058	128.906
BC048679	1804.99	398.863	560.561	4135.32	2630.79	375.678	747.017	1075.22		841.739	960.638	1219.11	3646.29	694.053	537.015	647.754	1189.99			BC048679	5211.02	11560.4	5631.44	5947.56	9755.51	4938.36	1125	874.998	501.376	1342.4		1804.99	841.739	398.863	960.638	560.561	1219.11	4135.32	3646.29	2630.79	694.053			BC048679	4606.27	5976.35	2624.99	3028.96	6654.77
Gdpgp1	54.1081	22.4672	29.0553	35.1094	20.9849	21.4566	30.5902	25.2885		30.0071	29.199	30.7308	21.5888	38.8247	19.144	41.3353	165.047			Gdpgp1	486.856	50.4542	44.3017	53.0059	32.9453	58.8845	58.7174	26.781	31.1195	41.3726		54.1081	30.0071	22.4672	29.199	29.0553	30.7308	35.1094	21.5888	20.9849	38.8247			Gdpgp1	73.4853	56.2995	44.5729	39.5226	49.8725
Gm15698	306.082	1030.94	9221.13	645.281	7544.87	8042.08	12810.1	560.438		228.687	299.799	10746.8	446.406	6883.39	7532.01	14861.6	95.4539			Gm15698	13191.8	3484.9	20161.1	26580.5	13234.4	26797.6	75.3594	367.891	10882.7	315.305		306.082	228.687	1030.94	299.799	9221.13	10746.8	645.281	446.406	7544.87	6883.39			Gm15698	10955.6	711.662	13382.8	17862	14166.3
B4galt6	896.26	56.876	1296.79	546.389	519.608	658.643	858.098	347.389		543.912	656.135	1270.88	715.205	1066.67	86.1524	1037.79	1376.45			B4galt6	1386.61	6152.27	5952.54	2774.63	1967.3	1478.4	1274.5	2562.14	2005.5	5636.58		896.26	543.912	56.876	656.135	1296.79	1270.88	546.389	715.205	519.608	1066.67			B4galt6	3348.7	3835.1	2253.73	1309.32	9947.88
Slc25a18	42.4524	36.7519	30.2891	44.4399	48.2106	45.0468	35.3833	60.1465		33.5265	32.6237	41.6896	44.0849	283.834	108.295	38.3008	125.082			Slc25a18	92.8835	60.4178	70.4872	91.0181	38.1075	76.0996	34.195	42.9068	44.9344	41.9502		42.4524	33.5265	36.7519	32.6237	30.2891	41.6896	44.4399	44.0849	48.2106	283.834			Slc25a18	71.973	94.684	63.9156	66.9311	58.4922
Gm5897	23.3893	28.6358	22.7963	36.8549	23.6092	24.3079	22.8639	23.595		31.0652	25.5961	25.3096	36.3079	28.0301	20.518	43.6921	30.627			Gm5897	79.7466	52.2335	71.9683	173.415	274.755	64.4369	53.2871	26.9672	22.7808	31.3546		23.3893	31.0652	28.6358	25.5961	22.7963	25.3096	36.8549	36.3079	23.6092	28.0301			Gm5897	79.3074	151.697	41.588	53.6165	43.7185
Gm15789	34.2439	321.739	34.7931	57.8315	36.5368	38.9446	45.0982	56.5091		48.0755	48.0961	30.9446	60.6407	33.5654	30.6714	30.0502	51.1525			Gm15789	214.875	69.8846	75.0244	107.492	50.2831	99.7204	27.5831	43.5058	27.8528	46.8704		34.2439	48.0755	321.739	48.0961	34.7931	30.9446	57.8315	60.6407	36.5368	33.5654			Gm15789	173.571	104.333	114.412	132.019	59.7213
Gchfr	67.0783	163.115	80.4894	118.915	79.964	60.6885	301.288	229.192		88.4769	112.818	113.112	75.1767	74.4863	79.8278	79.8545	119.987			Gchfr	2175.83	655.705	1488.13	1446.23	452.571	1541.18	83.6165	123.909	133.412	221.414		67.0783	88.4769	163.115	112.818	80.4894	113.112	118.915	75.1767	79.964	74.4863			Gchfr	808.657	623.847	595.557	822.918	699.496
Snord118	20.0812	13.6398	11.8001	16.9567	15.2557	12.07	14.3701	19.1651		17.8423	13.812	22.6528	18.5354	17.9873	24.5699	14.9213	12.0983			Snord118	131.357	39.8609	28.6267	122.623	32.0444	56.4858	12.1739	20.7226	17.1454	33.8387		20.0812	17.8423	13.6398	13.812	11.8001	22.6528	16.9567	18.5354	15.2557	17.9873			Snord118	98.318	126.68	257.441	39.7975	24.4231
Ttll2	28.0081	29.4409	90.5553	33.2155	40.2601	76.8169	18.8305	284.131		34.231	47.434	62.7531	26.3954	30.0419	24.0643	27.6518	214.782			Ttll2	114.353	97.4711	84.994	87.9177	34.8238	80.4386	25.3817	68.2679	87.4113	205.16		28.0081	34.231	29.4409	47.434	90.5553	62.7531	33.2155	26.3954	40.2601	30.0419			Ttll2	86.7856	130.242	62.6002	65.1009	72.5133
Mlh3	94.863	74.5299	54.219	114.864	101.919	57.0183	158.133	154.387		135.978	111.264	104.085	55.0326	302.104	66.6633	293.925	737.619			Mlh3	136.935	262.633	76.6009	116.815	478.376	122.77	181.738	513.114	71.4939	278.321		94.863	135.978	74.5299	111.264	54.219	104.085	114.864	55.0326	101.919	302.104			Mlh3	172.372	119.847	241.871	110.248	163.163
Akr1c12	85.4953	35.0113	155.495	236.187	61.8748	465.731	80.728	34.5451		85.4631	44.5653	258.069	218.61	63.5096	28.2234	82.6706	123.36			Akr1c12	595.25	818.536	596.05	109.75	52.4184	333.101	84.7837	57.0097	157.559	216.858		85.4953	85.4631	35.0113	44.5653	155.495	258.069	236.187	218.61	61.8748	63.5096			Akr1c12	1733.39	598.434	301.935	499.592	922.991
Pnldc1	656.101	564.077	256.129	273.194	272.721	128.298	216.017	286.107		1174.01	337.291	874.076	370.213	854.48	522.331	398.739	2396.53			Pnldc1	323.439	275.69	775.664	625.16	249.345	675.502	105.107	456.078	445.644	445.909		656.101	1174.01	564.077	337.291	256.129	874.076	273.194	370.213	272.721	854.48			Pnldc1	604.41	200.165	824.912	267.725	467.938
Gsdmc4	25.5947	198.054	20.5452	36.3475	39.4316	19.7441	24.5049	28.6489		26.1227	29.4021	28.2781	31.1727	22.7675	18.2373	24.0723	28.576			Gsdmc4	103.778	60.0005	56.4651	69.4586	31.385	53.4388	23.5184	23.8041	21.8528	23.5982		25.5947	26.1227	198.054	29.4021	20.5452	28.2781	36.3475	31.1727	39.4316	22.7675			Gsdmc4	78.7596	105.789	55.2574	52.1504	38.3239
Cdkl5	26.6816	27.0911	31.3573	47.3005	37.3045	20.7257	34.8962	68.613		25.4083	25.5961	113.899	34.1121	59.2566	18.75	30.4697	129.493			Cdkl5	381.979	59.1744	82.6698	66.6291	56.5714	53.0697	43.8868	81.7494	42.8062	321.93		26.6816	25.4083	27.0911	25.5961	31.3573	113.899	47.3005	34.1121	37.3045	59.2566			Cdkl5	168.825	74.2876	103.831	83.5522	109.91
Gm16381	123.449	35.2548	221.433	90.7473	99.132	110.152	34.8962	90.5354		92.8757	55.6322	78.8815	475.142	39.0947	57.6329	61.79	97.4596			Gm16381	332.532	779.769	100.377	398.402	101.97	897.53	104.381	93.2567	90.4939	62.7092		123.449	92.8757	35.2548	55.6322	221.433	78.8815	90.7473	475.142	99.132	39.0947			Gm16381	272.362	400.331	146.84	132.938	141.061
Gm16570	158.438	160.87	117.029	163.572	137.309	110.918	1213.53	145.05		152.983	264.633	237.472	156.738	103.172	206.331	144.939	133.134			Gm16570	758.682	412.115	401.509	896.451	399.486	1428.04	214.631	186.513	948.66	377.571		158.438	152.983	160.87	264.633	117.029	237.472	163.572	156.738	137.309	103.172			Gm16570	2032.99	645.847	337.349	1557.06	290.053
Gm9923	26.4973	49.8578	33.8416	191.843	51.314	32.0744	49.6939	61.4104		46.4379	49.7923	38.3622	110.831	57.6362	22.7662	43.0906	31.7071			Gm9923	131.357	70.8601	43.6917	47.7716	64.5346	54.9412	307.771	74.7051	121.916	115.408		26.4973	46.4379	49.8578	49.7923	33.8416	38.3622	191.843	110.831	51.314	57.6362			Gm9923	65.7712	129.342	135.12	37.9126	67.6573
Slc25a44	432.865	79.8792	245.695	348.203	63.6143	74.2003	108.008	83.3096		245.1	71.8965	695.359	68.2243	116.074	232.135	62.2198	384.471			Slc25a44	262.714	97.4711	158.604	136.058	103.393	114.549	78.5596	472.161	121.916	146.079		432.865	245.1	79.8792	71.8965	245.695	695.359	348.203	68.2243	63.6143	116.074			Slc25a44	137.128	147.549	139.885	124.035	103.981
Nme5	18.4785	22.4672	24.2637	26.6079	15.6846	55.076	22.8639	20.3988		125.996	46.1369	72.5857	45.0112	18.1124	16.3228	23.414	21.2109			Nme5	89.0998	34.7009	70.9774	426.997	49.5908	67.6405	40.1051	18.2919	59.2913	44.9611		18.4785	125.996	22.4672	46.1369	24.2637	72.5857	26.6079	45.0112	15.6846	18.1124			Nme5	44.3046	360.798	43.9593	52.5131	74.5519
Slc7a3	275.856	235.527	849.652	751.58	644.162	311.557	1657.74	826.236		389.973	514.793	2724.2	509.244	424.289	698.841	454.867	3251.15			Slc7a3	1683.62	429.616	1806.88	2698.76	1219.44	1016.8	1214.14	187.811	843.21	5482.45		275.856	389.973	235.527	514.793	849.652	2724.2	751.58	509.244	644.162	424.289			Slc7a3	3325.57	318.478	1528.71	2097.72	2504.27
Slc7a5	748.456	127.094	6254.71	5456.59	3987.53	2390.92	5653.77	3692.57		1058.08	1604.43	6707.76	512.786	1242.39	1340.75	4297.56	9993.21			Slc7a5	563.14	927.306	1074.38	426.997	671.853	1314.06	5205.12	1941.74	4239.7	5636.58		748.456	1058.08	127.094	1604.43	6254.71	6707.76	5456.59	512.786	3987.53	1242.39			Slc7a5	2835.49	450.396	3036.3	992.281	1458.4
Ankrd45	44.8729	42.2169	64.4777	62.8475	36.2845	29.7198	50.3876	42.2363		147.772	44.2575	126.379	152.452	53.0361	46.8124	44.6102	48.7298			Ankrd45	136.935	207.491	169.988	126.07	160.008	328.515	45.7505	90.08	63.1079	501.673		44.8729	147.772	42.2169	44.2575	64.4777	126.379	62.8475	152.452	36.2845	53.0361			Ankrd45	111.383	459.859	117.629	126.641	369.69
Chit1	160.65	127.978	20.4033	40.3301	27.1199	24.9913	22.8639	43.4237		159.48	36.4501	22.6528	75.1767	45.2204	20.518	26.3422	26.1137			Chit1	83.7113	51.1585	56.0751	71.908	33.6376	51.6185	21.1959	28.9028	26.1683	23.5982		160.65	159.48	127.978	36.4501	20.4033	22.6528	40.3301	75.1767	27.1199	45.2204			Chit1	73.9964	73.2648	57.604	54.365	44.0226
Glipr1l2	21.0796	27.2795	20.2623	34.3868	21.5749	22.9967	22.8639	25.6415		27.0439	30.2288	24.6175	24.4576	21.6892	18.4919	26.5254	28.1826			Glipr1l2	78.6487	47.0754	58.863	473.783	36.3026	54.9412	35.4009	24.8149	33.5851	25.8233		21.0796	27.0439	27.2795	30.2288	20.2623	24.6175	34.3868	24.4576	21.5749	21.6892			Glipr1l2	65.7712	75.3246	123.477	55.5073	111.444
Pten	532.92	212.269	240.639	190.518	1288.32	251.315	153.809	760.292		308.095	330.35	446.221	88.1698	308.452	230.531	797.479	363.732			Pten	493.652	1455.1	1037.78	439.001	333.606	354.543	858.524	822.08	359.475	498.208		532.92	308.095	212.269	330.35	240.639	446.221	190.518	88.1698	1288.32	308.452			Pten	3146.18	768.046	2624.99	554.332	530.119
Fancb	252.086	50.5538	210.946	211.393	153.413	133.746	68.3561	116.195		136.924	69.4474	282.404	153.513	111.346	88.5745	169.99	79.1618			Fancb	295.569	80.8347	319.415	158.472	194.281	583.997	392.273	311.51	264.982	298.297		252.086	136.924	50.5538	69.4474	210.946	282.404	211.393	153.513	153.413	111.346			Fancb	172.372	226.764	252.143	207.161	1640.79
Gm6351	180.74	25.4527	22.7963	24.6546	27.3085	29.3106	21.4811	26.9163		24.0377	23.2289	23.2896	33.6425	19.6833	20.518	26.3422	26.4782			Gm6351	81.9886	47.0754	55.6878	68.9788	40.5604	47.4987	20.0526	21.9042	21.2553	20.4015		180.74	24.0377	25.4527	23.2289	22.7963	23.2896	24.6546	33.6425	27.3085	19.6833			Gm6351	59.2763	200.165	48.1044	53.2462	47.5104
Gm7982	180.74	25.4527	22.7963	24.6546	27.3085	29.3106	21.4811	26.9163		24.0377	23.2289	23.2896	33.6425	19.6833	20.518	26.3422	26.4782			Gm7982	81.9886	47.0754	55.6878	68.9788	40.5604	47.4987	20.0526	21.9042	21.2553	20.4015		180.74	24.0377	25.4527	23.2289	22.7963	23.2896	24.6546	33.6425	27.3085	19.6833			Gm7982	59.2763	200.165	48.1044	53.2462	47.5104
Prkra	60.4543	56.4831	55.7433	87.6562	73.0737	57.8142	48.0012	142.065		65.6731	83.1618	53.8776	36.3079	68.0679	32.6457	50.8897	57.9498			Prkra	143.743	197.663	276.146	179.53	215.568	1009.77	49.0342	77.8775	50.9054	91.1774		60.4543	65.6731	56.4831	83.1618	55.7433	53.8776	87.6562	36.3079	73.0737	68.0679			Prkra	728.802	139.59	321.371	341.231	328.596
St3gal3	43.045	30.9046	53.4726	44.4399	36.2845	49.2944	251.602	44.6445		127.754	29.4021	165.606	51.3472	277.993	27.8348	45.8644	98.1375			St3gal3	158.391	75.946	58.4564	98.9125	45.6329	60.1218	88.9989	125.639	59.2913	321.93		43.045	127.754	30.9046	29.4021	53.4726	165.606	44.4399	51.3472	36.2845	277.993			St3gal3	70.4918	94.684	70.9188	74.7813	105.432
Oxct2b	314.687	60.119	377.603	109.424	113.086	307.268	47.6696	54.5841		47.7434	642.632	53.1359	94.4981	351.871	63.0673	145.947	62.1091			Oxct2b	994.171	228.635	163.063	141.836	153.49	142.995	144.579	159.028	49.1714	290.14		314.687	47.7434	60.119	642.632	377.603	53.1359	109.424	94.4981	113.086	351.871			Oxct2b	224.315	167.156	137.006	168.267	116.176
D430020J02Rik	55.6293	132.491	86.2664	618.995	39.1592	38.6756	26.0823	60.1465		323.412	325.802	115.489	47.9086	104.612	54.9033	62.6526	42.1287			D430020J02Rik	120.038	603.371	689.444	339.691	443.258	152.199	275.463	166.934	48.1595	461.634		55.6293	323.412	132.491	325.802	86.2664	115.489	618.995	47.9086	39.1592	104.612			D430020J02Rik	110.614	99.3914	120.936	402.991	797.96
CN725425	236.841	110.641	158.763	1220.95	352.451	104.21	384.009	734.394		683.705	180.75	116.293	676.625	116.074	84.3795	713.763	243.324			CN725425	175.746	203.221	84.994	262.847	147.238	340.1	222.2	217.238	61.8091	158.749		236.841	683.705	110.641	180.75	158.763	116.293	1220.95	676.625	352.451	116.074			CN725425	407.141	141.538	225.674	111.015	1120.69
Unc93a; Gm9992	5285.32	1991.65	13407.3	8044.48	3194.29	8500.62	1814.05	2740.85		3390.38	4965.93	8608.91	2614.31	3233.55	6648.53	3442.65	6825.56			Unc93a; Gm9992	6550.33	7316.32	9536.79	3896.82	2880.3	6935.65	3340.19	14493.7	13398.2	24843.9		5285.32	3390.38	1991.65	4965.93	13407.3	8608.91	8044.48	2614.31	3194.29	3233.55			Unc93a; Gm9992	4065.97	3136.74	4384.2	2248.28	3517.11
Gm5514	45.1851	52.7006	132.581	147.419	38.0884	23.3177	62.4659	38.3302		65.6731	89.1306	35.0566	38.9139	43.9839	24.9129	37.5126	39.3075			Gm5514	116.756	616.049	74.5062	90.3894	129.967	106.139	47.3639	36.5839	44.0096	85.0715		45.1851	65.6731	52.7006	89.1306	132.581	35.0566	147.419	38.9139	38.0884	43.9839			Gm5514	227.447	92.0949	316.947	66.0097	250.762
Gm12397	738.152	3082.21	1979.24	2200.76	657.697	597.731	846.284	4097.16		611.933	728.028	1459.86	1325.4	1388.11	1518.91	1477.87	3786.72			Gm12397	1215.51	2001.55	770.306	96.8769	284.444	1059.98	1020.96	1012.1	849.075	1361.14		738.152	611.933	3082.21	728.028	1979.24	1459.86	2200.76	1325.4	657.697	1388.11			Gm12397	319.436	659.418	279.77	594.118	337.835
Fahd1	486.999	1640.3	243.998	938.221	328.849	373.083	233.131	302.42		332.504	213.464	350.098	141.26	616.904	175.925	70.4878	514.395			Fahd1	1829.65	507.373	398.736	2953.24	1677.39	2335.99	275.463	228.039	224.372	288.136		486.999	332.504	1640.3	213.464	243.998	350.098	938.221	141.26	328.849	616.904			Fahd1	2047.13	2512.75	1044.14	1346.13	1351.34
Cox20-ps	698.334	361.975	904.344	984.866	244.092	636.207	817.456	1458.64		889.734	1022.47	367.504	850.527	591.774	379.727	1540.63	883.283			Cox20-ps	3788.34	7316.32	8960.04	9796.71	3263.04	5633.5	768.401	488.812	533.649	820.639		698.334	889.734	361.975	1022.47	904.344	367.504	984.866	850.527	244.092	591.774			Cox20-ps	5631.81	11625.9	3512.05	8218.19	6166.23
Atrnl1	161.767	207.9	245.695	402.762	198.264	139.426	1020.46	125.401		227.107	178.261	597.011	140.285	179.632	127.012	337.631	379.178			Atrnl1	243.428	216.302	579.751	259.229	267.242	326.246	168.396	1040.55	694.46	621.928		161.767	227.107	207.9	178.261	245.695	597.011	402.762	140.285	198.264	179.632			Atrnl1	333.001	348.508	679.39	260.404	455.142
Klb	92.269	34.2908	46.5506	370.617	116.266	94.5727	41.4988	56.5091		97.4932	41.2937	144.169	95.1554	54.1505	35.2321	59.6852	133.134			Klb	253.765	219.321	310.681	199.201	128.178	206.474	85.9672	55.0677	30.6911	354.737		92.269	97.4932	34.2908	41.2937	46.5506	144.169	370.617	95.1554	116.266	54.1505			Klb	221.227	141.538	323.606	222.029	982.404
Nup62cl	23.0672	24.2472	22.3272	30.9911	25.129	26.4162	46.0458	24.7681		26.4873	25.7741	23.779	35.0712	23.0853	16.4364	22.4602	23.8635			Nup62cl	72.8749	95.4652	63.5266	86.7073	31.8231	60.9611	61.2108	33.8982	26.5336	89.301		23.0672	26.4873	24.2472	25.7741	22.3272	23.779	30.9911	35.0712	25.129	23.0853			Nup62cl	182.201	105.789	73.9304	50.3739	388.07
Dhrs7	60.0367	66.7062	73.0457	538.866	60.6014	59.853	51.091	63.576		101.633	86.0945	119.562	206.817	47.7988	39.9139	103.918	66.5669			Dhrs7	1405.97	785.192	718.721	145.824	118.768	207.91	201.651	140.374	116.95	190.099		60.0367	101.633	66.7062	86.0945	73.0457	119.562	538.866	206.817	60.6014	47.7988			Dhrs7	433.349	348.508	1029.76	171.802	600.563
Gm9992	7578.91	3303.43	21480.3	12363.4	4676.71	12619.4	2946.93	4673.9		5033.09	7792.39	10452.9	3571.25	5109.27	10147.4	4151.17	11720.4			Gm9992	13191.8	11560.4	20872.1	4006.37	4101.69	10659.2	4227.87	22585.9	19079.7	34891.9		7578.91	5033.09	3303.43	7792.39	21480.3	10452.9	12363.4	3571.25	4676.71	5109.27			Gm9992	6651.13	2886.39	7271.8	2156.69	4673.13
AF067063	128.692	55.3207	49.8917	45.0603	110.759	36.8439	21.1854	21.5619		68.9381	50.1386	20.2748	209.704	160.775	24.4002	29.0266	30.4155			AF067063	91.6048	47.7326	48.8162	100.293	36.3026	103.955	44.4994	29.3062	238.815	26.734		128.692	68.9381	55.3207	50.1386	49.8917	20.2748	45.0603	209.704	110.759	160.775			AF067063	101.082	102.896	92.9315	60.7413	58.4922
Klk1	148.856	155.39	58.1105	214.344	488.183	136.556	116.566	49.8807		85.4631	126.926	263.492	462.149	70.4683	369.344	97.6333	52.5906			Klk1	447.999	120.001	116.105	213.498	715.1	734.092	57.509	53.1919	39.1177	79.9266		148.856	85.4631	155.39	126.926	58.1105	263.492	214.344	462.149	488.183	70.4683			Klk1	188.626	262.295	100.294	475.93	639.222
Sap30	1312.2	448.744	2242.24	3155.79	2780.79	1714.24	1957.77	1269.82		1506.76	607.967	1980.45	6132.3	1427.13	1268.42	1594.96	2347.21			Sap30	13752	21128.5	11741.2	16476	8034.55	17679.8	1986.09	2579.96	1721.85	5295.69		1312.2	1506.76	448.744	607.967	2242.24	1980.45	3155.79	6132.3	2780.79	1427.13			Sap30	15174.7	34757.8	10945.9	14609.4	18563.4
Tfec	18.7364	20.5312	15.4628	217.336	19.31	16.2611	18.443	21.1181		20.3538	22.4376	21.4308	24.7991	17.863	15.7668	22.6165	19.7905			Tfec	65.2249	38.5031	43.6917	63.9149	26.3915	40.2193	57.1117	19.4694	23.5842	31.3546		18.7364	20.3538	20.5312	22.4376	15.4628	21.4308	217.336	24.7991	19.31	17.863			Tfec	49.8452	54.0061	41.0155	43.8531	83.2959
Mir17hg; Mir18; Mir20a; Mir17; Mir19a; Mir19b-1; Mir92-1	80.3248	113.752	82.1807	167.009	89.9642	265.644	55.9086	49.8807		46.7609	119.25	101.943	68.2243	115.272	50.8727	83.2456	525.203			Mir17hg; Mir18; Mir20a; Mir17; Mir19a; Mir19b-1; Mir92-1	151.939	122.522	99.6839	146.838	153.49	125.35	68.3901	103.475	160.87	74.5742		80.3248	46.7609	113.752	119.25	82.1807	101.943	167.009	68.2243	89.9642	115.272			Mir17hg; Mir18; Mir20a; Mir17; Mir19a; Mir19b-1; Mir92-1	189.938	214.532	146.84	189.31	159.805
Gm16381; Gm2001	128.692	34.0539	208.041	91.3785	91.8546	104.935	34.4158	93.7281		89.712	51.5482	75.6682	458.956	38.5565	57.6329	63.5272	97.4596			Gm16381; Gm2001	344.259	748.004	128.827	387.508	93.8316	866.957	104.381	90.7066	88.6315	61.4186		128.692	89.712	34.0539	51.5482	208.041	75.6682	91.3785	458.956	91.8546	38.5565			Gm16381; Gm2001	266.757	403.115	142.824	141.495	128.015
Gm12260	376.831	199.431	369.832	296.89	143.14	123.927	98.7013	156.542		251.991	708.12	404.954	209.704	166.445	158.553	533.484	124.218			Gm12260	192.318	219.321	193.916	301.932	146.22	254.199	1214.14	229.625	448.744	364.71		376.831	251.991	199.431	708.12	369.832	404.954	296.89	209.704	143.14	166.445			Gm12260	136.181	283.077	308.28	200.104	268.76
Fads1	341.981	56.4831	63.1507	386.355	143.14	104.935	162.579	274.452		693.249	48.0961	153.449	72.1143	58.8472	111.339	116.914	210.362			Fads1	243.428	176.914	617.069	342.054	240.852	333.101	517.608	296.756	167.701	1152.54		341.981	693.249	56.4831	48.0961	63.1507	153.449	386.355	72.1143	143.14	58.8472			Fads1	259.463	773.388	603.871	503.067	310.871
Gm17428	10792.7	17315.2	10666	10913.2	10450.5	6442.27	15024.2	9219.1		16580.8	20141	9752.89	20770	8957.64	6466.73	11185.2	12825.5			Gm17428	181216	53487.1	52838	95160.9	14086.3	30996.5	14519.6	14901.1	10014.1	4041.3		10792.7	16580.8	17315.2	20141	10666	9752.89	10913.2	20770	10450.5	8957.64			Gm17428	47294.5	109840	48245.2	54147.4	18692.5
Nupr1	418.12	182.247	1046.04	1422.08	771.37	565.488	2988.07	1332.95		683.705	579.173	1772.55	1011.45	279.926	218.096	2047.01	2869.8			Nupr1	3141.75	1036.07	733.823	5665.87	905.143	1871.29	1814.95	236.081	1217.54	1821.11		418.12	683.705	182.247	579.173	1046.04	1772.55	1422.08	1011.45	771.37	279.926			Nupr1	9873.76	682.672	3561.07	6958.72	1136.34
Dmgdh	476.976	128.868	95.7186	271.307	48.8836	46.9597	44.7867	53.8327		94.1722	80.8878	75.1455	322.29	243.69	115.266	70.0009	59.9934			Dmgdh	204.698	181.887	227.432	140.856	766.425	464.591	188.147	226.464	82.6961	164.347		476.976	94.1722	128.868	80.8878	95.7186	75.1455	271.307	322.29	48.8836	243.69			Dmgdh	150.059	198.783	182.038	156.998	191.364
Gm3286; D5Ertd577e	908.772	643.478	156.577	338.681	235.777	833.681	154.879	127.152		688.46	165.175	350.098	856.443	150.009	567.635	382.496	90.3049			Gm3286; D5Ertd577e	902.23	1028.91	1388.48	500.797	1076.4	1733.91	89.6179	581.299	694.46	202.335		908.772	688.46	643.478	165.175	156.577	350.098	338.681	856.443	235.777	150.009			Gm3286; D5Ertd577e	1159.58	5166.78	698.49	434.92	304.474
Plk2	123.449	152.192	106.945	145.39	505.399	663.224	146.524	814.861		406.533	285.599	90.611	110.065	291.814	46.8124	274.241	115.099			Plk2	246.826	131.316	147.983	241.869	141.24	254.199	68.8658	130.069	94.9929	99.0856		123.449	406.533	152.192	285.599	106.945	90.611	145.39	110.065	505.399	291.814			Plk2	490.934	293.059	429.971	146.485	178.549
Lipo1	217.938	474.33	229.242	110.185	56.5431	998.316	171.849	181.071		103.769	60.878	119.562	990.638	128.792	252.269	183.457	435.561			Lipo1	325.689	1057.84	1628.46	321.368	1620.25	639.064	111.1	336.191	161.989	219.885		217.938	103.769	474.33	60.878	229.242	119.562	110.185	990.638	56.5431	128.792			Lipo1	537.226	1692.63	616.56	391.972	390.769
Txnip	2073.39	61561.8	9031.36	9176.85	20756.6	10909.9	17139	10158.6		6641.21	17292.4	21345.1	15740.7	8957.64	8473.96	32752.1	21273			Txnip	18916.4	1648.46	20442.6	29086.9	8034.55	22534	14419.3	14393.6	5913.3	12082.3		2073.39	6641.21	61561.8	17292.4	9031.36	21345.1	9176.85	15740.7	20756.6	8957.64			Txnip	9276.62	2601.36	17536.8	15442.4	6081.34
Gm23850	94.863	1176.06	202.353	211.393	77.7774	218.782	204.364	61.4104		511.018	540.387	244.148	104.128	81.5099	161.884	94.3076	92.8437			Gm23850	417.998	1036.07	254.106	559.534	892.681	1584.5	70.3128	178.916	219.754	128.944		94.863	511.018	1176.06	540.387	202.353	244.148	211.393	104.128	77.7774	81.5099			Gm23850	1097.03	453.528	1550.05	554.332	357.097
Gm12173	22502.1	25883.6	29140.3	39891.2	14079.2	24548.6	34756.6	118162		49571.7	1199.19	29158.2	54812.4	16371.5	48605.1	34380.5	86279.6			Gm12173	94455.7	16462.6	17796.3	38380.4	17706.6	43532.8	50911.9	6396.8	2076.23	885.657		22502.1	49571.7	25883.6	1199.19	29140.3	29158.2	39891.2	54812.4	14079.2	16371.5			Gm12173	46001.2	6770.51	14145.9	10844	2225.9
Upk1a	87.8989	56.093	77.2106	88.2659	56.5431	87.0247	84.7416	218.337		67.5194	124.314	126.379	71.1215	101.048	51.9416	60.5184	88.4465			Upk1a	134.117	103.745	177.207	235.255	149.293	110.647	134.897	84.0476	79.3274	257.889		87.8989	67.5194	56.093	124.314	77.2106	126.379	88.2659	71.1215	56.5431	101.048			Upk1a	193.929	244.73	660.812	152.705	1052.91
Gm17617	17.241	19.8319	17.157	31.2067	25.129	13.3	30.5902	15.1412		29.3895	42.7499	16.1293	42.5832	15.1254	19.2771	24.2397	20.0667			Gm17617	426.781	78.6242	70.9774	204.801	31.6033	72.9996	34.6724	24.4733	15.777	14.7292		17.241	29.3895	19.8319	42.7499	17.157	16.1293	31.2067	42.5832	25.129	15.1254			Gm17617	82.6753	161.462	43.6556	80.7061	42.8188
Tspan7	81.4461	79.3274	82.7523	66.893	64.0568	49.6373	53.6311	72.0242		310.238	55.248	61.8891	73.121	50.5242	36.9838	63.5272	253.657			Tspan7	176.969	114.317	161.937	142.823	69.1665	261.346	363.476	77.8775	474.33	106.197		81.4461	310.238	79.3274	55.248	82.7523	61.8891	66.893	73.121	64.0568	50.5242			Tspan7	152.154	171.855	401.177	138.583	113
Adpgk	91.6316	40.7788	564.46	288.771	70.0969	163.523	60.3381	174.903		54.4639	44.5653	173.84	158.926	68.5414	31.3158	77.6709	96.7864			Adpgk	124.271	129.508	287.873	105.28	57.3611	99.7204	336.792	324.739	361.975	181.095		91.6316	54.4639	40.7788	44.5653	564.46	173.84	288.771	158.926	70.0969	68.5414			Adpgk	101.082	114.171	328.124	107.979	151.185
Gpx2-ps1	68.0147	24.4159	32.2388	370.617	39.1592	88.2395	38.7198	29.6592		38.5118	26.4987	161.078	40.5664	29.6283	28.6174	36.4868	24.8769			Gpx2-ps1	266.382	74.3831	56.8579	76.5368	110.814	68.5848	66.5199	80.067	55.7055	27.4856		68.0147	38.5118	24.4159	26.4987	32.2388	161.078	370.617	40.5664	39.1592	29.6283			Gpx2-ps1	69.0411	97.346	49.1152	53.2462	58.8991
Polr3k	504.173	212.269	349.883	569.591	413.367	606.075	305.494	552.722		454.214	337.291	328.925	597.259	183.407	328.288	356.882	409.22			Polr3k	2641.88	2772.37	3038.81	4445.35	2743.88	7331.11	659.722	422.596	433.458	1152.54		504.173	454.214	212.269	337.291	349.883	328.925	569.591	597.259	413.367	183.407			Polr3k	5994.34	4025.77	2736.46	2376.47	2740.4
Gm22578	37.214	57.67	62.7145	69.252	67.7092	38.6756	103.608	39.9579		41.8521	44.5653	53.1359	64.993	62.2026	47.138	53.4198	55.5892			Gm22578	230.297	97.4711	77.1337	285.645	56.1807	171.233	97.3909	38.6698	47.1684	61.4186		37.214	41.8521	57.67	44.5653	62.7145	53.1359	69.252	64.993	67.7092	62.2026			Gm22578	222.766	161.462	199.203	141.495	93.7127
Dse	66.6149	40.7788	77.2106	195.874	63.6143	45.0468	182.911	40.2359		45.168	64.3492	58.1463	36.0571	164.154	21.5381	121.037	56.3652			Dse	107.437	162.794	263.067	132.338	41.9908	116.148	180.482	261.948	128.868	519.365		66.6149	45.168	40.7788	64.3492	77.2106	58.1463	195.874	36.0571	63.6143	164.154			Dse	276.164	94.03	133.26	142.479	123.655
Olfr837	159.54	91.7571	177.383	159.099	61.8748	73.1787	50.0396	139.142		131.346	115.989	139.258	212.632	80.3877	56.0569	124.44	116.706			Olfr837	371.534	189.611	287.873	1406.68	333.606	410.096	84.7837	71.1669	136.216	184.9		159.54	131.346	91.7571	115.989	177.383	139.258	159.099	212.632	61.8748	80.3877			Olfr837	312.862	2157.36	1029.76	472.642	256.031
Gm14915	532.92	803.274	35.0351	96.5888	644.162	488.885	61.1804	1017.22		344.23	86.6934	597.011	296.567	279.926	100.345	458.031	108.89			Gm14915	240.077	624.649	518.891	1672.84	244.214	326.246	222.2	273.072	988.946	153.341		532.92	344.23	803.274	86.6934	35.0351	597.011	96.5888	296.567	644.162	279.926			Gm14915	232.226	350.932	84.3372	2295.52	247.309
Shmt2	460.729	268.681	2629.78	1787.57	1886.22	1212.15	3224.81	2759.92		727.715	1377.51	4944.52	730.233	1023.22	1268.42	2133.94	3251.15			Shmt2	633.566	574.794	504.702	633.887	405.063	1176.12	1172.78	720.64	1304.92	4154.92		460.729	727.715	268.681	1377.51	2629.78	4944.52	1787.57	730.233	1886.22	1023.22			Shmt2	1059.66	295.098	583.301	1364.92	1152.2
Anxa8	49.7896	508.375	36.7769	85.8522	215.46	55.076	42.9623	199.523		94.8272	206.193	51.3259	61.9148	103.172	69.9775	50.8897	50.4483			Anxa8	334.845	106.662	164.198	1001.59	81.1209	103.237	142.589	52.4596	81.5576	93.7407		49.7896	94.8272	508.375	206.193	36.7769	51.3259	85.8522	61.9148	215.46	103.172			Anxa8	204.986	269.67	346.833	146.485	93.7127
1700001P01Rik	170.991	81.5576	36.7769	214.344	27.8823	27.538	62.0345	27.4819		45.168	25.9534	136.392	38.3782	32.8746	23.4062	24.2397	25.9333			1700001P01Rik	82.5588	147.739	76.0717	504.28	40.2803	56.4858	20.9041	46.3063	19.1563	55.3536		170.991	45.168	81.5576	25.9534	36.7769	136.392	214.344	38.3782	27.8823	32.8746			1700001P01Rik	138.082	397.566	49.4568	100.052	261.41
Wdr41	162.892	88.0193	247.404	383.686	100.516	265.644	158.133	274.452		250.251	438.931	125.506	183.828	165.295	122.685	1277.67	301.65			Wdr41	235.136	245.045	280.001	299.847	135.486	354.543	159.312	121.359	310.78	146.079		162.892	250.251	88.0193	438.931	247.404	125.506	383.686	183.828	100.516	165.295			Wdr41	897.261	244.73	245.248	239.62	344.933
Gm21860	126.043	96.9889	24.9458	63.7248	24.9554	38.6756	152.747	26.5458		22.2731	18.3518	54.6297	35.0712	17.6171	33.3316	254.109	28.3786			Gm21860	70.8822	60.0005	86.1805	137.958	41.4127	82.1288	33.9588	74.7051	53.808	29.8696		126.043	22.2731	96.9889	18.3518	24.9458	54.6297	63.7248	35.0712	24.9554	17.6171			Gm21860	312.862	94.684	67.56	86.4986	298.208
Gm21748	126.043	96.9889	24.9458	63.7248	24.9554	38.6756	152.747	26.5458		22.2731	18.3518	54.6297	35.0712	17.6171	33.3316	254.109	28.3786			Gm21748	70.8822	60.0005	86.1805	137.958	41.4127	82.1288	33.9588	74.7051	53.808	29.8696		126.043	22.2731	96.9889	18.3518	24.9458	54.6297	63.7248	35.0712	24.9554	17.6171			Gm21748	312.862	94.684	67.56	86.4986	298.208
Gm20693	31.5108	25.4527	28.4573	35.8471	17.045	18.809	14.1723	84.4725		78.0989	19.8058	23.2896	27.5163	21.5394	12.6303	27.4608	20.7744			Gm20693	89.0998	35.4301	56.4651	70.4282	36.3026	34.2924	23.1946	23.6396	96.319	47.8552		31.5108	78.0989	25.4527	19.8058	28.4573	23.2896	35.8471	27.5163	17.045	21.5394			Gm20693	47.8148	81.8579	122.624	38.4418	36.0062
Efnb1	1638.06	1820.03	1144.68	1092.78	826.734	1212.15	2026.81	2978.58		3185.34	463.958	1449.78	1620.49	567.668	1051.93	1745.35	2144.96			Efnb1	591.138	341.775	369.464	660.805	491.825	916.389	532.16	553.767	308.633	205.16		1638.06	3185.34	1820.03	463.958	1144.68	1449.78	1092.78	1620.49	826.734	567.668			Efnb1	552.329	546.868	314.757	365.722	484.44
Mettl18	283.612	112.186	200.955	70.7071	181.18	140.395	386.68	319.663		78.6421	259.187	292.362	937.2	306.322	175.925	638.836	239.974			Mettl18	141.764	120.836	141.955	155.21	380.566	326.246	79.106	204.1	174.823	232.422		283.612	78.6421	112.186	259.187	200.955	292.362	70.7071	937.2	181.18	306.322			Mettl18	113.723	162.585	674.697	104.301	122.801
Ppp1r14d	199.159	112.186	89.3086	478.967	161.04	135.613	305.494	114.596		243.407	191.056	187.613	804.648	270.391	92.3359	283.912	339.374			Ppp1r14d	774.623	2086.55	354.413	1073.48	635.612	1950.75	128.508	133.726	99.7156	131.654		199.159	243.407	112.186	191.056	89.3086	187.613	478.967	804.648	161.04	270.391			Ppp1r14d	264.915	543.091	1340.07	325.07	1509.83
Gm8787	21.2262	22.1579	18.5163	26.0603	19.4444	18.809	18.3156	20.8274		18.3439	20.6468	22.0333	27.3262	17.3745	15.8765	25.9795	22.7333			Gm8787	54.8474	63.8627	46.183	53.0059	23.7854	46.5212	17.9476	19.4694	16.9093	20.9751		21.2262	18.3439	22.1579	20.6468	18.5163	22.0333	26.0603	27.3262	19.4444	17.3745			Gm8787	335.318	81.2924	46.1448	35.6197	34.5394
Ifitm3	25.068	32.441	28.0655	36.6003	32.9288	24.8186	38.4523	31.788		65.2194	30.0199	44.0666	141.26	31.5355	20.3763	26.8957	35.6723			Ifitm3	135.989	67.0378	93.0084	76.5368	313.43	103.237	43.5837	26.781	25.4527	230.817		25.068	65.2194	32.441	30.0199	28.0655	44.0666	36.6003	141.26	32.9288	31.5355			Ifitm3	235.467	185.471	112.837	70.2587	242.22
Amt	796.634	410.076	1287.83	125.695	560.776	672.482	414.434	181.071		1080.31	853.856	431.021	180.045	439.251	108.295	293.925	236.67			Amt	417.998	466.878	270.463	330.403	234.266	430.484	965.89	557.619	786.743	1771.31		796.634	1080.31	410.076	853.856	1287.83	431.021	125.695	180.045	560.776	439.251			Amt	390.556	397.566	219.503	279.094	229.154
Phxr1	60.0367	63.9888	229.242	44.1329	52.0303	174.049	27.1899	719.28		27.0439	35.9482	91.8759	49.9431	374.521	81.5052	58.0531	376.559			Phxr1	532.763	400.845	142.942	285.645	103.393	344.848	107.316	110.902	76.096	385.505		60.0367	27.0439	63.9888	35.9482	229.242	91.8759	44.1329	49.9431	52.0303	374.521			Phxr1	759.752	602.597	457.649	118.161	337.835
Hsd17b11	70.4132	122.764	186.202	142.398	237.417	77.8892	94.6807	43.4237		50.4656	642.632	108.505	112.378	92.9835	65.2913	96.9589	108.89			Hsd17b11	245.121	147.739	158.604	250.398	148.262	138.124	94.7277	482.082	436.473	135.355		70.4132	50.4656	122.764	642.632	186.202	108.505	142.398	112.378	237.417	92.9835			Hsd17b11	219.699	852.201	173.416	265.875	162.036
Gm7849; Gm7861	22.2815	32.8939	26.9223	42.0427	19.4444	22.3678	24.847	28.8482		24.3733	26.1339	29.479	32.7226	26.3349	24.7408	27.6518	31.7071			Gm7849; Gm7861	86.0648	341.775	54.165	67.5592	41.4127	101.112	24.8593	36.0802	31.1195	22.7943		22.2815	24.3733	32.8939	26.1339	26.9223	29.479	42.0427	32.7226	19.4444	26.3349			Gm7849; Gm7861	60.9428	318.478	94.8842	74.2647	51.9904
Mblac1	82.5831	49.8578	158.763	161.32	250.954	202.721	113.378	134.402		70.8762	112.818	239.124	254.622	140.937	52.3029	140.002	136.877			Mblac1	2447.94	1057.84	451.721	928.065	911.438	786.78	105.107	135.593	109.118	259.682		82.5831	70.8762	49.8578	112.818	158.763	239.124	161.32	254.622	250.954	140.937			Mblac1	837.174	1944.32	842.245	528.077	541.258
Isyna1	1224.33	70.5096	549.025	696.405	134.483	1107.7	503.203	324.126		1095.39	138.895	495.113	300.707	694.053	1016.1	583.788	159.425			Isyna1	371.534	310.167	458.027	126.07	485.054	526.327	554.758	367.891	617.266	416.047		1224.33	1095.39	70.5096	138.895	549.025	495.113	696.405	300.707	134.483	694.053			Isyna1	200.768	293.059	268.373	233.068	359.581
Gm12238	1339.77	142	617.685	1326.84	221.518	1033.52	1239.03	1408.96		327.927	1312.27	1011.03	1785.63	786.282	1498	174.769	1102.63			Gm12238	3461.91	1920.02	261.25	10072.1	1748.62	2777.97	972.608	1941.74	2368.48	3170.74		1339.77	327.927	142	1312.27	617.685	1011.03	1326.84	1785.63	221.518	786.282			Gm12238	1509.01	8995.88	7847.93	434.92	1097.63
Zfp872	34.2439	31.9944	43.1332	37.3693	24.273	24.477	26.4464	26.1803		30.0071	31.7316	42.8616	49.2555	28.0301	28.4197	35.2439	31.2705			Zfp872	129.549	69.8846	78.2104	86.1084	61.0535	96.3235	46.3891	57.0097	27.8528	276.398		34.2439	30.0071	31.9944	31.7316	43.1332	42.8616	37.3693	49.2555	24.273	28.0301			Zfp872	81.5371	120.681	74.4447	73.2423	49.528
Rnf141	16.311	19.1563	15.2499	20.3053	24.6118	15.9264	91.4555	17.2726		21.2182	24.7242	94.4589	25.1452	21.0961	20.9491	17.5002	21.9589			Rnf141	61.2803	34.4612	33.1121	49.8003	33.6376	37.0093	17.7005	18.2919	90.4939	16.5712		16.311	21.2182	19.1563	24.7242	15.2499	94.4589	20.3053	25.1452	24.6118	21.0961			Rnf141	47.1565	42.3723	28.802	37.6507	24.764
Reps2	382.091	891.288	102.589	131.944	85.1113	96.5599	125.801	617.549		389.973	74.9496	215.511	309.161	212.144	230.531	172.362	79.7124			Reps2	193.656	169.707	199.368	204.801	186.367	308.647	115.818	108.619	103.232	107.68		382.091	389.973	891.288	74.9496	102.589	215.511	131.944	309.161	85.1113	212.144			Reps2	361.884	269.67	196.461	175.412	308.724
Gm7849; Gm7861	21.5225	35.0113	28.8546	43.2247	20.9849	22.5234	26.4464	32.0091		25.0585	29.6067	32.483	36.5605	28.8181	28.4197	30.0502	33.5149			Gm7849; Gm7861	95.4948	374.002	59.2724	73.9297	46.5917	150.104	27.9682	40.5923	33.1227	24.9437		21.5225	25.0585	35.0113	29.6067	28.8546	32.483	43.2247	36.5605	20.9849	28.8181			Gm7849; Gm7861	62.2233	348.508	117.629	79.595	58.0882
Pgap1	3077.99	319.517	359.719	9972.8	4071.32	1824.58	7357.49	1332.95		1947.26	4383.45	1018.07	3174.28	6835.84	1030.28	2090.02	1841.59			Pgap1	2811.94	13187.7	5364.73	2117.4	1724.55	7230.18	11471.1	8266.93	19616.1	12082.3		3077.99	1947.26	319.517	4383.45	359.719	1018.07	9972.8	3174.28	4071.32	6835.84			Pgap1	7587.37	10998.7	5587.92	2443.28	8307.35
Vmn2r-ps16	116.79	67.6373	55.3583	58.2337	60.6014	64.5951	80.728	116.195		64.7689	61.3015	201.078	338.313	99.6573	66.6633	60.1004	98.8201			Vmn2r-ps16	211.916	115.913	474.179	140.856	43.4716	418.713	190.773	114.019	242.148	393.605		116.79	64.7689	67.6373	61.3015	55.3583	201.078	58.2337	338.313	60.6014	99.6573			Vmn2r-ps16	118.553	238.038	1182.89	111.015	75.5926
Polr2i	1321.33	1030.94	879.614	2883.86	750.277	805.283	752.213	1144.43		1506.76	764.223	735.007	2244.55	567.668	718.488	819.899	660.188			Polr2i	4174.39	9788.71	11107.8	9463	7141.45	10439.9	1028.06	839.354	1251.76	1783.63		1321.33	1506.76	1030.94	764.223	879.614	735.007	2883.86	2244.55	750.277	567.668			Polr2i	13394.8	12035.8	5106.42	10474.6	10086.7
Dmc1	390.12	206.464	90.5553	368.057	488.183	139.426	62.0345	177.344		74.9174	1036.75	58.5507	1039.89	87.9678	277.977	69.5174	78.615			Dmc1	395.45	540.032	1350.51	426.997	365.063	583.997	124.994	242.718	326.231	541.42		390.12	74.9174	206.464	1036.75	90.5553	58.5507	368.057	1039.89	488.183	87.9678			Dmc1	1192.18	260.484	291.65	411.459	372.262
Fthl17f	409.515	148.03	80.4894	1775.22	576.541	140.395	231.521	261.453		463.758	145.8	169.086	1325.4	575.592	225.787	178.441	196.275			Fthl17f	813.135	346.546	567.82	522.063	844.528	529.988	441.33	140.374	1038.11	300.372		409.515	463.758	148.03	145.8	80.4894	169.086	1775.22	1325.4	576.541	575.592			Fthl17f	2664.01	2530.22	1199.4	383.905	1031.25
Gm15753	2832.33	461.36	439.807	900.001	419.137	686.612	175.46	1342.22		1527.79	445.058	137.341	943.719	461.089	733.585	1639.8	737.619			Gm15753	748.237	1000.78	786.492	1015.58	662.603	2076.32	239.805	391.572	1584.43	250.837		2832.33	1527.79	461.36	445.058	439.807	137.341	900.001	943.719	419.137	461.089			Gm15753	430.355	1403.73	733.217	925.831	298.208
Gnal	43.045	52.3366	55.7433	59.0467	46.2467	34.1391	37.1425	53.4608		64.3215	42.7499	37.5727	63.6555	49.4844	24.9129	47.812	52.9564			Gnal	97.5014	89.6917	108.33	100.293	65.4355	91.7614	53.6578	124.771	64.8821	55.3536		43.045	64.3215	52.3366	42.7499	55.7433	37.5727	59.0467	63.6555	46.2467	49.4844			Gnal	136.181	840.468	115.208	75.3014	79.3508
Gm6803	1486.57	728.986	837.954	1026.69	969.623	2492.46	650.316	2539.64		5902.99	738.191	868.038	1410.72	1127.49	1594.42	872.676	683.469			Gm6803	2569.64	3184.61	2193.91	3231.71	1848.32	7081.39	1042.42	912.155	6792.6	548.978		1486.57	5902.99	728.986	738.191	837.954	868.038	1026.69	1410.72	969.623	1127.49			Gm6803	2400.94	10550.7	2973.81	1473.07	2817.45
Olfr503	31.9507	19.1563	14.8329	29.1169	17.7689	15.4909	25.0198	23.1094		50.8167	25.0693	19.4489	25.1452	21.3906	17.016	31.5442	21.9589			Olfr503	69.4234	50.4542	306.403	69.4586	32.0444	112.191	19.9141	20.5795	20.3894	21.121		31.9507	50.8167	19.1563	25.0693	14.8329	19.4489	29.1169	25.1452	17.7689	21.3906			Olfr503	43.9985	66.9517	44.2651	39.5226	37.5352
Gm2030	429.875	410.076	97.0548	136.597	195.535	84.645	190.678	97.0334		743.006	451.271	208.169	192.967	101.048	66.2028	330.682	194.919			Gm2030	266.382	940.251	791.963	1707.99	431.137	2105.31	203.053	114.812	254.187	81.606		429.875	743.006	410.076	451.271	97.0548	208.169	136.597	192.967	195.535	101.048			Gm2030	1104.66	1346.55	1661.3	2279.66	335.501
Gm21731; AF067063	100.272	38.048	31.1407	33.4465	55.7647	23.9732	19.2261	17.8817		35.6846	50.4873	21.5799	153.513	82.6477	22.7662	22.9322	28.576			Gm21731; AF067063	96.8279	44.2284	40.2046	62.5996	32.4917	70.0259	26.2768	23.1531	180.988	22.6369		100.272	35.6846	38.048	50.4873	31.1407	21.5799	33.4465	153.513	55.7647	82.6477			Gm21731; AF067063	69.0411	91.4587	53.7464	52.8784	48.5087
Gm15571	177.021	45.5616	54.5962	63.7248	52.7566	58.2163	68.8315	69.0902		194.986	41.2937	140.226	67.753	53.405	38.0235	501.221	62.9761			Gm15571	178.2	183.153	219.684	314.754	115.52	407.263	54.031	49.975	47.1684	56.1263		177.021	194.986	45.5616	41.2937	54.5962	140.226	63.7248	67.753	52.7566	53.405			Gm15571	218.181	222.097	168.674	180.344	159.805
Tfrc	43.045	83.8505	66.7515	176.532	91.2201	84.0603	95.3392	55.7311		88.4769	210.525	91.8759	90.0225	77.6494	51.5829	76.6016	134.992			Tfrc	297.625	125.097	114.507	138.917	79.4514	96.3235	273.56	204.1	172.416	152.282		43.045	88.4769	83.8505	210.525	66.7515	91.8759	176.532	90.0225	91.2201	77.6494			Tfrc	142.952	169.489	89.766	120.643	170.092
Tas2r139	17.1219	17.5056	17.2764	21.3148	16.8104	15.3839	16.3929	19.1651		18.0914	24.3838	16.3545	16.7051	17.9873	11.7845	19.4177	16.1866			Tas2r139	43.3317	35.6765	33.3425	32.629	21.1414	25.9888	13.3218	18.6763	108.364	17.2749		17.1219	18.0914	17.5056	24.3838	17.2764	16.3545	21.3148	16.7051	16.8104	17.9873			Tas2r139	45.5502	38.4537	30.4442	26.9947	23.9205
Gm24899; Gm26945; RP23-204I16.2	22.9079	90.4939	24.6024	22.8446	40.2601	19.6078	27.1899	19.1651		35.9328	30.439	145.171	26.3954	22.9258	17.6161	24.5781	22.4203			Gm24899; Gm26945; RP23-204I16.2	120.873	100.908	79.8538	83.1752	53.1501	49.5158	30.394	34.6104	21.2553	28.2583		22.9079	35.9328	90.4939	30.439	24.6024	145.171	22.8446	26.3954	40.2601	22.9258			Gm24899; Gm26945; RP23-204I16.2	93.0145	81.2924	61.7384	57.8645	326.327
Zfp389	57.5911	291.984	43.7353	431.67	123.75	98.5888	46.0458	100.455		54.8428	108.975	166.758	502.233	46.8151	29.6266	66.6855	74.8916			Zfp389	1015.06	121.676	298.025	688.867	111.585	571.978	54.7852	115.611	57.67	73.0395		57.5911	54.8428	291.984	108.975	43.7353	166.758	431.67	502.233	123.75	46.8151			Zfp389	182.201	939.044	1008.57	350.824	324.073
Gm1140; Gm14692	30.2272	31.5539	24.2637	89.498	24.1053	31.8529	19.4945	47.8488		207.538	41.5809	25.3096	29.0852	27.2636	49.1398	30.0502	27.9879			Gm1140; Gm14692	79.7466	41.8427	55.6878	62.5996	30.9529	81.5615	24.6876	25.1613	58.8817	20.2606		30.2272	207.538	31.5539	41.5809	24.2637	25.3096	89.498	29.0852	24.1053	27.2636			Gm1140; Gm14692	78.2156	76.9073	58.4081	50.7243	48.8461
Gm1140; Gm14692	30.2272	31.5539	24.2637	89.498	24.1053	31.8529	19.4945	47.8488		207.538	41.5809	25.3096	29.0852	27.2636	49.1398	30.0502	27.9879			Gm1140; Gm14692	79.7466	41.8427	55.6878	62.5996	30.9529	81.5615	24.6876	25.1613	58.8817	20.2606		30.2272	207.538	31.5539	41.5809	24.2637	25.3096	89.498	29.0852	24.1053	27.2636			Gm1140; Gm14692	78.2156	76.9073	58.4081	50.7243	48.8461
Acsl5	341.981	153.25	252.603	1545.42	804.127	322.544	894.537	755.04		678.982	954.003	2595.17	990.638	872.434	497.592	759.708	1548.58			Acsl5	1960.97	1506.41	1398.14	2253.7	557.181	2225.35	2907.81	970.871	1176.06	2419.69		341.981	678.982	153.25	954.003	252.603	2595.17	1545.42	990.638	804.127	872.434			Acsl5	3146.18	1078.68	2349.43	3223.93	1686.92
Tcl1	620.709	93.6851	744.809	857.376	739.948	338.58	198.776	55.3461		379.309	1158.35	690.556	1666.05	161.894	55.6697	68.5603	914.432			Tcl1	238.418	325.588	374.621	507.788	290.421	504.887	1049.67	527.54	770.552	1710.98		620.709	379.309	93.6851	1158.35	744.809	690.556	857.376	1666.05	739.948	161.894			Tcl1	842.997	314.093	454.487	550.503	1833.23
Parp12	25.4179	25.4527	22.1729	30.7771	26.7465	33.2055	33.7075	30.0733		34.9502	35.2084	24.4475	32.7226	30.2508	18.3641	27.8441	25.9333			Parp12	67.0586	47.4029	54.5417	59.2228	35.3099	51.9775	82.4653	24.8149	23.9134	212.395		25.4179	34.9502	25.4527	35.2084	22.1729	24.4475	30.7771	32.7226	26.7465	30.2508			Parp12	56.4689	71.7571	54.4967	57.8645	55.7219
F2r	165.166	127.978	326.452	1108.03	223.059	228.073	207.217	147.075		132.26	270.194	354.985	138.353	248.81	110.57	179.682	758.357			F2r	332.532	366.305	470.904	445.129	276.666	734.092	244.843	139.405	461.36	1305.7		165.166	132.26	127.978	270.194	326.452	354.985	1108.03	138.353	223.059	248.81			F2r	448.631	370.942	289.636	329.608	451.998
Tnfrsf12a	245.193	278.156	530.323	822.45	270.837	143.345	57.8802	272.556		115.94	192.385	375.226	153.513	101.048	45.2178	70.0009	86.0279			Tnfrsf12a	115.949	353.827	80.9685	109.75	129.967	132.497	166.078	221.803	96.9889	385.505		245.193	115.94	278.156	192.385	530.323	375.226	822.45	153.513	270.837	101.048			Tnfrsf12a	218.181	85.334	116.816	134.793	427.616
Hmgcs1	6329.05	1858.27	1664.33	2863.94	3447.37	2277.68	913.333	1965.13		8523.5	2535.14	1480.24	3522.08	1922.68	3016.83	1950.06	2498.3			Hmgcs1	953.673	5901.65	2485.45	4445.35	745.467	2777.97	3457.98	12705.2	3349.54	1746.93		6329.05	8523.5	1858.27	2535.14	1664.33	1480.24	2863.94	3522.08	3447.37	1922.68			Hmgcs1	359.384	2264.61	4966.78	1383.98	2369.18
Gm13468; RP23-103G12.1	1330.52	461.36	1090.46	336.342	433.918	610.29	594.28	1031.42		853.49	60.878	740.119	862.4	1096.66	504.538	451.725	547.507			Gm13468; RP23-103G12.1	895.998	582.818	366.912	426.997	206.787	1573.56	1205.75	1107.53	382.615	369.801		1330.52	853.49	461.36	60.878	1090.46	740.119	336.342	862.4	433.918	1096.66			Gm13468; RP23-103G12.1	439.398	2427.15	354.12	226.694	268.76
Pcbp4	871.752	196.686	526.66	524.131	498.441	649.575	828.868	1038.59		423.797	616.454	1032.28	143.232	694.053	544.512	652.259	2043.37			Pcbp4	135.05	259.017	206.399	129.614	88.7701	120.244	582.339	631.717	526.302	1361.14		871.752	423.797	196.686	616.454	526.66	1032.28	524.131	143.232	498.441	694.053			Pcbp4	151.103	167.156	255.662	107.979	122.801
Slc35f2	8066.76	1991.65	2226.76	1702.91	3593.76	2325.54	939.011	2106.18		4116.58	3299.08	2197.45	1400.97	1037.51	2608.17	4835.01	1754.36			Slc35f2	607.757	871.225	1398.14	3345.67	530.791	364.51	1231.09	5927.2	4736.97	2211.19		8066.76	4116.58	1991.65	3299.08	2226.76	2197.45	1702.91	1400.97	3593.76	1037.51			Slc35f2	537.226	2083.87	2832.96	701.649	1252.13
Zbtb43	105.989	45.5616	45.5926	57.0353	55.3795	58.6213	27.0021	57.2979		111.99	63.4632	34.3351	45.6396	47.7988	33.1014	66.6855	353.786			Zbtb43	106.695	61.6873	68.5597	77.0691	82.2533	58.8845	50.4127	36.0802	88.0193	47.5247		105.989	111.99	45.5616	63.4632	45.5926	34.3351	57.0353	45.6396	55.3795	47.7988			Zbtb43	87.9971	105.059	147.861	112.564	63.1265
Mul1	708.083	739.163	572.34	280.875	648.642	1667.36	150.644	458.383		337.146	349.185	609.556	407.94	718.529	1627.93	872.676	243.324			Mul1	1445.5	251.934	518.891	232.016	245.913	337.751	289.158	465.661	352.077	498.208		708.083	337.146	739.163	349.185	572.34	609.556	280.875	407.94	648.642	718.529			Mul1	461.243	256.898	1158.54	711.444	617.448
Adgrl2	96.1873	116.142	182.37	389.042	284.302	105.665	216.017	224.475		105.217	169.818	267.17	165.675	393.141	66.6633	91.7287	624.576			Adgrl2	366.419	1110.43	791.963	384.831	186.367	548.678	901.207	1272.22	643.478	1428.82		96.1873	105.217	116.142	169.818	182.37	267.17	389.042	165.675	284.302	393.141			Adgrl2	617.11	450.396	321.371	311.828	445.775
Klk6	88.5103	229.086	64.9261	147.419	286.279	58.6213	48.6712	89.91		51.8844	59.6252	73.0906	292.484	112.12	104.606	518.896	81.3873			Klk6	175.746	260.818	112.93	210.559	252.826	173.623	98.0683	58.2076	50.5538	46.8704		88.5103	51.8844	229.086	59.6252	64.9261	73.0906	147.419	292.484	286.279	112.12			Klk6	171.182	198.783	132.339	123.178	117.798
Vmn2r-ps15	113.596	71.9912	56.5215	83.5046	61.0229	60.2693	80.728	119.462		70.8762	57.5941	175.049	307.025	112.12	63.0673	61.79	88.4465			Vmn2r-ps15	228.706	135.947	451.721	154.138	46.9158	367.046	144.579	102.05	183.514	238.956		113.596	70.8762	71.9912	57.5941	56.5215	175.049	83.5046	307.025	61.0229	112.12			Vmn2r-ps15	132.457	258.684	1224.6	118.161	97.0175
Gm16363	1719.5	820.152	2242.24	1255.27	1017.83	1441.5	1205.15	1314.6		1570.74	463.958	2306.7	1913.79	995.242	1096.6	749.249	1266.59			Gm16363	11564	7522.01	7277.81	19057.6	1440.15	4039.09	4140.86	3499.99	6652.81	7284.45		1719.5	1570.74	820.152	463.958	2242.24	2306.7	1255.27	1913.79	1017.83	995.242			Gm16363	18297.8	8393.46	8707.82	12032.1	1499.4
Slc39a6	103.808	66.7062	94.4008	150.517	288.271	81.7616	124.069	749.825		74.3999	103.813	121.231	242.563	103.172	66.6633	430.331	62.9761			Slc39a6	217.874	199.038	188.613	257.438	117.948	250.7	96.0501	132.802	107.616	101.168		103.808	74.3999	66.7062	103.813	94.4008	121.231	150.517	242.563	288.271	103.172			Slc39a6	219.699	269.67	312.583	186.704	167.75
Ranbp6	115.983	106.873	35.2787	209.933	33.8546	129.19	171.849	127.152		169.746	132.317	105.538	259.972	109.054	74.482	40.205	104.455			Ranbp6	192.318	190.93	612.807	339.691	148.262	203.631	226.869	69.7024	97.6635	88.0716		115.983	169.746	106.873	132.317	35.2787	105.538	209.933	259.972	33.8546	109.054			Ranbp6	1733.39	336.637	281.716	331.9	448.876
Ift22	470.41	312.941	286.17	1863.48	534.216	149.433	207.217	124.535		219.371	155.185	178.727	380.622	91.0699	89.1906	647.754	99.5074			Ift22	175.746	796.153	344.722	633.887	196.993	191.316	376.294	280.749	385.276	592.472		470.41	219.371	312.941	155.185	286.17	178.727	1863.48	380.622	534.216	91.0699			Ift22	684.727	205.793	382.177	1567.89	330.882
Ear12; Ear2; Ear3	12.1912	15.0297	13.2758	21.7627	106.247	12.8469	11.5915	29.0489		14.3923	17.6042	15.2593	18.9249	11.4629	11.8665	14.8182	18.2109			Ear12; Ear2; Ear3	48.4139	30.419	45.864	48.4385	22.8164	31.5554	14.8843	14.2524	13.452	13.7428		12.1912	14.3923	15.0297	17.6042	13.2758	15.2593	21.7627	18.9249	106.247	11.4629			Ear12; Ear2; Ear3	39.1078	63.7808	30.2339	35.8675	30.0683
Gm8775	1881.64	2401.55	1185.05	788.946	809.72	918.638	426.085	3718.26		1087.82	703.228	1712.17	385.935	738.73	583.593	1359.92	3033.43			Gm8775	368.968	236.698	540.927	703.341	488.428	1832.78	692.522	1281.07	975.331	377.571		1881.64	1087.82	2401.55	703.228	1185.05	1712.17	788.946	385.935	809.72	738.73			Gm8775	571.807	6405.29	1008.57	251.533	212.331
Cox7b2	32.622	37.265	30.2891	67.3583	164.424	28.3122	52.8927	43.1237		33.5265	41.0085	29.8905	148.283	41.3239	24.9129	55.6883	43.6144			Cox7b2	132.271	122.522	308.535	769.662	192.939	430.484	43.8868	46.6283	39.3897	81.606		32.622	33.5265	37.265	41.0085	30.2891	29.8905	67.3583	148.283	164.424	41.3239			Cox7b2	189.938	225.198	91.019	94.0011	75.0704
LOC106029237	60.8748	41.3481	28.4573	48.9685	32.0284	29.5145	38.7198	43.7257		46.7609	36.7036	67.7249	67.753	166.445	32.1962	38.8354	36.4219			LOC106029237	154.06	86.6365	121.878	129.614	45.6329	76.6289	45.1206	43.8084	302.281	32.4603		60.8748	46.7609	41.3481	36.7036	28.4573	67.7249	48.9685	67.753	32.0284	166.445			LOC106029237	127.945	186.761	89.1459	84.7185	69.5594
Gm12042	80.8835	215.232	76.6773	80.6601	95.7552	77.3512	52.1646	143.053		68.9381	467.185	100.539	97.1548	59.6687	84.9664	130.626	80.8252			Gm12042	603.559	1181.91	173.56	337.345	120.426	225.943	115.018	174.023	56.4831	96.3761		80.8835	68.9381	215.232	467.185	76.6773	100.539	80.6601	97.1548	95.7552	59.6687			Gm12042	713.804	320.693	421.123	226.694	144.025
Sgms2	60.4543	65.3334	247.404	489.031	163.289	135.613	86.5222	596.513		193.64	66.1583	359.94	113.947	104.612	179.622	63.0884	142.689			Sgms2	231.899	93.5005	95.6232	132.338	95.8032	139.084	118.252	59.0201	149.06	60.1546		60.4543	193.64	65.3334	66.1583	247.404	359.94	489.031	113.947	163.289	104.612			Sgms2	149.022	177.916	171.029	160.297	153.296
Gm527	412.364	83.8505	267.006	305.236	605.205	324.787	143.509	430.661		250.251	110.496	338.172	111.602	477.35	909.431	232.213	214.782			Gm527	189.67	358.767	522.501	514.876	576.83	471.076	358.472	284.668	183.514	436.732		412.364	250.251	83.8505	110.496	267.006	338.172	305.236	111.602	605.205	477.35			Gm527	2194.06	3553.56	297.779	376.004	382.727
Tktl2	21.8229	20.5312	28.6552	38.9563	18.782	16.3742	14.7741	19.0327		78.6421	24.8961	43.4599	40.8486	15.0209	16.2101	19.2836	20.2063			Tktl2	39.5979	45.7881	49.842	76.5368	217.068	35.7486	51.472	22.52	38.048	21.8658		21.8229	78.6421	20.5312	24.8961	28.6552	43.4599	38.9563	40.8486	18.782	15.0209			Tktl2	72.9777	189.368	35.9544	56.2821	52.352
Hspg2	62.5863	161.989	218.385	150.517	172.599	97.2315	248.138	134.402		56.3846	225.635	609.556	89.4007	184.682	75.0001	101.779	239.974			Hspg2	179.439	139.769	140.001	159.574	88.7701	141.026	348.669	100.645	379.972	657.389		62.5863	56.3846	161.989	225.635	218.385	609.556	150.517	89.4007	172.599	184.682			Hspg2	174.779	170.668	153.075	143.47	153.296
Ighv1-12	112.812	151.141	114.621	244.516	106.247	140.395	68.3561	195.417		110.448	73.4072	234.203	103.409	206.343	71.9449	200.756	155.065			Ighv1-12	206.121	279.538	312.842	656.241	132.698	349.662	80.2103	194.434	159.758	179.844		112.812	110.448	151.141	73.4072	114.621	234.203	244.516	103.409	106.247	206.343			Ighv1-12	540.962	1433.22	1743.89	167.104	259.605
Dusp1	84.9048	315.118	170.158	383.686	230.925	162.394	125.801	286.107		91.5971	836.284	129.932	171.518	132.413	187.25	168.815	125.952			Dusp1	127.765	330.133	149.012	214.983	185.08	116.956	128.508	115.611	133.412	146.079		84.9048	91.5971	315.118	836.284	170.158	129.932	383.686	171.518	230.925	132.413			Dusp1	202.164	164.854	174.623	67.8655	199.49
Gm16430; Gm16405	87.2918	71.4939	34.3141	52.1207	59.7671	33.4365	64.6688	51.9989		312.395	77.0568	62.3196	56.9733	41.6113	29.2187	70.9781	51.8666			Gm16430; Gm16405	149.847	204.634	141.955	330.403	97.1405	723.985	58.3118	39.757	56.876	35.2757		87.2918	312.395	71.4939	77.0568	34.3141	62.3196	52.1207	56.9733	59.7671	41.6113			Gm16430; Gm16405	164.208	423.157	174.623	279.094	111.444
5730408K05Rik; Mir5136	371.643	556.311	210.946	1588.87	512.454	263.809	466.262	404.616		412.208	206.193	352.533	862.4	743.868	142.896	596.055	454.058			5730408K05Rik; Mir5136	4291.75	4173.1	6077.61	7171.61	1575.94	4210.62	517.608	292.671	866.916	1144.58		371.643	412.208	556.311	206.193	210.946	352.533	1588.87	862.4	512.454	743.868			5730408K05Rik; Mir5136	6559.56	3504.64	2238.16	4559.33	4513.94
Nynrin	2268.89	3190.9	3328.66	2278.37	1608.25	2903.05	2055.11	1872.06		902.154	1111.16	2290.77	911.572	4150.02	5909.5	1540.63	2550.8			Nynrin	603.559	374.002	393.246	548.019	976.856	588.059	2027.82	2597.91	1562.62	2470.53		2268.89	902.154	3190.9	1111.16	3328.66	2290.77	2278.37	911.572	1608.25	4150.02			Nynrin	854.765	531.914	665.408	1131.96	1746.41
Tapt1	241.817	820.152	108.438	348.203	97.0919	162.394	91.4555	187.456		532.719	195.07	263.492	631.314	335.206	354.298	65.7675	223.903			Tapt1	112.779	78.6242	439.369	126.947	138.333	280.103	358.472	218.749	854.981	245.674		241.817	532.719	820.152	195.07	108.438	263.492	348.203	631.314	97.0919	335.206			Tapt1	87.3893	130.242	424.052	267.725	106.166
Wls	980.772	284	1038.82	686.818	380.375	636.207	355.819	1120.88		1182.18	289.586	787.761	705.359	349.44	203.491	733.83	1275.4			Wls	4351.66	4694.98	5710.05	4006.37	1980.98	6792.92	3863.56	2199.77	2503.53	1641.28		980.772	1182.18	284	289.586	1038.82	787.761	686.818	705.359	380.375	349.44			Wls	4638.31	4656.56	10427.4	1930.29	3126.15
Fbxo25	169.81	210.802	164.361	65.9721	308.961	62.3947	913.333	54.2071		363.857	252.1	478.248	185.107	125.27	101.043	255.876	46.1012			Fbxo25	374.118	139.769	135.232	137.958	129.069	592.149	486.304	333.868	458.173	162.085		169.81	363.857	210.802	252.1	164.361	478.248	65.9721	185.107	308.961	125.27			Fbxo25	421.499	241.361	155.212	185.414	501.523
Pemt	20850.2	37115.9	6797.21	17484.4	1847.4	5454.96	1006.41	5916.02		22650.1	14744.1	8431.74	8319.11	1550.91	4733.92	4327.45	2696.24			Pemt	25484.8	34802.5	30985.1	7528.16	14583	36606.6	1394.68	3311.19	14969.6	3062.73		20850.2	22650.1	37115.9	14744.1	6797.21	8431.74	17484.4	8319.11	1847.4	1550.91			Pemt	13488	16327.9	23790.5	22297.7	7132.4
Pmaip1	47.7614	34.5293	63.1507	63.7248	117.889	318.103	42.6655	36.5148		47.4136	101.677	42.8616	38.1131	106.072	29.6266	44.3021	79.7124			Pmaip1	135.989	80.8347	97.6324	110.514	43.1713	93.6895	31.6847	60.2603	75.0483	60.9944		47.7614	47.4136	34.5293	101.677	63.1507	42.8616	63.7248	38.1131	117.889	106.072			Pmaip1	102.493	141.538	201.984	260.404	73.5255
E2f5	111.259	85.6124	276.422	632.001	213.972	244.443	287.018	261.453		444.867	240.16	282.404	117.965	142.904	129.681	104.641	245.016			E2f5	574.973	960.008	2384.2	1707.99	267.242	1478.4	204.466	468.9	410.076	657.389		111.259	444.867	85.6124	240.16	276.422	282.404	632.001	117.965	213.972	142.904			E2f5	1127.87	757.472	540.48	3577.18	1287.34
Clec2j	113.596	108.364	52.7364	149.477	61.0229	57.8142	50.7381	73.5376		92.2342	64.7967	67.2571	258.176	69.9816	63.9477	107.583	79.7124			Clec2j	260.9	586.872	713.757	232.016	203.94	372.17	45.7505	74.7051	70.5096	79.3745		113.596	92.2342	108.364	64.7967	52.7364	67.2571	149.477	258.176	61.0229	69.9816			Clec2j	287.892	1132.31	319.151	125.767	117.798
Gm16044	19.6679	33.1227	20.9769	31.8624	16.5789	24.6472	16.5069	37.2821		22.8993	14.9063	18.3998	40.0079	23.4076	20.0958	17.2593	20.0667			Gm16044	59.6046	39.8609	36.7402	60.8878	32.9453	100.414	169.567	24.9875	22.6235	27.1072		19.6679	22.8993	33.1227	14.9063	20.9769	18.3998	31.8624	40.0079	16.5789	23.4076			Gm16044	49.159	63.3402	43.0546	45.0859	121.11
Pemt	12746.1	18947.9	3470.02	9050.51	1306.31	2964.05	610.987	3192.37		12741.3	7792.39	4334.39	5121.01	703.742	2416.7	2835.33	1434.9			Pemt	12480.2	12476.3	12671.4	3816.62	7923.94	17802.8	876.564	1996.33	7280.13	1746.93		12746.1	12741.3	18947.9	7792.39	3470.02	4334.39	9050.51	5121.01	1306.31	703.742			Pemt	6336.12	5537.62	12486.6	8390.87	4040.09
Epas1	2793.34	4704.25	867.505	1726.68	1521.5	810.884	752.213	1235.1		1311.71	2087.92	1439.76	1054.41	1685.43	1216.75	2090.02	727.464			Epas1	1103.1	1223.59	1096.96	439.001	593.047	352.094	539.588	1849.78	583.969	560.513		2793.34	1311.71	4704.25	2087.92	867.505	1439.76	1726.68	1054.41	1521.5	1685.43			Epas1	878.796	682.672	490.496	234.689	996.118
Rhoc	2365.24	6426.19	2049.03	4986.4	2136.86	3428.48	2674.4	15080.6		2910.86	1934.64	1106.37	4844.77	1976.73	3037.82	2874.91	5066.36			Rhoc	4060.24	865.207	718.721	6418.77	5374.82	2435.19	2549	2169.48	2816.62	3617.07		2365.24	2910.86	6426.19	1934.64	2049.03	1106.37	4986.4	4844.77	2136.86	1976.73			Rhoc	2255.74	858.128	2176.96	894.294	4300.15
Prkcg	1118.83	1002.75	771.075	1354.72	385.685	875.129	435.038	1520.58		1435.39	253.853	798.758	407.94	1313.23	1350.07	2434.32	774.291			Prkcg	305.992	344.152	529.794	189.766	402.265	948.705	514.032	388.868	369.581	263.307		1118.83	1435.39	1002.75	253.853	771.075	798.758	1354.72	407.94	385.685	1313.23			Prkcg	225.876	188.06	295.722	244.655	282.122
Dusp6	5509.76	1871.2	7285.07	19671	8666.78	8383.59	12810.1	20600.8		3976.35	5285.59	23848.6	2782.59	10876.3	6602.61	5364.77	12133.7			Dusp6	1570.87	2950.82	3325.35	1948.41	1994.76	2664.81	14419.3	8558.46	12159.1	24164.5		5509.76	3976.35	1871.2	5285.59	7285.07	23848.6	19671	2782.59	8666.78	10876.3			Dusp6	3515.18	578.049	2774.66	4622.97	7083.14
Gadd45g	563.306	1628.97	374.995	282.828	261.611	284.711	200.158	436.673		259.076	460.753	206.731	838.818	178.391	409.812	174.769	223.903			Gadd45g	429.749	392.596	312.842	442.055	380.566	372.17	251.727	383.514	153.25	132.569		563.306	259.076	1628.97	460.753	374.995	206.731	282.828	838.818	261.611	178.391			Gadd45g	409.973	405.919	272.119	469.378	519.209
Olah	15.3246	15.8867	15.1446	16.7233	15.6846	14.6553	14.672	17.0348		16.8798	17.3619	18.5277	17.4145	14.6102	14.2099	17.8679	16.4126			Olah	56.3894	32.1535	44.9201	43.0542	20.4213	230.691	15.6243	18.4192	15.668	17.516		15.3246	16.8798	15.8867	17.3619	15.1446	18.5277	16.7233	17.4145	15.6846	14.6102			Olah	41.6252	54.0061	34.9712	33.2344	30.9137
D3Ertd254e	96.1873	63.9888	97.7299	143.388	95.7552	61.1107	88.9546	313.085		154.047	96.1923	107.755	101.281	143.898	60.0803	76.0724	97.4596			D3Ertd254e	270.1	438.643	477.477	344.433	1011.3	759.979	262.417	155.755	312.941	278.321		96.1873	154.047	63.9888	96.1923	97.7299	107.755	143.388	101.281	95.7552	143.898			D3Ertd254e	439.398	334.312	243.554	248.07	1112.95
Psors1c2	33.7724	39.1177	29.0553	49.6521	34.3272	27.3478	29.7537	56.5091		26.3044	32.6237	33.6285	46.5986	38.5565	27.4516	31.9845	38.4986			Psors1c2	116.756	74.3831	96.958	100.293	40.5604	68.111	36.6493	32.5173	30.6911	29.4583		33.7724	26.3044	39.1177	32.6237	29.0553	33.6285	49.6521	46.5986	34.3272	38.5565			Psors1c2	86.7856	92.0949	94.2288	77.9569	418.816
Slc38a2	341.981	344.832	1053.32	1012.55	416.242	751.356	1536.04	515.708		400.936	2431.87	2290.77	440.26	831.114	480.642	665.965	953.264			Slc38a2	1707.12	1867.51	831.337	514.876	862.273	749.516	2948.4	1982.54	3039.77	4906.93		341.981	400.936	344.832	2431.87	1053.32	2290.77	1012.55	440.26	416.242	831.114			Slc38a2	3767.48	2202.69	3843.21	2905.57	1758.55
Esyt1	1387.02	1167.94	1168.73	762.072	1121.55	1411.83	1536.04	1596.18		1014.98	1387.09	2243.62	419.409	670.411	754.209	916.062	4086.73			Esyt1	611.984	303.784	448.601	540.474	315.611	571.978	882.661	1122.99	630.236	826.347		1387.02	1014.98	1167.94	1387.09	1168.73	2243.62	762.072	419.409	1121.55	670.411			Esyt1	387.858	384.023	791.309	482.574	310.871
Large	120.909	54.9386	390.919	106.432	333.439	145.346	264.111	140.109		111.217	52.6313	350.098	242.563	188.563	213.608	221.214	109.648			Large	166.266	176.914	140.001	150.966	123.811	439.529	104.381	378.234	652.461	158.749		120.909	111.217	54.9386	52.6313	390.919	350.098	106.432	242.563	333.439	188.563			Large	175.994	392.092	743.452	130.202	230.748
Rnu3b1	180.74	222.822	191.437	516.915	216.959	202.721	171.849	174.903		167.409	201.949	164.462	167.988	182.14	172.305	182.19	473.34			Rnu3b1	470.272	310.167	298.025	1436.24	221.629	955.304	273.56	186.513	264.982	222.954		180.74	167.409	222.822	201.949	191.437	164.462	516.915	167.988	216.959	182.14			Rnu3b1	477.509	1093.74	301.935	711.444	415.923
Rnu3b3	180.74	222.822	191.437	516.915	216.959	202.721	171.849	174.903		167.409	201.949	164.462	167.988	182.14	172.305	182.19	473.34			Rnu3b3	470.272	310.167	298.025	1436.24	221.629	955.304	273.56	186.513	264.982	222.954		180.74	167.409	222.822	201.949	191.437	164.462	516.915	167.988	216.959	182.14			Rnu3b3	477.509	1093.74	301.935	711.444	415.923
Rnu3b2	180.74	222.822	191.437	516.915	216.959	202.721	171.849	174.903		167.409	201.949	164.462	167.988	182.14	172.305	182.19	473.34			Rnu3b2	470.272	310.167	298.025	1436.24	221.629	955.304	273.56	186.513	264.982	222.954		180.74	167.409	222.822	201.949	191.437	164.462	516.915	167.988	216.959	182.14			Rnu3b2	477.509	1093.74	301.935	711.444	415.923
Pde8a	134.157	77.1582	128.065	256.672	284.302	92.6264	145.512	106.183		211.899	178.261	186.317	394.044	61.3462	51.9416	242.074	158.324			Pde8a	447.999	1240.67	848.805	1174.7	1297.93	1770.35	180.482	649.477	180.988	234.039		134.157	211.899	77.1582	178.261	128.065	186.317	256.672	394.044	284.302	61.3462			Pde8a	708.873	2788.07	674.697	554.332	1351.34
Lyrm9	80.8835	39.6637	67.6833	83.5046	44.9821	86.4235	133.899	57.6964		117.558	78.1324	82.8032	51.3472	103.889	60.919	146.962	54.8239			Lyrm9	264.542	895.719	656.79	884.11	443.258	600.415	60.788	102.76	90.4939	134.42		80.8835	117.558	39.6637	78.1324	67.6833	82.8032	83.5046	51.3472	44.9821	103.889			Lyrm9	819.945	201.558	235.257	585.939	315.211
Plxdc2	127.803	955.259	222.973	232.935	199.643	193.12	78.5205	280.219		44.856	173.387	247.557	231.074	109.054	247.077	200.756	206.033			Plxdc2	2660.26	457.27	1120	665.401	322.242	2005.6	184.275	258.341	268.681	224.505		127.803	44.856	955.259	173.387	222.973	247.557	232.935	231.074	199.643	109.054			Plxdc2	366.936	876.159	567.35	632.361	206.525
Eid3	12.1912	9.84743	13.5548	14.358	12.1365	76.8169	9.95208	10.7065		11.4496	11.8585	33.3963	14.4421	38.5565	13.5368	13.6356	13.6113			Eid3	29.189	19.1186	19.8255	56.0282	17.9014	21.4041	10.3799	23.8041	23.9134	13.9346		12.1912	11.4496	9.84743	11.8585	13.5548	33.3963	14.358	14.4421	12.1365	38.5565			Eid3	23.4154	29.3451	24.9004	29.3361	20.2545
Nipal1	358.984	49.8578	31.3573	107.917	60.1828	48.28	45.4119	79.3638		72.3655	54.111	45.3055	93.8454	34.034	36.7283	76.6016	66.5669			Nipal1	135.05	363.775	116.913	122.623	102.679	138.124	33.4913	69.7024	71.4939	77.204		358.984	72.3655	49.8578	54.111	31.3573	45.3055	107.917	93.8454	60.1828	34.034			Nipal1	112.158	185.471	108.993	84.1333	75.0704
Mme	147.828	51.2595	139.172	205.612	43.1497	72.6732	58.2828	73.5376		54.8428	100.975	119.562	70.6302	59.6687	59.2531	67.1494	199.015			Mme	188.36	493.499	136.172	172.217	56.5714	202.225	395.002	152.55	379.972	580.28		147.828	54.8428	51.2595	100.975	139.172	119.562	205.612	70.6302	43.1497	59.6687			Mme	544.725	132.06	193.756	149.563	903.996
Ulbp1	1660.93	1217.54	290.165	741.233	439.976	345.694	182.911	302.42		693.249	445.058	425.087	428.222	878.503	595.856	175.984	277.575			Ulbp1	4203.43	225.487	283.91	464.032	685.97	608.796	62.497	309.358	174.823	501.673		1660.93	693.249	1217.54	445.058	290.165	425.087	741.233	428.222	439.976	878.503			Ulbp1	196.636	1355.91	1486.9	111.787	1710.47
Pemt	12483.8	18817	3422.25	8925.91	1279.42	3111.41	615.237	3170.31		12307.3	7423.32	4274.72	5085.64	694.053	2433.5	2815.75	1614.34			Pemt	12138.9	12390.1	12410.6	3896.82	7814.84	17802.8	858.524	1968.85	7330.76	1664.19		12483.8	12307.3	18817	7423.32	3422.25	4274.72	8925.91	5085.64	1279.42	694.053			Pemt	6790.89	5461.38	12314.7	8332.91	4124.98
Gm16284	193.713	22.9393	22.6388	59.8709	131.715	15.4909	21.1854	35.5163		35.9328	51.1921	19.8575	77.8278	76.5804	21.5381	50.5382	21.9589			Gm16284	119.209	125.097	44.9201	86.1084	190.283	134.347	37.4194	50.3226	71	83.9003		193.713	35.9328	22.9393	51.1921	22.6388	19.8575	59.8709	77.8278	131.715	76.5804			Gm16284	537.226	51.4482	70.9188	35.1294	168.917
Sesn2	435.876	439.509	975.993	686.818	648.642	322.544	1093.7	680.481		398.167	629.407	1543.1	458.956	579.596	848.529	689.45	2791.32			Sesn2	363.888	271.894	218.167	533.033	208.225	367.046	763.093	573.296	713.984	1201.49		435.876	398.167	439.509	629.407	975.993	1543.1	686.818	458.956	648.642	579.596			Sesn2	487.542	275.336	387.512	341.231	393.487
Gm17052	1285.2	552.468	1711.12	682.074	949.668	159.052	3578.15	364.66		717.696	1934.64	474.944	1245.24	3587.85	1605.51	1936.59	674.06			Gm17052	2252.56	683.55	1427.51	71.908	413.574	88.0235	1526.19	1955.25	2683.22	2353.52		1285.2	717.696	552.468	1934.64	1711.12	474.944	682.074	1245.24	949.668	3587.85			Gm17052	2777.14	236.394	759.074	73.2423	3666.46
Vmn2r-ps17	128.692	67.1701	56.5215	53.586	63.6143	72.1712	86.5222	134.402		67.989	60.0399	218.519	491.897	107.553	72.4453	65.7675	107.391			Vmn2r-ps17	211.916	114.317	571.769	137.005	47.9016	487.689	203.053	145.325	418.693	416.047		128.692	67.989	67.1701	60.0399	56.5215	218.519	53.586	491.897	63.6143	107.553			Vmn2r-ps17	120.208	231.529	987.815	115.729	95.0209
Oas1a	103.808	62.239	181.111	550.189	194.184	108.636	142.518	205.132		114.343	126.05	181.222	167.988	91.7034	126.135	107.583	222.357			Oas1a	447.999	371.419	300.098	878.003	1091.43	1910.61	139.654	256.557	151.141	515.777		103.808	114.343	62.239	126.05	181.111	181.222	550.189	167.988	194.184	91.7034			Oas1a	339.998	386.694	533.039	726.392	634.806
Decr2	2517.5	1858.27	3020.83	331.711	1227.31	1702.4	4754.24	2487.38		2087.02	1406.46	4274.72	1091.59	575.592	2873.95	1009.41	1395.66			Decr2	607.757	1742.45	480.799	625.16	1642.87	415.82	2041.93	1862.64	464.569	2305.08		2517.5	2087.02	1858.27	1406.46	3020.83	4274.72	331.711	1091.59	1227.31	575.592			Decr2	770.357	510.246	1518.15	731.445	1595.92
Gm5483	58.395	29.8518	48.1922	68.2986	30.3007	57.8142	38.1867	41.9445		204.68	33.5409	74.6264	71.6162	37.2431	29.2187	73.9922	52.9564			Gm5483	387.312	123.375	675.255	448.226	269.101	374.758	35.6472	91.3375	89.248	45.2738		58.395	204.68	29.8518	33.5409	48.1922	74.6264	68.2986	71.6162	30.3007	37.2431			Gm5483	424.43	721.597	518.463	286.94	467.938
Mir30b	42.4524	41.3481	181.111	57.432	41.392	35.5888	44.7867	58.5018		42.1432	45.1874	137.341	79.4631	39.0947	78.7288	49.1562	40.1334			Mir30b	168.587	139.769	215.163	161.802	91.9005	140.052	52.919	88.2262	122.764	234.039		42.4524	42.1432	41.3481	45.1874	181.111	137.341	57.432	79.4631	41.392	39.0947			Mir30b	278.085	188.06	87.9186	249.796	145.027
Nckap1l	105.257	35.9956	79.3813	58.6388	44.6714	30.3443	37.4008	39.1356		84.8728	47.1063	88.7463	46.2767	53.0361	34.5071	37.5126	39.036			Nckap1l	108.937	79.7218	78.2104	107.492	47.9016	96.3235	316.424	258.341	71	61.4186		105.257	84.8728	35.9956	47.1063	79.3813	88.7463	58.6388	46.2767	44.6714	53.0361			Nckap1l	138.082	114.171	79.2367	79.0452	56.8927
Ripk2	159.54	56.4831	102.589	92.6541	93.7846	90.0936	72.7562	107.665		48.4099	172.189	107.755	589.037	49.8286	51.9416	78.2111	142.689			Ripk2	223.999	301.686	109.842	192.416	618.231	436.493	180.482	194.434	172.416	261.489		159.54	48.4099	56.4831	172.189	102.589	107.755	92.6541	589.037	93.7846	49.8286			Ripk2	831.391	435.054	212.026	345.995	580.106
Cd59a	529.238	312.941	508.72	822.45	396.528	394.355	432.033	129.824		1050.77	1022.47	724.888	740.427	579.596	68.5374	464.425	321.067			Cd59a	1868.09	6025.65	4327.41	5626.73	3800.57	2916.08	773.745	408.201	797.725	1261.22		529.238	1050.77	312.941	1022.47	508.72	724.888	822.45	740.427	396.528	579.596			Cd59a	2468.44	5312.04	3015.32	4591.04	4482.76
Gm13329	28.7955	33.8187	33.8416	46.0071	26.3783	50.3302	53.6311	66.7368		57.5694	68.9677	35.7932	76.7563	30.8865	30.6714	35.9845	30.2054			Gm13329	142.75	62.5485	84.994	116.008	372.734	99.0315	190.773	56.2248	45.2469	38.8705		28.7955	57.5694	33.8187	68.9677	33.8416	35.7932	46.0071	76.7563	26.3783	30.8865			Gm13329	166.501	153.815	119.271	260.404	83.2959
9130008F23Rik	26.1325	27.8528	39.1442	46.0071	18.9126	32.5222	210.11	36.0121		130.439	48.7675	67.2571	42.5832	63.0709	14.5084	22.7738	24.5344			9130008F23Rik	214.875	71.353	227.432	56.0282	31.6033	123.624	22.5603	42.6105	22.9393	63.1453		26.1325	130.439	27.8528	48.7675	39.1442	67.2571	46.0071	42.5832	18.9126	63.0709			9130008F23Rik	83.8294	256.898	36.9652	115.729	81.0181
Mum1l1	32.1729	32.2169	27.2981	47.3005	36.791	26.6	34.4158	37.5414		28.7847	32.8506	31.3765	41.1327	32.8746	21.6879	31.1099	39.036			Mum1l1	108.185	66.5747	128.827	633.887	46.9158	136.222	61.6366	53.1919	43.7057	44.6505		32.1729	28.7847	32.2169	32.8506	27.2981	31.3765	47.3005	41.1327	36.791	32.8746			Mum1l1	90.471	124.936	76.5376	77.9569	65.8072
Myl7	57.5911	54.9386	54.5962	51.048	42.5557	41.1652	36.1268	45.2677		38.2458	64.3492	35.546	62.7791	33.5654	30.0401	45.8644	43.3131			Myl7	127.765	346.546	94.3067	97.5508	81.1209	80.9981	57.909	42.3161	58.8817	44.6505		57.5911	38.2458	54.9386	64.3492	54.5962	35.546	51.048	62.7791	42.5557	33.5654			Myl7	184.744	130.242	100.294	97.316	505.012
Mpzl1	1043.9	2915.95	1226.84	2545.59	1306.31	3381.28	2655.92	3259.44		2252.37	2102.44	2050.29	1798.05	1781.53	3637.72	5830.09	1906.53			Mpzl1	2206.2	223.93	575.746	2017.12	990.492	922.763	1042.42	1655.6	367.028	1531.37		1043.9	2252.37	2915.95	2102.44	1226.84	2050.29	2545.59	1798.05	1306.31	1781.53			Mpzl1	501.249	654.863	802.355	1155.74	1278.44
Gm20434; RP23-467K15.4	20.0812	18.123	15.8975	46.0071	14.9418	14.0583	19.6301	17.6355		16.4183	21.0807	17.4072	27.7077	16.5516	16.0981	14.1164	22.5762			Gm20434; RP23-467K15.4	337.174	36.1745	67.6158	78.145	26.5751	54.5617	18.4521	18.937	19.9698	17.516		20.0812	16.4183	18.123	21.0807	15.8975	17.4072	46.0071	27.7077	14.9418	16.5516			Gm20434; RP23-467K15.4	55.3068	79.6195	38.535	35.1294	34.7797
2010107G12Rik	83.7359	161.989	62.7145	101.391	115.462	44.7356	45.4119	194.067		231.879	62.5895	153.449	73.121	75.5261	94.9318	567.825	83.0975			2010107G12Rik	366.419	103.029	112.15	193.754	142.222	158.662	85.9672	82.8905	69.0585	97.7215		83.7359	231.879	161.989	62.5895	62.7145	153.449	101.391	73.121	115.462	75.5261			2010107G12Rik	119.377	151.697	105.281	111.787	209.408
Gm21739; LOC380994	108.969	66.7062	72.5411	57.8315	52.0303	55.4591	99.3879	71.0326		116.746	116.796	81.0991	64.0983	50.1752	67.1269	120.201	63.8552			Gm21739; LOC380994	211.916	143.699	359.361	599.693	96.4695	689.696	56.3255	97.2169	120.238	50.5838		108.969	116.746	66.7062	116.796	72.5411	81.0991	57.8315	64.0983	52.0303	50.1752			Gm21739; LOC380994	140.984	241.361	281.716	469.378	136.256
Ctse	20.3615	23.5842	19.4369	34.1493	17.7689	20.0198	20.4637	21.265		21.3658	53.366	20.9898	25.8522	19.6833	16.5507	22.6165	21.9589			Ctse	64.7744	48.7355	48.479	54.8752	39.4513	44.0117	21.4918	20.156	20.674	19.7066		20.3615	21.3658	23.5842	53.366	19.4369	20.9898	34.1493	25.8522	17.7689	19.6833			Ctse	64.8657	68.3585	44.883	48.658	263.229
Zdhhc23	157.344	326.231	51.6511	63.2846	85.7033	114.037	69.7924	410.264		187.043	87.2964	179.97	64.5441	314.933	171.115	47.4818	363.732			Zdhhc23	111.226	90.9437	109.842	138.917	83.4015	106.139	90.8689	140.374	104.673	66.2847		157.344	187.043	326.231	87.2964	51.6511	179.97	63.2846	64.5441	85.7033	314.933			Zdhhc23	118.553	137.668	85.5145	137.626	127.131
4632433K11Rik	18.2241	26.5336	101.176	23.9804	18.6523	14.1561	19.3599	26.1803		19.5247	14.2003	16.1293	34.3494	121.003	15.3357	26.3422	16.5268			4632433K11Rik	252.012	47.4029	69.5168	90.3894	33.6376	64.4369	17.8236	33.8982	17.75	115.408		18.2241	19.5247	26.5336	14.2003	101.176	16.1293	23.9804	34.3494	18.6523	121.003			4632433K11Rik	60.9428	97.346	38.535	45.3995	34.7797
Il13ra1	33.3075	37.5242	26.5516	53.586	129.902	68.2782	102.182	41.6548		35.1933	50.8385	36.5453	45.6396	86.1574	26.5165	232.213	31.2705			Il13ra1	107.437	56.3718	67.1488	137.958	34.5832	85.6165	27.775	31.6281	31.7734	31.7923		33.3075	35.1933	37.5242	50.8385	26.5516	36.5453	53.586	45.6396	129.902	86.1574			Il13ra1	97.6389	127.562	106.75	97.316	70.0432
Ell	122.596	230.68	278.344	198.608	300.512	159.052	426.085	133.474		85.4631	243.512	319.93	141.26	293.843	332.871	130.626	785.1			Ell	145.75	87.2391	150.049	188.456	86.9432	177.271	130.302	221.803	147.008	167.801		122.596	85.4631	230.68	243.512	278.344	319.93	198.608	141.26	300.512	293.843			Ell	95.6295	196.046	175.837	149.563	96.3473
Traj29	99.5793	216.729	78.2884	167.009	95.0938	80.636	123.212	106.922		154.047	193.723	97.1145	176.34	95.5976	96.257	119.37	127.71			Traj29	2101.71	473.396	537.19	878.003	147.238	294.029	175.547	115.611	60.5371	69.5802		99.5793	154.047	216.729	193.723	78.2884	97.1145	167.009	176.34	95.0938	95.5976			Traj29	872.725	1027.59	376.915	434.92	256.031
Spint4	47.7614	45.8786	57.3105	113.283	47.5469	44.4266	73.2622	51.283		116.746	78.1324	74.6264	120.444	49.1426	34.7471	45.8644	53.3247			Spint4	157.297	281.483	242.071	395.65	112.361	137.17	46.7118	40.0335	68.5815	65.3721		47.7614	116.746	45.8786	78.1324	57.3105	74.6264	113.283	120.444	47.5469	49.1426			Spint4	968.35	397.566	210.561	456.543	296.148
D10Jhu81e	2679.55	1192.48	1261.33	816.769	1952.73	1513.16	965.41	2522.1		758.618	859.795	545.568	899.023	1397.76	202.085	941.816	615.977			D10Jhu81e	420.905	616.049	418.559	337.345	485.054	1770.35	1741.02	1702.14	1584.43	3282.56		2679.55	758.618	1192.48	859.795	1261.33	545.568	816.769	899.023	1952.73	1397.76			D10Jhu81e	1167.64	752.24	1088.48	992.281	1209.48
Gm21312; Gm20765; Gm21293; Gm6763; Gm8764; Gm21304; Gm4340	54.1081	46.8426	34.3141	68.7736	37.3045	45.6756	38.7198	54.5841		49.0857	50.8385	40.8316	64.0983	328.307	45.5323	44.9205	44.5308			Gm21312; Gm20765; Gm21293; Gm6763; Gm8764; Gm21304; Gm4340	160.603	112.744	107.582	121.776	84.5657	107.621	43.5837	51.0251	154.316	44.3421		54.1081	49.0857	46.8426	50.8385	34.3141	40.8316	68.7736	64.0983	37.3045	328.307			Gm21312; Gm20765; Gm21293; Gm6763; Gm8764; Gm21304; Gm4340	123.587	170.668	80.9016	107.233	76.6478
Sesn1	68.4877	50.9054	97.0548	58.6388	47.2185	81.1969	41.2122	93.0807		138.835	56.4088	88.7463	77.8278	80.3877	87.3551	63.0884	72.3405			Sesn1	270.1	101.61	98.3115	161.802	148.262	797.763	96.7182	107.869	76.6252	461.634		68.4877	138.835	50.9054	56.4088	97.0548	88.7463	58.6388	77.8278	47.2185	80.3877			Sesn1	137.128	116.57	99.6016	102.154	139.119
0610009B22Rik	1881.64	1468.11	1176.86	3429.5	1106.11	1272.41	1013.41	1144.43		1742.85	1843.01	1018.07	1099.18	713.566	718.488	1733.3	1007.62			0610009B22Rik	10350.1	12304.5	6468.83	16025.5	8434	15606	1013.91	1644.16	1286.96	2539.98		1881.64	1742.85	1468.11	1843.01	1176.86	1018.07	3429.5	1099.18	1106.11	713.566			0610009B22Rik	12156	14412.7	9729.14	6675.25	11586.6
Gm13701; RP23-202M10.1	2365.24	526.302	989.618	375.79	639.712	863.081	978.887	1278.65		1293.65	42.7499	613.796	1501.53	1447.05	713.525	744.074	570.757			Gm13701; RP23-202M10.1	1405.97	927.306	1016.43	1036.91	276.666	2401.66	1231.09	1211.97	448.744	639.413		2365.24	1293.65	526.302	42.7499	989.618	613.796	375.79	1501.53	639.712	1447.05			Gm13701; RP23-202M10.1	458.057	2098.36	342.058	186.704	203.682
Gm2399	18661.5	23006.4	34894.9	72907.7	90227.5	39330.3	115297	93353.1		27123	50285.3	78565.8	20770	52459	45983.2	55851.2	127199			Gm2399	17772.4	7418.45	40322.3	26765.4	12872.5	14662.2	41930.6	39873.3	55868.5	61172.9		18661.5	27123	23006.4	50285.3	34894.9	78565.8	72907.7	20770	90227.5	52459			Gm2399	38415.1	5461.38	4698.86	34507.1	10370.3
Sall4	2911.96	1478.33	3518.46	2200.76	5298.17	2580.35	2427.07	3822.79		1455.43	2300.69	4978.91	1106.83	5629.94	2467.48	2061.25	5281.5			Sall4	732.838	865.207	948.359	1029.75	405.063	786.78	1580.01	2261.61	1360.34	3469.72		2911.96	1455.43	1478.33	2300.69	3518.46	4978.91	2200.76	1106.83	5298.17	5629.94			Sall4	897.261	752.24	802.355	794.887	826.1
LOC101056159	67.5448	50.9054	75.0993	73.7097	215.46	72.6732	36.8859	76.1309		80.853	71.8965	49.5775	82.2654	105.34	34.7471	151.094	57.152			LOC101056159	310.264	231.827	848.805	266.517	68.2143	625.912	378.911	104.195	101.811	64.9206		67.5448	80.853	50.9054	71.8965	75.0993	49.5775	73.7097	82.2654	215.46	105.34			LOC101056159	202.164	249.873	142.824	132.938	106.166
Rad51b	55.6293	31.1195	42.5394	180.241	69.6127	51.3877	37.4008	66.2758		45.4822	83.7403	48.895	69.6578	68.5414	115.266	35.9845	37.1872			Rad51b	150.89	104.467	229.013	184.577	88.7701	230.691	74.8388	127.392	51.9751	115.408		55.6293	45.4822	31.1195	83.7403	42.5394	48.895	180.241	69.6578	69.6127	68.5414			Rad51b	165.351	138.626	106.013	139.547	765.455
Gm12209	89.7459	33.5851	106.206	125.695	89.3428	41.7398	43.865	39.9579		120.028	34.7237	226.225	31.1727	112.9	96.9265	35.2439	109.648			Gm12209	87.2662	712.577	831.337	192.416	261.742	955.304	71.7902	263.77	213.745	57.3056		89.7459	120.028	33.5851	34.7237	106.206	226.225	125.695	31.1727	89.3428	112.9			Gm12209	207.848	706.747	319.151	682.462	382.727
Cd38	161.767	50.5538	114.621	450.001	123.75	59.029	271.536	98.388		59.1879	103.813	541.799	203.97	41.3239	54.9033	47.1538	341.735			Cd38	447.999	871.225	445.502	139.883	631.221	786.78	309.912	128.278	147.008	310.964		161.767	59.1879	50.5538	103.813	114.621	541.799	450.001	203.97	123.75	41.3239			Cd38	1769.82	275.336	217.987	440.991	680.369
Smim11	2191.61	2061.88	1846.69	6355.47	2404.1	2424.3	1634.91	2740.85		1455.43	2117.06	956.495	2650.8	2223.94	1331.48	2351.4	2677.61			Smim11	21282.1	8640.52	23482.3	32724.4	8551.73	21917.8	3204.13	2341.37	3467.66	6341.48		2191.61	1455.43	2061.88	2117.06	1846.69	956.495	6355.47	2650.8	2404.1	2223.94			Smim11	34382.4	37511.6	12837.7	22924.5	12767.4
Mir466p	11.5336	17.5056	10.9338	124.827	13.0076	8.41727	22.7059	11.7975		12.6164	15.6474	17.773	13.475	11.6229	11.7031	13.5414	17.9602			Mir466p	88.4844	21.6591	23.0915	71.4113	14.5405	35.9973	14.2779	16.0348	12.2079	13.46		11.5336	12.6164	17.5056	15.6474	10.9338	17.773	124.827	13.475	13.0076	11.6229			Mir466p	35.7379	36.8872	79.7878	31.2245	20.5373
Obox4-ps36	38.2602	44.9344	50.5881	181.495	47.2185	40.5984	44.1701	54.2071		303.853	49.4483	40.8316	49.5981	45.535	110.57	89.2204	52.9564			Obox4-ps36	139.813	66.5747	93.6553	106.749	56.5714	212.279	35.6472	42.0238	37.5242	48.8608		38.2602	303.853	44.9344	49.4483	50.5881	40.8316	181.495	49.5981	47.2185	45.535			Obox4-ps36	122.733	154.885	356.584	85.3078	69.5594
Nucb2	525.583	266.825	393.638	925.304	465.062	589.502	283.067	3692.57		438.742	426.928	700.196	1654.54	563.747	195.201	480.803	933.646			Nucb2	470.272	818.536	2061.23	2518.03	1114.36	1758.12	239.805	290.649	608.768	421.855		525.583	438.742	266.825	426.928	393.638	700.196	925.304	1654.54	465.062	563.747			Nucb2	1081.92	2218.01	960.803	2905.57	685.101
Alpl	310.355	82.6961	455.317	516.915	263.431	183.973	1365.3	222.924		188.344	103.096	326.653	288.457	252.284	158.553	418.563	432.553			Alpl	807.518	332.429	831.337	432.957	231.04	661.6	628.477	523.896	317.31	1314.78		310.355	188.344	82.6961	103.096	455.317	326.653	516.915	288.457	263.431	252.284			Alpl	480.83	365.835	457.649	309.674	333.183
Gm19807	89.126	34.7694	51.2943	220.37	42.5557	85.8266	71.7545	63.1368		69.4176	65.7013	65.4179	104.128	57.2381	56.4468	183.457	124.218			Gm19807	305.992	376.603	323.874	830.641	370.159	396.126	109.57	59.0201	77.1582	187.481		89.126	69.4176	34.7694	65.7013	51.2943	65.4179	220.37	104.128	42.5557	57.2381			Gm19807	975.085	628.187	165.203	496.141	968.879
Gm12276	84.3183	102.519	99.7834	253.139	153.413	118.058	143.509	85.0601		128.643	92.9156	74.6264	761.243	151.052	188.552	366.915	120.821			Gm12276	1258.38	325.588	596.05	533.033	410.717	625.912	143.58	175.234	188.673	249.104		84.3183	128.643	102.519	92.9156	99.7834	74.6264	253.139	761.243	153.413	151.052			Gm12276	2555.49	1394.03	497.343	510.089	519.209
Uprt	35.2066	264.982	35.7712	43.5253	29.6771	25.8726	48.6712	35.271		38.5118	39.3379	33.8624	43.478	29.8344	33.7969	35.9845	37.1872			Uprt	163.977	74.9004	89.2196	118.446	190.283	104.678	42.6867	36.5839	36.246	36.5197		35.2066	38.5118	264.982	39.3379	35.7712	33.8624	43.5253	43.478	29.6771	29.8344			Uprt	113.723	234.761	67.56	107.979	85.6376
Fnip1	160.65	138.117	328.723	345.797	340.445	290.693	173.044	93.0807		987.221	94.2127	340.524	149.315	430.212	385.028	81.5324	607.497			Fnip1	140.785	785.192	433.32	896.451	276.666	1640.38	1256.95	1026.23	1314	604.922		160.65	987.221	138.117	94.2127	328.723	340.524	345.797	149.315	340.445	430.212			Fnip1	842.997	262.295	651.715	256.819	749.702
Prap1	28.7955	32.441	27.1095	84.6703	27.8823	27.9224	26.8155	35.5163		32.8365	27.8161	36.7995	33.6425	41.6113	24.9129	30.2592	35.9204			Prap1	83.7113	403.634	68.5597	112.836	110.049	95.6582	33.26	27.7254	28.6358	47.1964		28.7955	32.8365	32.441	27.8161	27.1095	36.7995	84.6703	33.6425	27.8823	41.6113			Prap1	167.659	105.059	70.4289	59.4912	64.0077
Zfp938	9330.73	2256.31	5559.45	12623.1	2800.13	8042.08	1273.87	4739.14		11643.4	6329.38	3960.9	12785.4	3792.42	7743.77	8131.48	3657.73			Zfp938	97111.3	28073.1	67813.7	105588	23855	43232.1	7780.87	6093.84	11826.6	11195.3		9330.73	11643.4	2256.31	6329.38	5559.45	3960.9	12623.1	12785.4	2800.13	3792.42			Zfp938	65508	40483.6	39187.2	59665.3	23660.2
Rnd3	387.425	39.9396	104.021	168.171	267.108	129.19	139.585	122.821		980.402	138.895	290.343	1011.45	177.159	45.2178	515.312	121.662			Rnd3	384.636	801.691	661.359	853.994	943.58	458.194	325.32	1019.14	511.911	127.169		387.425	980.402	39.9396	138.895	104.021	290.343	168.171	1011.45	267.108	177.159			Rnd3	240.415	1752.32	261.034	334.209	367.137
Gm2046	1241.42	519.057	662.018	851.453	605.205	2184.9	716.587	2721.92		4145.21	738.191	832.678	1410.72	961.34	1708.86	854.716	660.188			Gm2046	2716.16	2101.06	2032.85	3345.67	1470.41	7911.94	920.144	918.5	6250.47	568.338		1241.42	4145.21	519.057	738.191	662.018	832.678	851.453	1410.72	605.205	961.34			Gm2046	1819.57	7670.2	2301.08	1838.87	2006.09
Dnajc10	351.596	484.297	439.807	513.344	340.445	428.56	348.496	292.119		423.797	366.546	326.653	1122.28	587.686	344.61	791.97	470.07			Dnajc10	1134.11	454.111	1457.51	369.155	618.231	1710.04	1319.44	746.054	1745.89	1351.74		351.596	423.797	484.297	366.546	439.807	326.653	513.344	1122.28	340.445	587.686			Dnajc10	504.736	271.545	743.452	450.257	680.369
Parn	780.24	515.471	613.418	762.072	2612.62	378.291	322.912	424.732		678.982	392.854	549.362	614.05	1369	342.229	177.208	2481.05			Parn	536.469	707.655	323.874	379.533	244.214	1045.38	999.952	1481.8	1120.36	474.612		780.24	678.982	515.471	392.854	613.418	549.362	762.072	614.05	2612.62	1369			Parn	842.997	558.359	1416.48	668.417	1287.34
Gm14406	1435.93	1488.61	1458.96	1750.78	787.578	1392.39	817.456	969.038		1754.97	1258.81	1362.1	1954	1200.07	1009.08	1594.96	1366.94			Gm14406	20415.1	14232.5	10954.9	20999.7	2490.12	5517.57	1484.45	1481.8	4419.75	6385.59		1435.93	1754.97	1488.61	1258.81	1458.96	1362.1	1750.78	1954	787.578	1200.07			Gm14406	21018.7	18755.8	10142.3	12370.4	3902.47
E330014E10Rik; Gm3286	1250.05	929.137	238.977	453.131	413.367	1229.07	214.524	219.855		1223.87	252.1	519.728	1362.66	247.092	563.714	679.958	151.874			E330014E10Rik; Gm3286	947.086	1206.74	2240.01	698.483	1219.44	1551.9	136.78	881.084	1192.48	242.292		1250.05	1223.87	929.137	252.1	238.977	519.728	453.131	1362.66	413.367	247.092			E330014E10Rik; Gm3286	1551.43	6187.11	1036.93	757.239	367.137
Rcan1	1947.99	2977.22	1038.82	762.072	1039.22	937.94	641.363	5998.6		1767.18	1961.65	2212.73	653.577	575.592	1250.96	1277.67	1706.39			Rcan1	2551.89	1206.74	1844.85	1582.6	735.204	1278.13	1140.71	413.899	765.229	996.416		1947.99	1767.18	2977.22	1961.65	1038.82	2212.73	762.072	653.577	1039.22	575.592			Rcan1	2875.08	882.253	2852.67	925.831	849.325
Wnk3	136.975	45.8786	144.08	217.336	242.406	148.401	80.1704	124.535		551.505	180.75	111.555	557.263	356.783	31.753	151.094	121.662			Wnk3	201.88	400.845	283.91	137.005	549.51	280.103	429.262	488.812	354.526	680.572		136.975	551.505	45.8786	180.75	144.08	111.555	217.336	557.263	242.406	356.783			Wnk3	339.998	394.819	142.824	282.99	1573.95
Nsl1	647.068	415.801	310.991	128.336	572.559	261.987	939.011	109.168		140.773	544.146	804.314	116.341	215.106	276.057	1104.6	123.36			Nsl1	192.318	143.699	209.28	301.932	175.096	652.492	493.093	338.529	206.464	798.199		647.068	140.773	415.801	544.146	310.991	804.314	128.336	116.341	572.559	215.106			Nsl1	477.509	255.123	291.65	200.104	652.653
Aga	197.783	342.45	160.979	184.028	218.468	573.382	105.785	385.453		389.973	303.984	269.028	370.213	127.019	293.826	326.13	220.821			Aga	3207.76	1087.58	797.471	980.981	345.371	2368.6	234.869	419.677	583.969	302.461		197.783	389.973	342.45	303.984	160.979	269.028	184.028	370.213	218.468	127.019			Aga	733.872	4656.56	1387.33	1318.43	765.455
Lipo2	120.073	328.5	113.829	62.4134	42.5557	465.731	81.2895	132.552		49.4271	38.7964	61.0371	422.326	76.0514	118.506	112.931	248.436			Lipo2	163.977	384.517	604.37	134.185	787.972	282.052	86.5652	212.768	89.8688	123.692		120.073	49.4271	328.5	38.7964	113.829	61.0371	62.4134	422.326	42.5557	76.0514			Lipo2	195.278	852.201	261.034	189.31	164.298
Clec2i	480.294	100.409	114.621	286.777	118.709	58.2163	73.2622	93.0807		279.602	297.728	157.763	377.992	116.074	125.263	135.233	185.687			Clec2i	334.845	363.775	1606.04	259.229	269.101	439.529	100.825	375.621	120.238	564.412		480.294	279.602	100.409	297.728	114.621	157.763	286.777	377.992	118.709	116.074			Clec2i	390.556	554.502	337.349	191.952	191.364
Xpa	344.36	387.956	388.219	706.127	221.518	482.155	226.756	501.606		283.505	349.185	541.799	516.353	369.365	302.087	661.365	582.75			Xpa	2332	2029.49	1066.96	1684.47	1822.88	2777.97	216.124	267.452	374.74	328.695		344.36	283.505	387.956	349.185	388.219	541.799	706.127	516.353	221.518	369.365			Xpa	5402.4	5348.98	2301.08	2618.65	2120.48
Smim3	23.2277	21.8528	117.029	61.1289	21.1309	20.2992	21.781	23.432		28.7847	27.4332	33.3963	28.8843	30.2508	20.8044	24.2397	21.2109			Smim3	78.6487	49.0745	197.991	62.5996	31.1682	48.8341	23.6819	20.2962	28.835	156.564		23.2277	28.7847	21.8528	27.4332	117.029	33.3963	61.1289	28.8843	21.1309	30.2508			Smim3	166.501	334.312	104.553	53.6165	126.253
Rnf26	306.082	207.9	88.0791	191.843	99.8216	84.645	89.5734	127.152		130.439	91.6364	302.673	101.985	490.77	80.3831	248.879	147.721			Rnf26	144.743	114.317	126.176	107.492	57.7601	140.052	289.158	160.134	99.7156	162.085		306.082	130.439	207.9	91.6364	88.0791	302.673	191.843	101.985	99.8216	490.77			Rnf26	145.955	194.692	107.493	115.729	108.396
Hist1h2bg	403.877	183.514	576.32	189.202	109.234	107.14	602.575	135.337		188.344	214.949	370.06	134.57	114.476	85.5573	295.969	74.8916			Hist1h2bg	76.498	148.766	860.654	191.086	161.121	115.345	493.093	120.521	596.239	442.828		403.877	188.344	183.514	214.949	576.32	370.06	189.202	134.57	109.234	114.476			Hist1h2bg	83.8294	129.342	262.85	558.187	212.331
Mgrn1	830.464	243.833	534.012	236.187	465.062	350.52	87.73	359.64		125.996	184.548	452.45	122.974	679.77	575.559	136.173	71.3446			Mgrn1	201.88	169.707	151.093	203.387	101.266	221.293	183.002	411.04	477.629	382.842		830.464	125.996	243.833	184.548	534.012	452.45	236.187	122.974	465.062	679.77			Mgrn1	188.626	253.361	153.075	175.412	126.253
Tbc1d22a	69.4438	116.95	90.5553	104.241	112.305	94.5727	102.182	367.197		45.168	64.3492	187.613	120.444	445.383	91.6981	131.535	174.458			Tbc1d22a	114.353	82.5332	93.0084	122.623	69.6476	109.123	124.994	101.345	133.412	86.859		69.4438	45.168	116.95	64.3492	90.5553	187.613	104.241	120.444	112.305	445.383			Tbc1d22a	112.158	140.561	91.6521	92.0666	102.549
Scai	47.1039	30.4791	40.2447	153.68	45.61	31.6329	37.9229	74.0491		41.563	35.6999	34.3351	40.8486	28.0301	54.9033	53.7913	34.9382			Scai	179.439	81.9631	119.369	753.823	156.715	132.497	37.1609	40.5923	51.6161	97.0465		47.1039	41.563	30.4791	35.6999	40.2447	34.3351	153.68	40.8486	45.61	28.0301			Scai	165.351	142.523	101.694	297.059	91.7841
AY036118	1921.18	3955.78	5151.32	2635.36	7756.98	3751.76	2217.93	3744.12		2481.9	3463.1	4274.72	1609.3	3301.49	4701.22	3371.8	4289.91			AY036118	712.799	697.912	860.654	684.108	534.483	709.086	8573.78	5725.3	4389.22	8844.74		1921.18	2481.9	3955.78	3463.1	5151.32	4274.72	2635.36	1609.3	7756.98	3301.49			AY036118	630.077	636.956	477.083	565.979	968.879
1700006E09Rik	21.5225	19.8319	17.5175	29.7287	18.6523	20.0198	17.9386	23.2702		21.8147	24.0481	19.1811	26.032	17.2545	16.6658	150.05	25.0499			1700006E09Rik	64.7744	37.4502	43.9956	54.8752	27.7036	45.5638	18.0724	21.6026	18.6325	17.7605		21.5225	21.8147	19.8319	24.0481	17.5175	19.1811	29.7287	26.032	18.6523	17.2545			1700006E09Rik	79.8591	74.2876	43.6556	51.7901	46.5327
Tubb2a	409.515	364.493	390.919	394.473	385.685	513.191	900.759	310.922		379.309	171	601.164	280.569	470.778	571.583	1304.52	562.899			Tubb2a	149.847	143.699	165.34	168.673	465.295	200.828	876.564	195.786	421.605	1489.49		409.515	379.309	364.493	171	390.919	601.164	394.473	280.569	385.685	470.778			Tubb2a	192.589	179.153	241.871	520.807	179.79
Gtse1	612.164	552.468	519.409	1163.12	2506.19	681.87	900.759	1168.47		330.208	1780.23	1543.1	681.332	1104.29	448.455	409.949	1057.71			Gtse1	633.566	351.383	390.53	836.419	242.527	364.51	355.995	631.717	891.288	1458.84		612.164	330.208	552.468	1780.23	519.409	1543.1	1163.12	681.332	2506.19	1104.29			Gtse1	361.884	287.028	507.793	450.257	398.98
Uty	612.164	1045.33	560.561	81.2211	58.9443	573.382	233.131	501.606		325.662	159.548	601.164	72.1143	61.3462	436.192	306.406	314.46			Uty	190.99	107.404	981.802	575.264	80.5605	948.705	59.9511	538.624	885.131	54.9712		612.164	325.662	1045.33	159.548	560.561	601.164	81.2211	72.1143	58.9443	61.3462			Uty	155.351	184.19	1216.14	701.649	118.617
Gm12924	100.969	70.5096	42.5394	84.6703	121.203	52.4675	82.9976	123.675		120.028	55.248	101.239	90.0225	68.0679	63.0673	154.269	64.7466			Gm12924	161.72	368.853	283.91	660.805	270.972	1176.12	90.8689	52.4596	99.7156	53.8399		100.969	120.028	70.5096	55.248	42.5394	101.239	84.6703	90.0225	121.203	68.0679			Gm12924	401.536	731.67	424.052	311.828	200.878
Tex19.1	1582.26	407.244	545.232	2011.12	1153.08	416.841	999.455	1596.18		927.517	733.091	545.568	755.985	430.212	670.373	442.429	521.576			Tex19.1	384.636	163.926	587.844	382.173	288.415	213.755	489.687	186.513	854.981	699.706		1582.26	927.517	407.244	733.091	545.232	545.568	2011.12	755.985	1153.08	430.212			Tex19.1	393.272	287.028	158.473	292.969	282.122
Amot	369.076	88.0193	202.353	221.903	191.51	151.519	137.663	344.99		117.558	334.961	223.11	169.156	243.69	259.361	106.84	194.919			Amot	166.266	170.887	232.21	171.027	125.54	155.397	299.355	468.9	467.8	885.657		369.076	117.558	88.0193	334.961	202.353	223.11	221.903	169.156	191.51	243.69			Amot	179.692	180.399	203.389	144.468	245.601
Allc	149.891	39.1177	33.6079	97.2606	34.3272	27.3478	33.0138	37.2821		36.1827	188.425	141.202	45.3243	42.1922	28.0284	33.3428	39.3075			Allc	379.341	518.034	109.842	159.574	144.207	99.0315	53.2871	48.9466	63.5468	41.0868		149.891	36.1827	39.1177	188.425	33.6079	141.202	97.2606	45.3243	34.3272	42.1922			Allc	212.215	253.361	97.5518	140.517	82.1491
Mnd1	2191.61	1341.61	2226.76	2326.24	1333.76	1811.98	2711.73	1746.69		2331.8	1507.4	3086.2	4712.29	836.895	1378.44	2367.75	1284.27			Mnd1	23943.6	14036.6	19474.4	22351.5	9102.21	27742.6	3226.41	3674	4358.9	4126.22		2191.61	2331.8	1341.61	1507.4	2226.76	3086.2	2326.24	4712.29	1333.76	836.895			Mnd1	30773.1	15771.7	20999.9	22143.7	10810.7
Chek2	285.584	46.519	162.099	931.74	278.451	148.401	51.091	242.26		80.2945	132.317	169.086	190.311	136.136	221.141	113.717	105.913			Chek2	353.938	119.172	1127.79	980.981	519.868	529.988	111.1	290.649	125.344	133.492		285.584	80.2945	46.519	132.317	162.099	169.086	931.74	190.311	278.451	136.136			Chek2	656.834	325.17	1731.85	267.725	247.309
Med30	2161.44	511.911	205.177	751.58	745.094	520.355	241.352	498.141		457.374	642.632	601.164	856.443	559.852	896.91	548.483	507.313			Med30	2641.88	1694.8	3059.94	2017.12	1353.05	2061.98	389.564	425.535	396.107	552.796		2161.44	457.374	511.911	642.632	205.177	601.164	751.58	856.443	745.094	559.852			Med30	5110.98	9058.45	1895.15	2564.76	1710.47
Jrkl	41.5787	315.118	54.219	143.388	78.3184	107.14	283.067	44.0299		62.5626	41.8701	53.5055	62.7791	42.7811	32.6457	41.3353	37.7063			Jrkl	223.999	166.214	186.017	145.824	43.1713	261.346	51.472	73.6766	39.9396	47.8552		41.5787	62.5626	315.118	41.8701	54.219	53.5055	143.388	62.7791	78.3184	42.7811			Jrkl	544.725	132.06	83.1761	136.675	224.438
Gm15428	32.8489	53.0672	32.4631	63.7248	32.0284	34.6156	43.2611	30.9187		28.7847	39.6116	40.8316	44.7003	30.0419	41.6089	81.5324	33.0535			Gm15428	180.687	62.1164	124.438	112.056	90.6353	109.882	24.1795	46.9527	29.6456	41.9502		32.8489	28.7847	53.0672	39.6116	32.4631	40.8316	63.7248	44.7003	32.0284	30.0419			Gm15428	158.615	114.171	68.0299	85.3078	481.093
Gm16327	23.5519	140.045	25.47	48.6303	29.2686	176.479	31.233	50.9288		32.6097	35.2084	35.546	35.3151	37.5022	18.6205	91.7287	26.6624			Gm16327	70.3926	106.662	88.6033	94.2278	42.577	330.8	25.0322	20.8668	24.4159	29.6632		23.5519	32.6097	140.045	35.2084	25.47	35.546	48.6303	35.3151	29.2686	37.5022			Gm16327	86.7856	126.68	138.919	85.3078	52.352
Nlrp9b	47.4315	39.9396	28.8546	109.424	38.8887	32.9762	31.8892	31.5684		58.373	31.9523	35.3004	74.1417	78.1895	26.3334	56.0756	35.4259			Nlrp9b	233.512	136.893	135.232	131.424	446.341	213.755	71.2943	61.9544	80.4348	174.926		47.4315	58.373	39.9396	31.9523	28.8546	35.3004	109.424	74.1417	38.8887	78.1895			Nlrp9b	147.993	214.532	161.803	130.202	263.229
Gm20432	753.662	670.804	491.391	778.085	626.547	516.761	417.316	508.608		966.905	454.41	705.066	584.968	308.452	257.57	308.537	409.22			Gm20432	2871.03	1906.75	2046.99	2643.22	1900.29	2105.31	406.107	437.499	592.121	568.338		753.662	966.905	670.804	454.41	491.391	705.066	778.085	584.968	626.547	308.452			Gm20432	3124.44	4754.41	1276.6	2426.41	2574.67
Gm14625	80.3248	80.9943	33.8416	52.4832	62.3052	33.2055	50.7381	43.7257		213.372	66.1583	57.7446	49.5981	41.6113	30.0401	78.7551	55.2052			Gm14625	148.812	222.383	132.449	349.242	80.0041	709.086	50.7633	37.3526	49.1714	32.0134		80.3248	213.372	80.9943	66.1583	33.8416	57.7446	52.4832	49.5981	62.3052	41.6113			Gm14625	183.468	405.919	154.14	208.601	97.0175
Trip10	371.643	522.667	1082.93	1062.9	2166.69	918.638	376.107	936.029		743.006	312.53	1352.69	365.117	567.668	1002.11	1488.15	1275.4			Trip10	310.264	169.707	326.127	319.148	267.242	723.985	716.943	520.277	272.431	1136.68		371.643	743.006	522.667	312.53	1082.93	1352.69	1062.9	365.117	2166.69	567.668			Trip10	298.045	318.478	392.921	336.533	519.209
Rbp2	42.4524	61.3822	40.8065	53.2158	47.2185	36.3366	43.865	48.8542		57.5694	63.4632	50.2696	64.993	45.535	54.1474	42.2038	49.7537			Rbp2	683.762	91.5763	103.199	197.825	51.6967	111.416	60.3681	40.8747	33.5851	33.605		42.4524	57.5694	61.3822	63.4632	40.8065	50.2696	53.2158	64.993	47.2185	45.535			Rbp2	454.893	574.057	122.624	111.787	83.8752
Zfp954	174.584	471.054	458.484	262.065	666.878	905.991	59.9213	300.331		337.146	56.4088	461.957	410.778	439.251	107.547	64.862	1125.8			Zfp954	222.452	133.149	133.37	291.647	276.666	367.046	346.261	614.443	474.33	362.19		174.584	337.146	471.054	56.4088	458.484	461.957	262.065	410.778	666.878	439.251			Zfp954	184.744	146.53	1560.83	151.65	1192.83
Jam2	953.953	62.239	626.308	1726.68	516.019	462.514	1063.79	308.775		3867.62	441.984	534.34	1701.05	404.194	364.259	1832.12	582.75			Jam2	2315.89	5137.68	4511.18	8952.54	3151.89	5404.02	582.339	653.995	955.259	1596.4		953.953	3867.62	62.239	441.984	626.308	534.34	1726.68	1701.05	516.019	404.194			Jam2	2682.54	8689.45	1684.49	2767.96	3492.81
Fam83d	54.8635	55.3207	137.256	142.398	284.302	174.049	341.324	541.347		73.886	54.8663	296.444	60.6407	487.38	89.811	73.9922	123.36			Fam83d	100.243	133.149	508.213	233.63	95.1414	215.242	220.665	185.225	308.633	455.278		54.8635	73.886	55.3207	54.8663	137.256	296.444	142.398	60.6407	284.302	487.38			Fam83d	84.9996	116.57	120.1	88.3162	152.237
Sdcbp2	259.173	689.663	143.085	108.668	124.61	741.012	190.678	342.607		358.848	235.217	288.337	280.569	115.272	922.126	891.012	216.276			Sdcbp2	567.057	131.316	364.377	813.547	350.192	781.345	180.482	253.025	467.8	97.0465		259.173	358.848	689.663	235.217	143.085	288.337	108.668	280.569	124.61	115.272			Sdcbp2	591.972	258.684	337.349	378.62	430.591
Naa11	110.49	77.1582	45.9097	116.467	148.187	92.6264	62.9004	96.3632		100.234	139.861	88.7463	80.5724	32.8746	86.1524	117.727	122.508			Naa11	162.844	167.371	209.28	718.12	700.384	328.515	110.333	93.9053	84.4338	127.169		110.49	100.234	77.1582	139.861	45.9097	88.7463	116.467	80.5724	148.187	32.8746			Naa11	213.691	611.009	214.986	417.203	760.167
Gm15982	13.527	19.4237	30.9256	19.4781	15.0457	53.1999	46.0458	41.367		17.8423	42.1614	19.5841	22.5056	17.1353	21.5381	17.622	67.0299			Gm15982	78.1054	57.1587	233.826	384.831	27.1335	276.247	52.919	15.924	18.376	136.296		13.527	17.8423	19.4237	42.1614	30.9256	19.5841	19.4781	22.5056	15.0457	17.1353			Gm15982	178.451	88.3433	201.984	149.563	142.042
Ireb2	316.876	289.968	296.262	265.724	345.198	271.226	517.35	276.361		318.96	529.266	276.592	649.062	385.05	351.851	522.505	190.908			Ireb2	853.561	351.383	487.51	743.445	613.96	1845.53	1814.95	1220.4	903.73	1468.99		316.876	318.96	289.968	529.266	296.262	276.592	265.724	649.062	345.198	385.05			Ireb2	567.857	510.246	500.802	875.89	1136.34
2200002J24Rik	118.42	51.2595	67.6833	162.442	122.046	75.2361	44.4773	109.168		137.876	47.7639	68.6703	123.83	66.6671	42.4832	163.065	52.9564			2200002J24Rik	426.781	178.144	733.823	118.446	523.484	128.874	49.0342	104.195	69.5389	98.4012		118.42	137.876	51.2595	47.7639	67.6833	68.6703	162.442	123.83	122.046	66.6671			2200002J24Rik	344.745	408.743	261.034	228.271	749.702
Gm20274	149.891	684.899	53.4726	225	347.599	141.372	236.386	133.474		39.5945	203.354	164.462	265.435	281.873	83.7966	213.679	214.782			Gm20274	1149.95	1320.53	1081.85	148.888	101.97	418.713	64.254	218.749	202.215	418.941		149.891	39.5945	684.899	203.354	53.4726	164.462	225	265.435	347.599	281.873			Gm20274	1200.47	450.396	1661.3	60.3217	221.348
Trav12n-2	24.3825	24.5857	20.832	27.356	18.0169	21.4566	24.0006	21.4129		24.3733	22.4376	29.479	30.5312	20.0969	19.6822	30.6816	27.2226			Trav12n-2	83.1331	264.459	113.716	62.5996	33.1745	56.0956	26.2768	27.3437	84.4338	52.7319		24.3825	24.3733	24.5857	22.4376	20.832	29.479	27.356	30.5312	18.0169	20.0969			Trav12n-2	87.3893	101.48	246.954	43.2493	43.4165
Snora24; Snhg8	847.914	982.115	505.206	1412.25	832.484	794.197	768.019	929.564		758.618	551.742	745.267	1761.04	540.782	412.663	579.756	660.188			Snora24; Snhg8	4291.75	3251.53	6424.15	9933.46	2595.87	7857.29	1256.95	534.904	1447.9	1699.16		847.914	758.618	982.115	551.742	505.206	745.267	1412.25	1761.04	832.484	540.782			Snora24; Snhg8	11580.3	7940.69	2570.97	7938.25	3929.62
Mcf2	36.957	35.2548	34.7931	55.0925	28.2716	44.7356	41.7875	31.788		36.4344	33.5409	32.2587	41.7069	33.7989	23.2445	48.4795	273.753			Mcf2	112.779	88.4569	91.7279	128.719	43.774	72.4953	40.9478	70.6754	44.0096	101.168		36.957	36.4344	35.2548	33.5409	34.7931	32.2587	55.0925	41.7069	28.2716	33.7989			Mcf2	116.113	160.347	102.402	81.8327	58.4922
Grk5	250.345	41.0625	27.488	42.9261	108.48	24.3079	24.0006	30.2825		34.7088	60.878	33.3963	43.7804	42.7811	38.0235	60.9393	29.1765			Grk5	100.243	74.9004	64.4134	83.7537	87.5479	67.6405	36.6493	57.0097	57.2716	50.2344		250.345	34.7088	41.0625	60.878	27.488	33.3963	42.9261	43.7804	108.48	42.7811			Grk5	100.384	81.8579	54.1202	70.2587	72.0124
Gm4558	75.467	72.4919	54.219	184.028	62.7385	57.0183	70.2778	60.1465		78.6421	107.474	77.7955	331.35	69.9816	47.7961	77.6709	103.733			Gm4558	454.253	192.258	878.738	177.058	115.52	140.052	76.4114	51.0251	46.1977	39.6873		75.467	78.6421	72.4919	107.474	54.219	77.7955	184.028	331.35	62.7385	69.9816			Gm4558	255.891	346.101	188.458	174.201	143.03
Gm10762	37.214	23.2595	31.1407	145.39	24.1053	53.1999	42.0781	33.8342		38.7797	31.9523	31.5948	30.7436	183.407	24.4002	35.0005	37.7063			Gm10762	94.1801	80.2763	87.9913	138.917	120.426	68.5848	40.665	40.0335	32.2169	64.9206		37.214	38.7797	23.2595	31.9523	31.1407	31.5948	145.39	30.7436	24.1053	183.407			Gm10762	128.835	76.9073	71.9088	137.626	137.203
Arrdc3	890.069	91.7571	445.947	811.127	1129.35	343.306	546.849	1663.97		497.044	81.4504	1129.61	676.625	254.038	109.048	332.982	1087.45			Arrdc3	688.518	400.845	1832.11	1294.41	326.74	1428.04	1853.09	355.359	1269.24	1053.23		890.069	497.044	91.7571	81.4504	445.947	1129.61	811.127	676.625	1129.35	254.038			Arrdc3	579.789	888.39	1022.65	2393	1833.23
Atp12a	240.147	820.152	278.344	301.034	300.512	142.355	248.138	584.237		301.754	161.776	154.516	405.122	134.262	608.376	308.537	85.4337			Atp12a	201.88	363.775	219.684	272.117	333.606	1200.83	181.738	273.072	149.06	176.143		240.147	301.754	820.152	161.776	278.344	154.516	301.034	405.122	300.512	134.262			Atp12a	240.415	297.15	146.84	234.689	413.05
Ccpg1os	147.828	124.478	238.977	118.093	94.437	112.467	68.8315	176.119		228.687	68.9677	84.5431	161.145	76.0514	47.138	387.836	77.5327			Ccpg1os	204.698	126.843	149.012	698.483	498.691	666.202	88.9989	143.324	98.3428	125.418		147.828	228.687	124.478	68.9677	238.977	84.5431	118.093	161.145	94.437	76.0514			Ccpg1os	749.292	1132.31	392.921	1300.28	442.696
Bex1	915.093	808.861	1911.82	1513.62	3085.48	2562.53	985.695	2257.34		698.071	1549.78	2259.23	1307.15	1477.46	1744.77	854.716	3582.45			Bex1	7020.47	1475.41	4209.08	4205.56	1153.66	10296.1	1013.91	425.535	1519.89	1090.37		915.093	698.071	808.861	1549.78	1911.82	2259.23	1513.62	1307.15	3085.48	1477.46			Bex1	17674.5	1801.58	4666.41	3677.74	3040.67
Vkorc1	3077.99	2664.68	3171.01	11615.7	2819.61	2293.53	4466.71	3148.42		2951.49	3763.47	3520.62	9622.62	2075.01	2254.86	1447.45	1329.56			Vkorc1	23288.8	19307.9	21608.2	28686.4	20481	28522.6	2394.84	1996.33	4269.19	5115.3		3077.99	2951.49	2664.68	3763.47	3171.01	3520.62	11615.7	9622.62	2819.61	2075.01			Vkorc1	32079.9	54164.1	18155.2	39914	24494.5
Car2	28.3991	83.8505	42.8353	138.504	34.0901	58.6213	51.091	32.2317		41.276	72.9001	63.6291	55.0326	53.405	31.3158	32.207	80.8252			Car2	208.999	123.375	237.09	116.008	72.6052	75.5739	277.379	56.2248	66.2454	160.965		28.3991	41.276	83.8505	72.9001	42.8353	63.6291	138.504	55.0326	34.0901	53.405			Car2	144.947	111.049	93.5779	84.7185	556.475
Snx19	94.863	53.0672	252.603	69.252	79.4117	102.775	48.6712	64.4635		43.9329	66.1583	194.229	60.6407	41.9007	259.361	38.0362	245.016			Snx19	157.297	91.5763	86.7799	137.958	50.985	104.678	96.7182	64.1392	112.966	115.408		94.863	43.9329	53.0672	66.1583	252.603	194.229	69.252	60.6407	79.4117	41.9007			Snx19	167.659	125.805	98.9136	104.301	72.0124
Aqp8	52.265	46.519	103.302	277.008	55.7647	237.758	101.476	58.0977		79.7399	467.185	172.639	85.1665	213.62	41.036	43.996	115.099			Aqp8	323.439	189.611	252.351	171.027	101.97	248.968	257.016	98.574	243.833	259.682		52.265	79.7399	46.519	467.185	103.302	172.639	277.008	85.1665	55.7647	213.62			Aqp8	155.351	132.06	191.088	303.301	989.237
5830454E08Rik	66.1548	85.6124	66.2904	165.856	91.2201	180.187	69.7924	79.9159		83.1261	86.6934	93.8064	99.1962	62.6352	48.4633	92.3668	85.4337			5830454E08Rik	1095.48	582.818	377.227	1406.68	462.081	600.415	90.2412	99.9501	63.5468	219.885		66.1548	83.1261	85.6124	86.6934	66.2904	93.8064	165.856	99.1962	91.2201	62.6352			5830454E08Rik	533.515	1132.31	470.515	134.793	461.496
Gm6741	435.876	955.259	324.197	1345.37	1113.8	681.87	1063.79	714.312		490.201	551.742	564.807	1145.86	909.483	490.742	713.763	620.261			Gm6741	3120.04	980.18	3167.85	8768.3	1953.71	3955.97	882.661	756.468	680.168	1038.73		435.876	490.201	955.259	551.742	324.197	564.807	1345.37	1145.86	1113.8	909.483			Gm6741	8715.6	5576.13	2415.48	3503.56	2721.47
Hus1b	216.433	224.372	91.1852	123.965	95.0938	178.943	45.0982	70.0547		374.087	115.188	191.555	158.926	207.779	188.552	79.8545	551.315			Hus1b	301.779	476.688	537.19	1539.32	740.318	792.252	169.567	84.6322	114.543	123.692		216.433	374.087	224.372	115.188	91.1852	191.555	123.965	158.926	95.0938	207.779			Hus1b	1709.53	256.898	366.609	1163.78	326.327
Cyp2s1	3344.96	7748.75	4184.18	3501.56	2649.09	5379.86	2098.29	1226.57		2221.36	5070.28	5962.14	2065.41	3017.01	7797.63	3846.42	2331			Cyp2s1	4795.12	1791.44	2163.71	698.483	997.381	942.152	1945.22	8382.33	5112.27	2522.44		3344.96	2221.36	7748.75	5070.28	4184.18	5962.14	3501.56	2065.41	2649.09	3017.01			Cyp2s1	1832.23	932.558	2432.28	1611.97	1509.83
Serinc5	252.086	32.8939	28.2607	51.048	37.0469	39.2155	27.5694	36.0121		37.2	37.7355	41.6896	44.3916	39.9162	30.0401	33.3428	37.1872			Serinc5	109.695	64.3069	71.4711	104.552	47.2421	66.2485	34.4329	50.3226	39.9396	62.276		252.086	37.2	32.8939	37.7355	28.2607	41.6896	51.048	44.3916	37.0469	39.9162			Serinc5	101.082	107.266	67.0933	77.4184	64.0077
Ighv1-47	12.276	28.438	17.8856	20.8761	29.8835	13.9612	10.6664	69.0902		20.0736	12.9767	22.0333	26.95	33.5654	15.3357	20.3831	51.1525			Ighv1-47	48.4139	219.321	41.9119	66.1689	35.8028	29.0369	14.3772	19.6048	16.6765	16.8025		12.276	20.0736	28.438	12.9767	17.8856	22.0333	20.8761	26.95	29.8835	33.5654			Ighv1-47	53.0538	144.512	32.6293	90.7991	29.2461
Trav4-3	64.7934	74.5299	53.8445	93.2986	64.951	50.3302	73.7718	81.0315		64.3215	79.2231	61.0371	83.9939	58.0371	51.5829	72.9736	70.8518			Trav4-3	702.985	149.801	825.594	232.016	85.7462	137.17	66.9826	74.1891	68.1078	56.9098		64.7934	64.3215	74.5299	79.2231	53.8445	61.0371	93.2986	83.9939	64.951	58.0371			Trav4-3	182.201	463.058	155.212	156.998	139.119
Rab1b	7684.7	1950.66	2575.66	3090.84	3694.8	2458.14	5238.72	3282.11		6641.21	2642.8	3129.28	2389.04	3612.8	3688.5	4209.12	2909.86			Rab1b	420.905	528.919	579.751	555.669	534.483	491.081	3810.37	2943.13	3018.78	5636.58		7684.7	6641.21	1950.66	2642.8	2575.66	3129.28	3090.84	2389.04	3694.8	3612.8			Rab1b	604.41	414.449	2398.8	378.62	212.331
Gm2832	51.1894	41.0625	46.5506	53.586	98.4473	42.9133	40.364	61.8375		95.4868	55.6322	42.2715	86.956	96.2626	27.262	136.173	62.9761			Gm2832	206.121	283.441	511.748	245.245	54.2669	455.029	213.149	54.6874	71	60.5731		51.1894	95.4868	41.0625	55.6322	46.5506	42.2715	53.586	86.956	98.4473	96.2626			Gm2832	128.835	913.366	138.919	104.301	95.6818
Itgb3bp	67.0783	62.239	47.8593	143.388	129.902	43.5123	68.3561	80.4717		66.5898	50.1386	50.2696	61.0624	99.6573	38.288	103.918	55.2052			Itgb3bp	1166	127.725	591.932	432.957	122.107	178.504	40.665	46.9527	126.216	105.464		67.0783	66.5898	62.239	50.1386	47.8593	50.2696	143.388	61.0624	129.902	99.6573			Itgb3bp	356.902	249.873	406.778	180.344	229.154
Gm14409	8586.02	6037.55	7972.01	7351.3	4043.19	7349.1	4284.76	5114.62		10939.3	6507.33	6896.34	13236.3	6203.66	5289.15	7379.47	7626.11			Gm14409	91872.8	64049.6	59859.3	118792	15738.4	31867.9	6868.19	7399.11	22377.3	27950.8		8586.02	10939.3	6037.55	6507.33	7972.01	6896.34	7351.3	13236.3	4043.19	6203.66			Gm14409	91366.9	99682.3	65904.8	77645	24494.5
Slc7a1	865.73	195.327	1618.82	1667.86	1747.75	1461.62	6186.89	2593.01		587.005	2349.03	3644.78	1091.59	1498.08	1286.13	1562.13	3228.69			Slc7a1	1174.11	1266.74	1457.51	1250.32	509.169	670.836	1569.09	767.028	3213.09	3642.22		865.73	587.005	195.327	2349.03	1618.82	3644.78	1667.86	1091.59	1747.75	1498.08			Slc7a1	2351.53	1328.01	2333.2	1634.47	1964.81
Tspan1	774.85	1606.55	1735.01	10688.6	8972.41	3221.13	13261.9	12858.3		1581.67	8527.16	10309	3332.09	5326.24	262.982	2776.98	13463.2			Tspan1	11971.8	2659.43	4418.34	3276.82	5525.93	3235.6	7673.75	3110.94	6079.55	11118		774.85	1581.67	1606.55	8527.16	1735.01	10309	10688.6	3332.09	8972.41	5326.24			Tspan1	7431.22	778.768	651.715	6583.35	6841.86
Actr1a	22039	21615	18699.7	10396.3	17697.8	19127.4	6770.27	23500.6		18144.3	11729.5	18972.4	9424.59	18806	16714.6	12937.8	27683.4			Actr1a	660.471	2190.28	1745.34	3536.44	3240.5	5712.14	16335.4	9236.53	9088	11670.7		22039	18144.3	21615	11729.5	18699.7	18972.4	10396.3	9424.59	17697.8	18806			Actr1a	661.402	926.116	3512.05	645.649	2702.68
Gm9938	36.4482	54.5591	91.1852	38.6872	125.477	194.463	82.4243	55.3461		21.8147	137.935	181.222	124.691	38.0257	42.7787	34.5186	59.1675			Gm9938	76.498	129.508	52.6838	134.185	326.74	94.3412	180.482	53.1919	219.754	192.752		36.4482	21.8147	54.5591	137.935	91.1852	181.222	38.6872	124.691	125.477	38.0257			Gm9938	106.108	87.7331	68.5031	41.4875	87.4371
Slc35d2	43.3444	359.475	427.781	190.518	131.715	104.935	222.09	136.278		185.751	101.677	72.5857	199.772	82.0768	29.0169	497.758	146.701			Slc35d2	152.996	80.8347	84.994	172.217	234.266	474.353	320.841	190.432	48.1595	117.833		43.3444	185.751	359.475	101.677	427.781	72.5857	190.518	199.772	131.715	82.0768			Slc35d2	112.938	166.001	204.803	120.643	191.364
Olfr18	13.7159	16.3333	14.4273	20.5887	17.1636	91.3512	16.7373	16.228		13.9021	14.5995	12.7428	16.136	14.409	10.6208	22.9322	15.8535			Olfr18	44.2422	43.3182	37.7731	44.8825	14.9493	24.9301	17.5782	17.1857	14.5178	15.8961		13.7159	13.9021	16.3333	14.5995	14.4273	12.7428	20.5887	16.136	17.1636	14.409			Olfr18	51.603	43.2626	28.603	31.0088	33.8286
Tbx20	603.736	608.768	58.9217	221.903	83.3598	419.74	175.46	319.663		521.755	167.481	143.173	804.648	407.005	287.779	596.055	34.9382			Tbx20	168.587	381.861	232.21	179.53	653.481	310.794	52.919	1326.25	522.667	367.246		603.736	521.755	608.768	167.481	58.9217	143.173	221.903	804.648	83.3598	407.005			Tbx20	248.893	1536.09	451.348	204.309	393.487
1700034O15Rik	403.877	903.73	298.322	1492.78	413.367	205.551	513.777	803.643		582.951	454.41	588.792	2405.65	604.209	684.459	272.347	570.757			1700034O15Rik	5357.52	2830.62	5040.28	3415.97	997.381	630.266	894.982	465.661	300.193	198.171		403.877	582.951	903.73	454.41	298.322	588.792	1492.78	2405.65	413.367	604.209			1700034O15Rik	1477.95	1473.52	2793.96	632.361	487.809
Mypn	349.167	53.808	56.9146	91.3785	69.1319	74.7164	34.178	51.9989		90.336	62.5895	56.1656	44.3916	33.5654	66.6633	49.1562	42.1287			Mypn	83.1331	105.925	115.303	86.1084	83.4015	119.413	46.0687	73.1677	54.1822	87.4632		349.167	90.336	53.808	62.5895	56.9146	56.1656	91.3785	44.3916	69.1319	33.5654			Mypn	127.945	100.083	73.9304	140.517	140.086
Gm10378	133.23	71.9912	96.3844	102.806	202.43	150.472	72.2536	221.384		251.991	291.601	117.916	191.634	295.887	73.4566	245.453	293.402			Gm10378	349.065	812.882	837.119	460.827	142.222	1820.12	346.261	284.668	193.978	150.186		133.23	251.991	71.9912	291.601	96.3844	117.916	102.806	191.634	202.43	295.887			Gm10378	300.118	2055.18	418.214	290.946	263.229
Serpinh1	68.0147	63.9888	172.533	162.442	116.266	83.4796	192.005	60.5649		80.2945	473.706	505.516	98.511	112.12	40.4711	69.0372	110.41			Serpinh1	279.625	142.706	200.755	250.398	103.393	140.052	248.261	94.5585	225.932	530.278		68.0147	80.2945	63.9888	473.706	172.533	505.516	162.442	98.511	116.266	112.12			Serpinh1	215.178	216.024	178.292	139.547	212.331
Wfdc15a	603.736	240.476	298.322	711.038	250.954	386.24	196.039	340.24		563.093	642.632	154.516	777.238	219.626	308.434	409.949	594.994			Wfdc15a	674.349	835.735	2018.81	4932.42	1145.69	1758.12	201.651	352.905	471.054	198.171		603.736	563.093	240.476	642.632	298.322	154.516	711.038	777.238	250.954	219.626			Wfdc15a	1045.07	3269.94	579.272	1890.57	704.362
Nanog	42282.5	23817.7	16621.1	3501.56	8371.55	7400.22	17620.9	19625.1		48216.2	14241.9	8431.74	11285.7	11738	11495.8	9340.62	15681			Nanog	2697.39	10786.2	10879.2	4323.79	18204.4	20592.3	15136.2	28987.3	19889.9	20319.9		42282.5	48216.2	23817.7	14241.9	16621.1	8431.74	3501.56	11285.7	8371.55	11738			Nanog	9341.15	5853.36	19190.4	12806.6	19758.3
Cyct	1660.93	916.346	1380.26	778.085	357.371	1005.26	318.467	191.395		3297.67	2332.8	1597.52	1543.74	337.537	2163	630.041	1329.56			Cyct	9136.03	8462.7	5830.03	17536.6	4844.06	8839.91	1231.09	2407.19	1770.26	2557.65		1660.93	3297.67	916.346	2332.8	1380.26	1597.52	778.085	1543.74	357.371	337.537			Cyct	10222	7408.93	5705.34	11949	2647.06
1700010D01Rik	30.0184	37.5242	27.1095	37.6293	20.696	22.5234	27.379	33.1379		25.763	23.2289	31.1598	86.956	24.5713	16.6658	30.4697	29.9967			1700010D01Rik	74.4062	60.8381	62.2192	67.0926	33.1745	63.9918	21.4918	26.0486	187.37	22.9529		30.0184	25.763	37.5242	23.2289	27.1095	31.1598	37.6293	86.956	20.696	24.5713			1700010D01Rik	69.0411	98.0231	60.8884	52.8784	64.0077
Zfy1	43.045	29.4409	29.0553	40.3301	32.0284	54.3178	38.7198	136.278		230.277	43.3467	37.8341	43.7804	33.7989	25.9708	43.3903	31.9276			Zfy1	94.8352	61.2612	116.913	138.917	40.2803	135.281	29.7685	69.7024	178.496	31.138		43.045	230.277	29.4409	43.3467	29.0553	37.8341	40.3301	43.7804	32.0284	33.7989			Zfy1	80.9738	94.03	112.058	147.504	55.7219
LOC380994; LOC100038971; Gm21739	67.5448	40.2174	51.6511	39.7748	31.3693	33.9033	46.6886	45.8996		83.7043	93.5619	57.3457	39.1846	29.8344	43.3758	75.0251	53.3247			LOC380994; LOC100038971; Gm21739	116.756	77.0062	278.067	339.691	50.985	436.493	28.5559	66.4011	78.2353	29.2549		67.5448	83.7043	40.2174	93.5619	51.6511	57.3457	39.7748	39.1846	31.3693	29.8344			LOC380994; LOC100038971; Gm21739	76.0768	127.562	180.781	381.253	65.3526
Prkag1	7170.08	2134.6	7489.88	12278	6613.87	3452.32	2988.07	4012.85		2641.66	4234.13	10167.1	1381.69	5869.02	1883	19883.7	4534.51			Prkag1	1538.54	3658.16	2555.32	147.859	5337.7	8022.39	10125.6	6668.45	7695.23	8722.97		7170.08	2641.66	2134.6	4234.13	7489.88	10167.1	12278	1381.69	6613.87	5869.02			Prkag1	2664.01	2218.01	4445.4	149.563	3984.47
Ifnar2	134.157	121.916	300.397	195.874	292.295	202.721	510.228	380.146		207.538	246.911	393.881	195.661	328.307	173.503	179.682	753.118			Ifnar2	2931.35	1293.35	1991.02	2717.53	827.148	872.987	403.302	274.971	233.9	621.928		134.157	207.538	121.916	246.911	300.397	393.881	195.874	195.661	292.295	328.307			Ifnar2	4574.45	1265.11	1312.5	2083.23	1128.49
Nop2	3077.99	1379.33	2979.24	1902.64	6942.69	2374.41	2846.55	6167.24		2605.29	2892	2631.4	2578.32	4734.19	1295.07	2591.02	4230.85			Nop2	902.23	774.382	878.738	480.396	740.318	1360.4	2713.08	3404.28	1628.97	4183.82		3077.99	2605.29	1379.33	2892	2979.24	2631.4	1902.64	2578.32	6942.69	4734.19			Nop2	1104.66	482.722	1312.5	906.778	2180.09
Sowahb	180.74	404.43	245.695	663.422	385.685	307.268	67.8839	256.073		279.602	117.609	300.582	231.074	647.575	216.59	285.887	307.988			Sowahb	1475.87	1648.46	903.442	2102.78	605.508	922.763	275.463	145.325	230.68	195.443		180.74	279.602	404.43	117.609	245.695	300.582	663.422	231.074	385.685	647.575			Sowahb	3589.04	1403.73	651.715	2460.28	1234.9
Slc34a2	38107.1	43230.1	12509.4	27058.3	23030.8	21669.1	15446.6	23994.4		29069.7	17533.8	29158.2	22728.5	25336	19067.4	13301.5	37555.4			Slc34a2	3437.99	6458.14	11262.9	6831.95	5449.85	10014.6	8397.33	16081.7	7966.6	16165.2		38107.1	29069.7	43230.1	17533.8	12509.4	29158.2	27058.3	22728.5	23030.8	25336			Slc34a2	4936.88	9248.79	5071.15	1890.57	9879.16
Gm21679; Gm21739	78.1283	46.1977	56.1311	46.0071	38.8887	39.7629	56.2975	54.2071		85.4631	98.2135	66.3311	51.7043	39.0947	47.4659	80.9692	56.3652			Gm21679; Gm21739	133.191	103.745	310.681	364.072	66.8104	568.027	37.4194	74.1891	93.6851	37.5464		78.1283	85.4631	46.1977	98.2135	56.1311	66.3311	46.0071	51.7043	38.8887	39.0947			Gm21679; Gm21739	96.2947	160.347	240.201	402.991	84.4586
1700040F15Rik; Gm21739	78.1283	46.1977	56.1311	46.0071	38.8887	39.7629	56.2975	54.2071		85.4631	98.2135	66.3311	51.7043	39.0947	47.4659	80.9692	56.3652			1700040F15Rik; Gm21739	133.191	103.745	310.681	364.072	66.8104	568.027	37.4194	74.1891	93.6851	37.5464		78.1283	85.4631	46.1977	98.2135	56.1311	66.3311	46.0071	51.7043	38.8887	39.0947			1700040F15Rik; Gm21739	96.2947	160.347	240.201	402.991	84.4586
Gm20838; Gm21739	78.1283	46.1977	56.1311	46.0071	38.8887	39.7629	56.2975	54.2071		85.4631	98.2135	66.3311	51.7043	39.0947	47.4659	80.9692	56.3652			Gm20838; Gm21739	133.191	103.745	310.681	364.072	66.8104	568.027	37.4194	74.1891	93.6851	37.5464		78.1283	85.4631	46.1977	98.2135	56.1311	66.3311	46.0071	51.7043	38.8887	39.0947			Gm20838; Gm21739	96.2947	160.347	240.201	402.991	84.4586
Blnk	295.656	209.346	362.221	2458.88	1361.78	839.48	1601.27	4097.16		400.936	656.135	787.761	799.09	1242.39	70.4643	961.606	2363.54			Blnk	2792.52	7067.1	2645.43	2912.58	1262.44	2287.91	864.496	746.054	1112.62	4453.13		295.656	400.936	209.346	656.135	362.221	787.761	2458.88	799.09	1361.78	1242.39			Blnk	2796.46	1282.77	1191.11	2547.04	2592.58
Hormad2	142.792	85.021	82.7523	284.796	75.128	47.6153	79.0667	67.6684		101.633	84.3227	78.8815	143.232	71.452	103.883	71.4718	60.8309			Hormad2	1560.02	200.423	374.621	332.701	209.674	398.881	108.062	74.1891	116.95	52.0059		142.792	101.633	85.021	84.3227	82.7523	78.8815	284.796	143.232	75.128	71.452			Hormad2	252.368	233.139	275.918	200.104	157.605
Cdk10	722.961	1770.26	2077.64	1354.72	3284.09	256.596	2460.95	1458.64		1029.14	733.091	3424.35	298.63	928.593	1857.08	2835.33	2791.32			Cdk10	197.725	507.373	1909.91	987.804	247.623	749.516	1827.58	1774.42	1418.1	2779.49		722.961	1029.14	1770.26	733.091	2077.64	3424.35	1354.72	298.63	3284.09	928.593			Cdk10	164.208	207.224	96.2088	142.479	1360.74
Fabp9	61.2982	44.0096	31.5754	51.4031	34.5659	22.6801	66.9493	25.9995		115.139	33.5409	26.3844	42.2891	30.8865	25.7914	34.2802	26.8478			Fabp9	170.941	66.1148	390.53	123.476	227.86	96.9935	135.835	31.1927	21.8528	74.0591		61.2982	115.139	44.0096	33.5409	31.5754	26.3844	51.4031	42.2891	34.5659	30.8865			Fabp9	102.493	112.599	71.4121	84.7185	187.425
Cops8	26391.3	1651.71	4674.93	16089	6002.22	7714.48	4990.6	4330.78		8885.45	3950.58	2489.46	8916.2	7798.08	3871.88	7177.68	5900.95			Cops8	3841.23	1087.58	9669.92	8124.6	4679.05	3565.32	11875.6	19257.5	6381.8	12508.4		26391.3	8885.45	1651.71	3950.58	4674.93	2489.46	16089	8916.2	6002.22	7798.08			Cops8	9942.44	4436.02	5705.34	3914.48	10017.1
Gm2310	1118.83	7081.05	1759.23	1204.14	771.37	373.083	907.025	1226.57		1842.22	1817.64	2559.44	899.023	1388.11	1191.71	797.479	1149.45			Gm2310	13943.9	6732.39	9085.11	14746.5	2152.8	6471.19	901.207	5492.07	3396.3	4453.13		1118.83	1842.22	7081.05	1817.64	1759.23	2559.44	1204.14	899.023	771.37	1388.11			Gm2310	11031.8	17378.9	22821.3	8049.06	2817.45
Manea	486.999	125.344	265.162	1633.54	286.279	199.93	291.025	321.887		387.279	316.892	1004.05	148.283	137.083	144.891	359.364	139.753			Manea	222.452	859.231	199.368	196.459	294.475	227.515	186.847	352.905	600.387	843.71		486.999	387.279	125.344	316.892	265.162	1004.05	1633.54	148.283	286.279	137.083			Manea	276.164	716.612	460.832	242.965	436.601
Hrsp12	299.783	151.141	66.2904	360.482	99.8216	185.253	88.9546	132.552		144.731	193.723	115.489	221.661	138.996	112.114	136.173	108.89			Hrsp12	1496.47	1527.44	744.067	1604.69	832.901	1369.86	226.869	163.499	233.9	224.505		299.783	144.731	151.141	193.723	66.2904	115.489	360.482	221.661	99.8216	138.996			Hrsp12	1685.99	1205.19	1684.49	1180.03	1269.61
Plekhm1	177.021	126.216	173.733	189.202	221.518	180.187	201.551	891.697		129.538	98.8966	232.585	127.311	255.805	139.955	118.546	543.725			Plekhm1	268.234	236.698	130.625	152.016	108.534	243.844	193.436	239.376	328.5	292.158		177.021	129.538	126.216	98.8966	173.733	232.585	189.202	127.311	221.518	255.805			Plekhm1	171.182	228.341	241.871	201.496	137.203
Sgta	5743.74	7381.75	5010.46	4717.42	4303.45	4369.8	4284.76	11508.5		5469.64	8527.16	5336.26	3449.6	4509.97	4386.39	9212.02	5942			Sgta	366.419	1659.92	819.891	1051.39	880.392	929.181	2808.76	4338.97	4481.44	5675.78		5743.74	5469.64	7381.75	8527.16	5010.46	5336.26	4717.42	3449.6	4303.45	4509.97			Sgta	689.489	2069.48	1321.62	581.891	1595.92
Oas1g	94.2078	79.3274	149.161	425.727	188.874	102.775	120.676	119.462		125.996	105.263	149.253	191.634	101.751	125.263	109.843	144.681			Oas1g	368.968	316.684	227.432	616.553	898.89	1360.4	111.873	221.803	122.764	380.197		94.2078	125.996	79.3274	105.263	149.161	149.253	425.727	191.634	188.874	101.751			Oas1g	344.745	309.769	533.039	447.147	481.093
Slc9a6	2059.07	1341.61	755.207	2635.36	1521.5	1566.53	2655.92	1060.41		902.154	334.961	1480.24	874.439	354.318	689.22	652.259	353.786			Slc9a6	7318.59	1206.74	1378.89	688.867	1343.71	1541.18	1310.33	751.243	1923.81	1152.54		2059.07	902.154	1341.61	334.961	755.207	1480.24	2635.36	874.439	1521.5	354.318			Slc9a6	533.515	1328.01	674.697	447.147	272.511
Ldlrap1	460.729	860.927	319.734	706.127	724.72	478.824	615.237	1017.22		432.702	390.14	755.671	428.222	579.596	988.31	291.894	1454.93			Ldlrap1	222.452	403.634	390.53	236.891	144.207	254.199	325.32	247.818	198.054	315.305		460.729	432.702	860.927	390.14	319.734	755.671	706.127	428.222	724.72	579.596			Ldlrap1	291.911	256.898	354.12	200.104	158.702
Rbm44	830.464	354.526	304.591	1171.21	798.573	431.541	358.293	235.635		379.309	359.002	380.464	771.87	175.936	199.303	304.29	132.214			Rbm44	698.13	946.791	3234.41	5435.06	1748.62	2401.66	460.072	416.778	238.815	1409.14		830.464	379.309	354.526	359.002	304.591	380.464	1171.21	771.87	798.573	175.936			Rbm44	1225.69	4110.36	3896.86	2097.72	3929.62
Kdm5d	157.344	50.2046	120.32	46.0071	31.5875	105.665	135.768	202.308		339.491	39.8871	78.8815	47.2491	34.2707	83.2178	70.0009	78.615			Kdm5d	125.136	78.6242	263.067	421.118	49.2483	369.599	37.6797	355.359	188.673	31.7923		157.344	339.491	50.2046	39.8871	120.32	78.8815	46.0071	47.2491	31.5875	34.2707			Kdm5d	100.384	121.52	192.418	211.513	64.0077
Slc22a5	2698.19	8420.84	3542.93	3675.65	3216.51	7098.76	6229.92	3469.25		6153.66	1830.28	4776.09	1620.49	1806.4	8415.42	3927.24	4727.08			Slc22a5	1730.95	2734.2	2835.31	1436.24	2900.33	5791.88	2013.81	2765.14	689.663	2897.52		2698.19	6153.66	8420.84	1830.28	3542.93	4776.09	3675.65	1620.49	3216.51	1806.4			Slc22a5	1639.89	2233.44	3165.23	1514.48	1530.91
Prc1	1638.06	2836.21	2049.03	2458.88	5153.3	6715.84	811.81	1618.46		1767.18	3253.66	2167.2	2632.49	3612.8	1732.72	1583.94	1919.79			Prc1	1695.33	1311.41	1009.4	2449.18	1575.94	1478.4	5856.06	6009.94	3665.38	3958.13		1638.06	1767.18	2836.21	3253.66	2049.03	2167.2	2458.88	2632.49	5153.3	3612.8			Prc1	1313.67	1337.25	2003.21	1413.06	3126.15
Gm14276	354.041	282.038	407.52	2690.73	254.457	163.523	226.756	505.095		279.602	987.645	484.924	90.0225	295.887	733.585	596.055	883.283			Gm14276	807.518	3632.89	1183.86	1948.41	3645.75	1176.12	2143.44	618.717	982.115	1699.16		354.041	279.602	282.038	987.645	407.52	484.924	2690.73	90.0225	254.457	295.887			Gm14276	1341.27	6017.92	1684.49	2460.28	1234.9
Atp5s	1111.1	1478.33	1121.12	1019.6	639.712	725.762	654.84	1235.1		785.371	853.856	1161.37	1654.54	604.209	831.066	1225.62	275.657			Atp5s	13562.6	2890.1	2046.99	8012.75	3331.6	5913.58	207.32	553.767	814.487	498.208		1111.1	785.371	1478.33	853.856	1121.12	1161.37	1019.6	1654.54	639.712	604.209			Atp5s	6380.19	8107.54	6114.83	4373.6	3848.75
Ajuba	78.1283	98.3428	1176.86	273.194	430.921	485.508	169.483	226.036		270.077	325.802	1011.03	311.311	390.425	173.503	227.434	536.239			Ajuba	463.797	578.792	192.577	289.633	302.754	268.693	510.482	667.737	270.549	849.579		78.1283	270.077	98.3428	325.802	1176.86	1011.03	273.194	311.311	430.921	390.425			Ajuba	169.999	223.642	189.768	817.234	352.181
Supt16	2431.74	1468.11	2337.46	1850.61	2243.1	805.283	1365.3	1531.16		1538.42	2237.78	740.119	1228.1	1251.03	703.702	430.331	841.449			Supt16	423.833	2890.1	2417.48	2518.03	2198.04	2538.6	5540.17	4915.54	3235.44	5558.98		2431.74	1538.42	1468.11	2237.78	2337.46	740.119	1850.61	1228.1	2243.1	1251.03			Supt16	2664.01	3408.8	2680.15	1851.66	2998.81
Gm7682	136.029	19.5588	21.2697	28.716	26.9326	25.1651	18.3156	24.0908		16.0804	17.4826	18.0211	31.6079	13.5376	18.6205	19.0181	21.0644			Gm7682	84.8799	39.5856	43.0902	76.5368	31.6033	37.2667	18.5805	21.4534	18.123	18.7732		136.029	16.0804	19.5588	17.4826	21.2697	18.0211	28.716	31.6079	26.9326	13.5376			Gm7682	70.4918	125.805	39.8939	46.0333	46.8564
	136.029	19.5588	21.2697	28.716	26.9326	25.1651	18.3156	24.0908		16.0804	17.4826	18.0211	31.6079	13.5376	18.6205	19.0181	21.0644				84.8799	39.5856	43.0902	76.5368	31.6033	37.2667	18.5805	21.4534	18.123	18.7732		136.029	16.0804	19.5588	17.4826	21.2697	18.0211	28.716	31.6079	26.9326	13.5376				70.4918	125.805	39.8939	46.0333	46.8564
Psmd3	656.101	728.986	1243.96	663.422	943.108	772.479	456.667	609.047		525.384	780.281	1288.62	943.719	1650.75	2032.19	1183.88	859.13			Psmd3	1320.94	183.153	227.432	426.997	223.17	261.346	721.93	1610.32	544.862	1418.95		656.101	525.384	728.986	780.281	1243.96	1288.62	663.422	943.719	943.108	1650.75			Psmd3	276.164	295.098	312.583	299.125	181.041
Klk7	5987.65	9343.5	2470.74	3090.84	3495.49	2598.3	2280.28	1552.53		3710.07	1855.83	644.311	7192.18	3189.03	1769.12	2776.98	933.646			Klk7	5663	3484.9	1427.51	3536.44	6260.24	5441.6	2638.89	991.271	349.645	396.343		5987.65	3710.07	9343.5	1855.83	2470.74	644.311	3090.84	7192.18	3495.49	3189.03			Klk7	2502.9	2547.82	5549.32	1727.66	3061.82
Zfp933	418.12	666.171	181.111	602.068	676.188	357.885	120.676	254.304		392.685	283.627	173.84	455.786	412.687	369.344	508.217	174.458			Zfp933	5470.1	1829.08	819.891	2161.9	1940.22	1278.13	476.296	380.865	213.745	410.32		418.12	392.685	666.171	283.627	181.111	173.84	602.068	455.786	676.188	412.687			Zfp933	1936.7	4560.73	1604.71	1692.11	1448.33
4930503E14Rik	98.8914	80.9943	85.0788	89.498	196.895	95.2305	67.415	93.7281		169.746	104.536	68.196	127.311	127.903	54.1474	204.975	74.3743			4930503E14Rik	358.878	341.775	1242.72	401.173	154.558	1002.8	185.557	198.519	127.978	77.741		98.8914	169.746	80.9943	104.536	85.0788	68.196	89.498	127.311	196.895	127.903			4930503E14Rik	238.754	546.868	323.606	195.986	142.042
Trp53i11	301.868	308.633	247.404	301.034	324.321	280.791	233.131	600.662		417.962	195.07	963.148	224.756	140.937	182.129	200.756	297.497			Trp53i11	240.077	179.383	238.739	369.155	114.722	229.097	123.273	232.83	90.4939	92.4502		301.868	417.962	308.633	195.07	247.404	963.148	301.034	224.756	324.321	140.937			Trp53i11	233.841	239.694	179.532	217.46	215.295
FJ541100; 1700040F15Rik	75.467	40.2174	49.8917	43.8281	34.0901	36.0856	43.865	46.5403		81.9817	100.277	58.5507	41.4188	31.1013	40.4711	92.3668	50.7992			FJ541100; 1700040F15Rik	119.209	90.3155	306.403	369.155	55.7926	458.194	30.6054	73.6766	84.4338	31.5727		75.467	81.9817	40.2174	100.277	49.8917	58.5507	43.8281	41.4188	34.0901	31.1013			FJ541100; 1700040F15Rik	82.6753	142.523	191.088	378.62	76.6478
AI464131	927.867	1332.34	227.659	462.652	439.976	271.226	170.662	226.036		497.044	185.831	333.517	498.764	387.728	608.376	684.687	189.589			AI464131	366.419	327.852	291.892	314.754	618.231	487.689	110.333	357.831	240.476	170.143		927.867	497.044	1332.34	185.831	227.659	333.517	462.652	498.764	439.976	387.728			AI464131	935.364	258.684	504.285	242.965	296.148
Tfpi	74.9457	52.7006	288.16	991.716	354.903	1502.71	303.383	48.1816		275.752	356.523	705.066	561.139	436.217	50.5213	75.547	231.799			Tfpi	540.2	559.077	764.986	359.06	561.056	734.092	479.609	114.019	412.928	455.278		74.9457	275.752	52.7006	356.523	288.16	705.066	991.716	561.139	354.903	436.217			Tfpi	1167.64	919.719	323.606	978.62	1296.29
1110012L19Rik	1604.35	1341.61	308.843	957.935	1261.81	1033.52	486.062	533.894		1126.19	525.61	804.314	1253.91	537.046	1143.17	1104.6	346.505			1110012L19Rik	3976.69	1095.14	7639.64	2253.7	3497.24	4704.47	1056.97	686.509	808.861	596.593		1604.35	1126.19	1341.61	525.61	308.843	804.314	957.935	1253.91	1261.81	537.046			1110012L19Rik	2935.49	752.24	5549.32	1238.7	1478.76
Fam3b	52.6286	88.6315	60.1598	72.695	32.9288	34.8564	27.1899	34.0695		62.9978	47.7639	92.5149	64.5441	30.4612	41.8983	42.793	39.3075			Fam3b	128.654	137.845	257.654	579.266	125.54	280.103	32.8021	40.5923	110.641	104.735		52.6286	62.9978	88.6315	47.7639	60.1598	92.5149	72.695	64.5441	32.9288	30.4612			Fam3b	263.085	386.694	608.071	358.196	79.9027
Rdh11	126.92	36.7519	124.563	381.036	73.5819	114.037	217.519	212.366		92.2342	110.496	144.169	601.414	159.665	138.988	69.0372	85.4337			Rdh11	144.743	178.144	227.432	245.245	148.262	289.981	271.671	653.995	484.297	326.424		126.92	92.2342	36.7519	110.496	124.563	144.169	381.036	601.414	73.5819	159.665			Rdh11	153.212	231.529	137.959	134.793	163.163
Slc44a4	10718.2	18687	11917	16888.9	13599.6	10611.6	11074.8	17323.1		15047.4	5471.99	26461.6	11285.7	7225.61	15168.8	10221.4	26926.4			Slc44a4	8348.79	7627.01	3145.97	3078.65	4744.37	8963.31	5027.81	5454.14	2609.84	4610.17		10718.2	15047.4	18687	5471.99	11917	26461.6	16888.9	11285.7	13599.6	7225.61			Slc44a4	4065.97	3115.07	2643.25	3503.56	6608.8
Gm21861; LOC380994; Gm21739	94.2078	51.9751	63.1507	51.7606	45.9273	45.3601	62.9004	60.5649		95.4868	112.818	71.5864	58.9824	43.6801	50.5213	101.779	59.579			Gm21861; LOC380994; Gm21739	159.493	130.409	361.86	445.129	82.2533	630.266	44.4994	85.2209	107.616	44.0358		94.2078	95.4868	51.9751	112.818	63.1507	71.5864	51.7606	58.9824	45.9273	43.6801			Gm21861; LOC380994; Gm21739	112.158	194.692	259.231	453.389	110.674
Gm14822	3142.67	2240.72	2020.82	4684.84	1500.55	2544.83	3180.41	1399.22		1880.93	1426.09	3594.6	7870.36	3980.97	3016.83	4065.74	1636.88			Gm14822	17406.6	19442.2	11499.5	29086.9	16180.9	30782.4	3116.51	4618.27	1519.89	4941.06		3142.67	1880.93	2240.72	1426.09	2020.82	3594.6	4684.84	7870.36	1500.55	3980.97			Gm14822	21460.3	18755.8	21441.2	22297.7	16499.9
Slc16a13	921.458	183.514	1176.86	499.307	719.714	256.596	239.685	390.833		353.908	257.397	468.406	85.7588	738.73	393.118	728.761	203.197			Slc16a13	551.551	114.317	167.648	255.66	317.806	467.822	496.522	258.341	193.978	306.683		921.458	353.908	183.514	257.397	1176.86	468.406	499.307	85.7588	719.714	738.73			Slc16a13	172.372	204.371	974.215	159.19	202.275
Coil; 2210409E12Rik	432.865	718.95	2685.04	585.605	1542.74	1308.19	2055.11	268.804		241.726	291.601	2724.2	512.786	2032.31	1331.48	2485.47	264.428			Coil; 2210409E12Rik	3185.6	940.251	3900.08	2680.12	1362.46	5183.88	139.654	397.039	2352.12	519.365		432.865	241.726	718.95	291.601	2685.04	2724.2	585.605	512.786	1542.74	2032.31			Coil; 2210409E12Rik	3146.18	741.884	4634.17	4343.39	4390.51
Gm10495	5743.74	8022.01	2818.53	9304.96	2166.69	4191.79	4921.89	3469.25		3761.86	4796.78	2981.07	6527.04	3953.47	3080.22	5911.47	1867.29			Gm10495	11725.4	22025.7	14455.1	37590.5	20623.5	25177	3836.87	3910.49	3419.92	2897.52		5743.74	3761.86	8022.01	4796.78	2818.53	2981.07	9304.96	6527.04	2166.69	3953.47			Gm10495	46001.2	50888.4	18281.5	32196.3	27942.5
Gm24771	25.068	41.0625	37.5496	30.1437	24.6118	16.6028	22.2387	21.8629		135.978	30.439	27.1262	26.95	23.7343	42.7787	44.9205	29.1765			Gm24771	89.7196	119.172	127.937	105.28	55.7926	120.244	38.4714	142.334	58.0711	104.012		25.068	135.978	41.0625	30.439	37.5496	27.1262	30.1437	26.95	24.6118	23.7343			Gm24771	56.4689	535.614	68.9795	107.979	37.7963
Upk1b	301.868	1323.14	374.995	1441.93	151.301	331.612	363.295	342.607		275.752	121.756	205.303	402.324	323.787	317.106	123.58	137.829			Upk1b	293.527	277.607	1662.67	921.654	446.341	1184.3	255.241	197.148	150.097	116.211		301.868	275.752	1323.14	121.756	374.995	205.303	1441.93	402.324	151.301	323.787			Upk1b	1016.49	926.116	366.609	811.589	910.284
A230046K03Rik	651.569	533.649	407.52	1825.13	1699.95	1281.26	1309.68	2077.18		2660.04	130.495	1449.78	2022.91	848.578	2208.45	935.311	466.823			A230046K03Rik	1072.94	222.383	458.027	1001.59	1410.51	415.82	3052.37	3427.96	1573.49	2978.98		651.569	2660.04	533.649	130.495	407.52	1449.78	1825.13	2022.91	1699.95	848.578			A230046K03Rik	617.11	594.301	379.537	3552.47	2076.84
Rpl31	406.687	215.232	530.323	677.362	1510.99	408.262	186.754	1252.34		409.361	426.928	505.516	232.682	270.391	165.286	257.656	562.899			Rpl31	1166	1960.36	3395.22	2059.5	1631.52	2209.98	291.169	431.476	356.992	2453.46		406.687	409.361	215.232	426.928	530.323	505.516	677.362	232.682	1510.99	270.391			Rpl31	1277.74	992.587	1497.25	2112.31	948.94
Lrrc2	563.306	50.5538	158.763	121.413	51.6709	91.3512	77.4395	38.5968		89.712	71.3999	50.6193	320.063	55.2883	52.3029	98.3124	90.933			Lrrc2	133.191	441.694	116.105	401.173	311.265	347.246	86.5652	151.496	255.955	292.158		563.306	89.712	50.5538	71.3999	158.763	50.6193	121.413	320.063	51.6709	55.2883			Lrrc2	159.718	692.202	429.971	636.76	278.237
Gm13349	83.1575	112.966	83.3279	123.965	199.643	93.2707	63.7785	91.1651		125.996	83.7403	150.291	113.159	134.262	138.028	86.7807	77.5327			Gm13349	395.45	651.175	259.446	1191.1	648.967	430.484	114.223	251.277	158.655	200.938		83.1575	125.996	112.966	83.7403	83.3279	150.291	123.965	113.159	199.643	134.262			Gm13349	699.114	381.37	291.65	958.481	491.202
Svs3a	22.2815	21.2553	19.0369	33.9134	21.7249	22.8378	20.0426	25.6415		25.0585	26.1339	23.4516	27.7077	24.233	15.3357	25.2691	27.2226			Svs3a	65.6786	48.0646	128.827	60.0495	30.5267	80.4386	25.736	21.9042	21.552	26.366		22.2815	25.0585	21.2553	26.1339	19.0369	23.4516	33.9134	27.7077	21.7249	24.233			Svs3a	347.142	71.7571	108.993	111.015	38.5905
Crisp1	15.2187	17.1454	84.4911	22.2199	15.1504	13.4856	17.089	18.2574		15.7495	18.8677	16.3545	88.7831	15.7677	12.7182	16.1035	21.9589			Crisp1	54.8474	40.9815	50.5377	52.6398	25.6698	33.8203	17.0975	16.9491	20.1087	94.3928		15.2187	15.7495	17.1454	18.8677	84.4911	16.3545	22.2199	88.7831	15.1504	15.7677			Crisp1	41.6252	67.4174	41.0155	46.0333	43.1166
Bysl	507.679	235.527	690.132	1077.73	1032.04	360.374	192.005	333.238		160.589	591.342	676.344	394.044	770.1	470.751	369.467	615.977			Bysl	109.695	130.409	556.134	175.835	165.651	596.268	550.926	1610.32	477.629	439.77		507.679	160.589	235.527	591.342	690.132	676.344	1077.73	394.044	1032.04	770.1			Bysl	518.926	213.05	159.576	162.535	233.969
Fam151b	38.5264	58.8817	32.9162	147.419	45.295	68.2782	47.0133	99.7614		169.746	77.5927	82.8032	45.3243	48.4661	150	46.1834	64.7466			Fam151b	127.765	102.317	261.25	454.483	226.286	298.134	79.106	95.8785	104.673	78.2818		38.5264	169.746	58.8817	77.5927	32.9162	82.8032	147.419	45.3243	45.295	48.4661			Fam151b	328.417	1196.87	111.284	167.104	148.074
Eif2s3y	1043.9	571.951	537.726	68.7736	46.5684	523.974	472.771	867.314		574.925	559.444	639.861	77.2902	63.9513	533.306	703.937	674.06			Eif2s3y	156.211	97.4711	1074.38	2222.68	69.6476	1758.12	56.3255	653.995	808.861	40.803		1043.9	574.925	571.951	559.444	537.726	639.861	68.7736	77.2902	46.5684	63.9513			Eif2s3y	121.044	160.347	1058.71	1623.18	85.0461
Olfr836	708.083	2777.84	1520.92	462.652	391.069	64.5951	229.922	729.321		2850.96	1496.99	588.792	1076.56	200.701	941.502	903.451	51.5083			Olfr836	2851.19	3866.74	9148.31	3015.29	631.221	3665.56	547.121	1471.56	3955.78	1235.26		708.083	2850.96	2777.84	1496.99	1520.92	588.792	462.652	1076.56	391.069	200.701			Olfr836	6292.35	2142.46	2661.63	1864.54	3468.68
Gm16404	86.09	91.1233	40.5246	61.1289	63.6143	36.5894	65.5715	57.2979		240.056	80.8878	59.368	71.1215	44.5979	33.1014	83.8246	57.9498			Gm16404	149.847	236.698	159.708	332.701	96.4695	765.265	70.3128	42.3161	65.7878	39.4131		86.09	240.056	91.1233	80.8878	40.5246	59.368	61.1289	71.1215	63.6143	44.5979			Gm16404	202.164	486.08	177.06	248.07	117.798
Gm17732	21.2262	21.8528	18.1353	31.8624	19.4444	16.9516	17.9386	21.1181		23.0585	24.0481	25.8414	22.9785	19.0128	20.2355	19.9636	24.1966			Gm17732	66.5954	31.7108	48.479	54.8752	22.8164	43.7077	17.3362	20.7226	22.7808	150.186		21.2262	23.0585	21.8528	24.0481	18.1353	25.8414	31.8624	22.9785	19.4444	19.0128			Gm17732	93.6615	73.2648	56.4185	47.6566	31.7828
Rab25	236.841	232.284	151.243	606.256	199.643	488.885	161.456	254.304		133.18	109.733	300.582	519.944	122.692	98.9632	180.932	230.198			Rab25	583	1329.72	563.897	579.266	357.55	455.029	217.627	206.95	219.754	352.286		236.841	133.18	232.284	109.733	151.243	300.582	606.256	519.944	199.643	122.692			Rab25	2627.33	441.127	243.554	194.632	680.369
Gm2056	1947.99	704.154	1038.82	1272.79	1177.31	3381.28	768.019	2877.12		6282.96	871.798	1202.33	1643.11	1437.06	2060.56	1002.44	818.44			Gm2056	3098.49	3533.55	2351.37	4006.37	2388.69	8963.31	1310.33	1130.81	6983.56	724.381		1947.99	6282.96	704.154	871.798	1038.82	1202.33	1272.79	1643.11	1177.31	1437.06			Gm2056	3124.44	10998.7	3635.9	2360.06	3541.57
1700024B05Rik	149.891	68.1078	77.2106	92.6541	311.11	183.973	85.9245	213.843		268.212	310.371	95.1159	224.756	222.692	63.5059	206.4	392.55			1700024B05Rik	243.428	637.774	1052.27	902.687	165.651	2061.98	295.234	296.756	213.745	123.692		149.891	268.212	68.1078	310.371	77.2106	95.1159	92.6541	224.756	311.11	222.692			1700024B05Rik	323.895	1049.18	349.245	400.208	280.173
Tmem203	921.458	1745.89	252.603	1969.73	1193.75	623.114	590.175	548.904		1126.19	603.768	826.926	343.035	501.082	454.715	323.877	253.657			Tmem203	3343.98	3012.83	7328.43	8829.29	1211.02	2702.01	1265.7	720.64	337.735	910.556		921.458	1126.19	1745.89	603.768	252.603	826.926	1969.73	343.035	1193.75	501.082			Tmem203	3664.46	3072.18	3610.78	3071.24	4124.98
Arl15	656.101	317.31	714.469	520.511	471.554	275.012	659.394	982.566		1249.58	651.603	709.97	338.313	494.183	483.985	160.82	201.793			Arl15	624.843	398.077	143.937	878.003	787.972	352.094	1301.28	833.556	2384.96	1235.26		656.101	1249.58	317.31	651.603	714.469	709.97	520.511	338.313	471.554	494.183			Arl15	781.111	117.381	235.257	1751.78	916.616
Zfp946	129.587	64.8821	111.487	69.252	195.535	49.2944	53.6311	100.455		87.2589	45.1874	350.098	171.518	158.562	128.785	154.269	61.254			Zfp946	222.452	412.115	250.608	819.205	155.633	1097.36	136.78	95.8785	180.988	141.103		129.587	87.2589	64.8821	45.1874	111.487	350.098	69.252	171.518	195.535	158.562			Zfp946	264.915	378.736	167.509	383.905	326.327
Spata24	69.9268	57.67	128.065	181.495	149.218	61.9637	147.544	159.832		111.217	48.4307	76.1945	208.256	131.499	43.3758	221.214	148.749			Spata24	574.973	255.451	1002.43	1111.34	771.756	537.386	174.335	152.55	145.992	219.885		69.9268	111.217	57.67	48.4307	128.065	76.1945	181.495	208.256	149.218	131.499			Spata24	504.736	1740.21	934.53	513.637	393.487
Gm20837	99.5793	61.3822	83.3279	57.8315	54.9969	75.2361	91.4555	82.1626		144.731	124.314	99.1551	67.285	54.1505	94.2761	126.177	63.8552			Gm20837	176.969	128.614	349.534	595.551	85.7462	843.25	50.0645	121.359	161.989	49.5428		99.5793	144.731	61.3822	124.314	83.3279	99.1551	57.8315	67.285	54.9969	54.1505			Gm20837	155.351	205.793	306.15	496.141	129.802
Mir7214	17.4817	18.123	19.0369	30.3533	18.0169	17.6715	22.3933	18.9013		21.9664	23.0685	19.4489	146.242	15.7677	12.5431	18.6267	20.4884			Mir7214	126.883	65.2046	57.6516	79.2358	28.6806	41.9272	16.401	17.4256	15.3455	17.6379		17.4817	21.9664	18.123	23.0685	19.0369	19.4489	30.3533	146.242	18.0169	15.7677			Mir7214	68.5642	83.5779	48.439	40.6337	48.1737
Grik3	123.449	96.319	787.277	456.282	478.137	139.426	673.25	396.289		227.107	210.525	724.888	315.657	270.391	171.115	191.248	812.786			Grik3	217.874	185.709	193.916	159.574	155.633	328.515	414.64	290.649	533.649	1152.54		123.449	227.107	96.319	210.525	787.277	724.888	456.282	315.657	478.137	270.391			Grik3	630.077	233.139	308.28	343.605	188.729
Tigd2	813.373	347.23	313.154	686.818	433.918	309.405	264.111	792.579		216.351	174.593	176.266	413.635	323.787	274.15	235.454	346.505			Tigd2	1637.58	1592.31	3059.94	1182.87	350.192	3847.79	463.272	273.072	433.458	324.169		813.373	216.351	347.23	174.593	313.154	176.266	686.818	413.635	433.918	323.787			Tigd2	4122.73	1525.48	1224.6	1680.42	1398.99
Atp5k-ps2	7955.7	6699.08	5755.51	10541.4	7544.87	8268.17	5893.86	10590		4895.46	7526.95	4910.36	10101	5252.92	6203.3	9085.2	5582.64			Atp5k-ps2	39713.7	39701.4	50335.5	84583.1	34684.5	54343.4	7209.66	4491.98	4298.89	9414.08		7955.7	4895.46	6699.08	7526.95	5755.51	4910.36	10541.4	10101	7544.87	5252.92			Atp5k-ps2	80649.8	66223.2	40010.7	55285.2	52505.2
Dpp3	2832.33	2609.84	1993	2863.94	4043.19	2081.42	1327.96	2226.27		1603.75	1232.91	3400.7	874.439	2467.62	1529.47	3927.24	1395.66			Dpp3	511.061	476.688	433.32	454.483	416.451	1074.77	1156.63	1725.9	1159.87	2575.44		2832.33	1603.75	2609.84	1232.91	1993	3400.7	2863.94	874.439	4043.19	2467.62			Dpp3	775.716	654.863	854.002	479.24	814.727
P4ha1	209.06	53.808	319.734	357.992	162.161	336.241	806.202	101.154		305.966	708.12	676.344	180.045	245.385	56.4468	77.1344	105.181			P4ha1	245.121	1043.27	968.286	204.801	175.096	448.765	535.861	212.768	879.017	580.28		209.06	305.966	53.808	708.12	319.734	676.344	357.992	180.045	162.161	245.385			P4ha1	922.487	2512.75	591.443	397.443	1520.33
Gm11545	14641.5	33219.6	12509.4	17851.8	24855.5	9302.17	9641.21	15185.5		12741.3	19320.6	10972.6	11603	16715.5	4800	10804.2	15465.1			Gm11545	4664	20837.6	4093.98	5988.92	3023.49	4359.1	3116.51	6093.84	6381.8	8783.65		14641.5	12741.3	33219.6	19320.6	12509.4	10972.6	17851.8	11603	24855.5	16715.5			Gm11545	4418.63	800.662	21146	6675.25	9743.15
Slc35f6; Mir5625	877.815	1136	321.958	1545.42	695.198	585.43	615.237	1872.06		871.423	301.884	755.671	458.956	1127.49	451.574	643.279	774.291			Slc35f6; Mir5625	137.888	154.012	439.369	415.321	338.263	374.758	482.945	311.51	401.637	464.844		877.815	871.423	1136	301.884	321.958	755.671	1545.42	458.956	695.198	1127.49			Slc35f6; Mir5625	464.451	381.37	152.018	165.95	265.06
Ulk2	88.5103	42.2169	85.6706	164.71	88.1128	110.152	55.9086	104.721		73.886	43.0473	139.258	133.64	116.074	61.7694	93.6562	95.4539			Ulk2	255.53	170.887	195.265	379.533	458.889	480.974	94.0734	106.384	202.215	120.309		88.5103	73.886	42.2169	43.0473	85.6706	139.258	164.71	133.64	88.1128	116.074			Ulk2	337.65	205.793	325.857	182.861	770.779
Qrfpr	17.241	17.8735	16.5726	40.893	15.5763	15.0673	16.1672	24.7681		18.0914	18.608	17.773	29.6963	19.9581	13.8213	18.6267	17.7129			Qrfpr	323.439	32.6023	36.7402	47.4416	57.3611	42.5125	18.3247	19.6048	16.3333	29.4583		17.241	18.0914	17.8735	18.608	16.5726	17.773	40.893	29.6963	15.5763	19.9581			Qrfpr	52.6873	58.6903	58.0046	78.4992	36.5088
Izumo4	88.5103	60.9582	22.4825	131.033	23.6092	22.9967	26.8155	29.8655		29.5939	26.683	27.3149	31.6079	35.2342	28.8164	30.2592	126.828			Izumo4	112	48.0646	131.534	70.9181	29.2832	46.5212	66.5199	27.3437	20.5312	36.017		88.5103	29.5939	60.9582	26.683	22.4825	27.3149	131.033	31.6079	23.6092	35.2342			Izumo4	70.0049	73.2648	225.674	246.357	44.0226
Ephx4	79.77	56.093	43.7353	74.7387	47.5469	52.4675	106.521	53.8327		80.853	63.9047	82.8032	67.285	169.942	63.9477	65.7675	54.0691			Ephx4	162.844	277.607	222.751	620.842	288.415	93.6895	62.497	57.0097	93.038	66.2847		79.77	80.853	56.093	63.9047	43.7353	82.8032	74.7387	67.285	47.5469	169.942			Ephx4	781.111	852.201	103.831	152.705	282.122
Ttll6	142.792	372.152	147.108	76.8399	317.647	127.412	144.507	46.8641		620.475	79.7742	108.505	130.89	67.1308	304.188	204.975	115.099			Ttll6	141.764	168.535	276.146	180.779	171.492	526.327	104.381	217.238	302.281	57.7042		142.792	620.475	372.152	79.7742	147.108	108.505	76.8399	130.89	317.647	67.1308			Ttll6	154.278	213.05	316.947	200.104	164.298
S100a9	38.7943	44.624	34.7931	389.042	70.0969	47.9465	50.3876	145.05		108.175	44.5653	147.198	118.785	32.1981	38.5543	36.4868	53.6956			S100a9	126.883	67.9736	86.1805	119.269	55.0245	92.3997	49.7186	40.5923	35.2548	35.5211		38.7943	108.175	44.624	44.5653	34.7931	147.198	389.042	118.785	70.0969	32.1981			S100a9	127.062	171.855	83.7546	97.9929	65.8072
Gm1848	60.0367	43.1039	104.744	84.0854	143.14	85.2337	358.293	306.642		156.198	184.548	167.918	568.972	156.379	63.5059	77.6709	76.9971			Gm1848	213.39	213.324	196.623	154.138	76.2149	127.984	54.031	105.649	113.752	128.944		60.0367	156.198	43.1039	184.548	104.744	167.918	84.0854	568.972	143.14	156.379			Gm1848	247.174	192.012	140.858	242.965	242.22
Gstm1	98.8914	63.1079	126.301	561.75	136.36	108.636	236.386	243.945		220.897	103.096	164.462	120.444	133.334	109.048	287.876	125.952			Gstm1	889.808	270.016	916.054	259.229	218.578	471.076	214.631	126.512	184.791	286.145		98.8914	220.897	63.1079	103.096	126.301	164.462	561.75	120.444	136.36	133.334			Gstm1	808.657	303.394	349.245	200.104	1552.28
Lgals4; Lgals6	213.453	1709.96	259.705	1889.49	369.974	1555.7	696.992	1287.55		253.744	1111.16	282.404	1913.79	252.284	1378.44	1104.6	1293.2			Lgals4; Lgals6	358.878	1718.46	315.018	201.982	1597.94	1782.66	1433.89	1588.15	247.236	222.954		213.453	253.744	1709.96	1111.16	259.705	282.404	1889.49	1913.79	369.974	252.284			Lgals4; Lgals6	339.998	932.558	301.935	158.09	1305.31
Il22ra2	15.0092	14.5178	12.4729	18.3001	13.7492	12.9363	25.3691	30.0733		100.931	11.6952	14.9452	15.3718	13.4441	11.1488	36.9961	14.5882			Il22ra2	39.5979	40.6985	32.2067	73.419	20.2802	34.2924	13.3218	16.9491	12.904	14.5264		15.0092	100.931	14.5178	11.6952	12.4729	14.9452	18.3001	15.3718	13.7492	13.4441			Il22ra2	30.0519	48.3368	34.9712	32.1023	23.1056
Ropn1l	41.0063	36.7519	34.5527	85.2592	40.5402	42.0301	47.0133	86.2475		33.9945	21.0807	36.7995	67.285	37.5022	19.2771	39.9273	31.9276			Ropn1l	163.977	363.775	89.8402	248.669	90.0093	335.418	58.3118	55.0677	63.1079	48.5232		41.0063	33.9945	36.7519	21.0807	34.5527	36.7995	85.2592	67.285	40.5402	37.5022			Ropn1l	264.915	543.091	366.609	322.824	182.3
Dync2li1	33.7724	31.7734	57.3105	38.1546	27.3085	33.6691	46.6886	29.2509		96.151	32.1746	53.8776	41.1327	28.619	31.0995	52.3204	87.2288			Dync2li1	106.695	85.4437	354.413	387.508	60.6317	144.991	47.0367	46.3063	38.3126	67.21		33.7724	96.151	31.7734	32.1746	57.3105	53.8776	38.1546	41.1327	27.3085	28.619			Dync2li1	344.745	334.312	76.5376	241.287	404.55
BC021614	41.2915	94.9929	99.0941	284.796	95.0938	106.4	158.133	109.928		89.712	168.645	86.3195	162.266	152.103	43.3758	50.8897	109.648			BC021614	123.413	323.339	382.493	1150.53	658.026	250.7	42.099	52.8245	187.37	80.4826		41.2915	89.712	94.9929	168.645	99.0941	86.3195	284.796	162.266	95.0938	152.103			BC021614	259.463	151.697	349.245	327.331	436.601
Nlrp14	28.3991	25.1023	19.1693	34.1493	20.8399	17.3078	21.3327	27.4819		23.7068	19.3982	18.5277	26.579	17.863	27.8348	21.3965	20.4884			Nlrp14	55.613	48.7355	41.0494	67.5592	25.8484	51.6185	27.5831	20.7226	22.7808	18.6435		28.3991	23.7068	25.1023	19.3982	19.1693	18.5277	34.1493	26.579	20.8399	17.863			Nlrp14	49.159	85.334	42.4619	40.9163	46.8564
Reep6	73.9139	66.7062	210.946	557.869	188.874	136.556	619.516	634.911		135.978	75.4709	393.881	191.634	102.459	272.256	359.364	607.497			Reep6	366.419	105.925	103.199	708.234	122.956	418.713	144.579	154.679	101.811	156.564		73.9139	135.978	66.7062	75.4709	210.946	393.881	557.869	191.634	188.874	102.459			Reep6	382.518	176.687	224.115	212.985	212.331
Zfp599	987.594	501.376	576.32	223.446	1024.91	311.557	348.496	787.104		1095.39	130.495	313.346	437.219	878.503	321.532	133.371	147.721			Zfp599	1358.08	1329.72	252.351	364.072	2613.92	285.989	1020.96	1033.37	1269.24	427.744		987.594	1095.39	501.376	130.495	576.32	313.346	223.446	437.219	1024.91	878.503			Zfp599	2240.16	3603.17	295.722	373.407	1296.29
3110009E18Rik	115.182	145.992	116.221	211.393	146.147	110.152	108.008	176.119		115.94	106.732	177.493	164.531	129.688	102.453	119.37	130.394			3110009E18Rik	423.833	423.701	504.702	1707.99	443.258	929.181	91.501	152.55	120.238	137.244		115.182	115.94	145.992	106.732	116.221	177.493	211.393	164.531	146.147	129.688			3110009E18Rik	765.036	2012.89	435.973	598.25	530.119
Gm13022	1215.87	910.016	815.04	1679.46	704.902	857.119	1346.5	1053.09		940.464	753.702	592.887	1666.05	786.282	634.211	1923.21	1223.44			Gm13022	5033.52	5661.24	8960.04	10870.1	4073.35	5555.94	1547.49	653.995	1200.77	1641.28		1215.87	940.464	910.016	753.702	815.04	592.887	1679.46	1666.05	704.902	786.282			Gm13022	13676.2	11152.3	4830.97	8218.19	7968.94
Srf	250.345	154.316	572.34	313.818	416.242	294.751	101.476	173.695		73.3757	268.327	132.662	224.756	317.124	511.581	263.07	238.316			Srf	142.75	135.008	103.917	138.917	251.08	153.258	183.002	294.707	170.042	210.928		250.345	73.3757	154.316	268.327	572.34	132.662	313.818	224.756	416.242	317.124			Srf	114.514	130.242	183.304	108.73	126.253
Plbd1	467.16	68.5815	88.0791	218.848	121.203	146.357	143.509	261.453		279.602	222.529	50.9713	347.824	114.476	142.896	529.799	190.908			Plbd1	206.121	1249.3	330.679	301.932	745.467	1398.65	138.69	254.785	268.681	184.9		467.16	279.602	68.5815	222.529	88.0791	50.9713	218.848	347.824	121.203	114.476			Plbd1	393.272	1109	173.416	397.443	451.998
Stx6	387.425	91.1233	46.229	105.696	122.046	75.2361	157.041	88.0597		102.34	279.722	152.389	147.259	245.385	83.2178	64.862	590.885			Stx6	189.67	150.843	169.988	207.66	119.594	209.356	105.107	161.248	174.823	108.429		387.425	102.34	91.1233	279.722	46.229	152.389	105.696	147.259	122.046	245.385			Stx6	464.451	193.347	246.954	185.414	168.917
Slc26a2	112.812	139.078	154.421	581.56	177.451	311.557	91.4555	1152.39		167.409	117.609	347.68	240.887	175.936	164.144	130.626	555.149			Slc26a2	325.689	253.686	477.477	480.396	324.484	568.027	181.738	113.232	153.25	171.326		112.812	167.409	139.078	117.609	154.421	347.68	581.56	240.887	177.451	175.936			Slc26a2	317.23	332.002	387.512	236.321	337.835
Fbxo42	99.5793	57.2716	103.302	87.0507	101.215	53.9426	80.728	170.12		120.028	145.8	224.662	84.5782	151.052	60.919	199.37	89.0617			Fbxo42	170.941	101.61	169.988	168.673	69.6476	101.816	124.994	132.802	398.863	335.601		99.5793	120.028	57.2716	145.8	103.302	224.662	87.0507	84.5782	101.215	151.052			Fbxo42	235.467	161.462	114.412	181.598	114.577
	27.0541	135.275	27.6791	54.7119	28.0763	38.1432	33.4747	25.9995		31.2813	74.4319	46.2575	40.5664	34.7491	47.4659	28.2328	30.84				217.874	79.7218	75.0244	103.83	48.5703	75.0519	33.0302	109.375	60.5371	37.0295		27.0541	31.2813	135.275	74.4319	27.6791	46.2575	54.7119	40.5664	28.0763	34.7491				97.6389	287.028	480.401	113.347	64.9012
Ccdc152	20.0812	20.2486	20.1224	34.626	18.9126	21.3084	36.3781	24.597		19.1229	19.8058	38.8977	22.5056	18.4929	16.2101	23.5769	31.7071			Ccdc152	363.888	86.038	49.4977	51.9151	25.6698	41.0644	36.6493	19.4694	79.3274	27.2957		20.0812	19.1229	20.2486	19.8058	20.1224	38.8977	34.626	22.5056	18.9126	18.4929			Ccdc152	138.082	62.9027	32.8563	73.7518	41.3602
Gprc5a	4413.7	12941.8	3063	21082.9	10235.4	8861.6	9708.27	19761.6		6780.75	10070.5	15625.5	3174.28	5828.48	3845.14	10436.1	19305.6			Gprc5a	2002.17	3632.89	5218.03	5472.87	3570.73	5112.51	11631.2	6352.62	19079.7	6891.51		4413.7	6780.75	12941.8	10070.5	3063	15625.5	21082.9	3174.28	10235.4	5828.48			Gprc5a	8245.46	3456.39	5665.93	3577.18	4738.36
Gm16274	43.3444	49.8578	37.0327	55.4757	31.1526	25.6939	38.7198	43.4237		49.0857	46.4578	26.9388	55.4153	36.7304	215.093	37.2534	43.9178			Gm16274	253.765	92.8547	120.2	112.056	62.7699	82.1288	30.6054	41.159	44.0096	30.7093		43.3444	49.0857	49.8578	46.4578	37.0327	26.9388	55.4757	55.4153	31.1526	36.7304			Gm16274	112.938	193.347	78.1458	82.975	73.5255
Klra20	12.709	12.2929	14.0328	22.0665	12.4777	13.0263	23.8348	14.5244		14.797	11.6145	19.9957	18.7942	13.3512	12.9854	18.1174	14.288			Klra20	39.8733	26.1167	42.7926	28.0141	23.1349	180.996	15.197	13.6718	12.5512	15.0387		12.709	14.797	12.2929	11.6145	14.0328	19.9957	22.0665	18.7942	12.4777	13.3512			Klra20	38.8377	34.1793	34.9712	42.6539	24.9363
Aqp11	412.364	131.576	53.4726	177.76	133.554	105.665	33.4747	54.5841		105.949	106.732	46.2575	198.392	134.262	77.1086	125.305	36.1703			Aqp11	351.493	660.265	1251.37	179.53	380.566	749.516	95.3866	95.2162	261.333	335.601		412.364	105.949	131.576	106.732	53.4726	46.2575	177.76	198.392	133.554	134.262			Aqp11	831.391	295.098	518.463	191.952	328.596
Prss32	2161.44	8900.98	1687.57	6181.68	1939.25	3311.69	1483.71	3041.17		3229.8	2206.97	2167.2	4458.1	2608.32	2334.37	3189.91	2071.89			Prss32	1134.11	1455.1	1151.49	967.475	1280.07	3901.51	1853.09	2124.84	2256.31	910.556		2161.44	3229.8	8900.98	2206.97	1687.57	2167.2	6181.68	4458.1	1939.25	2608.32			Prss32	1286.63	939.044	3712.3	2409.65	1398.99
Mettl10	374.228	511.911	337.964	649.769	436.936	350.52	426.085	337.89		511.018	467.185	425.087	956.893	344.63	522.331	366.915	590.885			Mettl10	2332	3296.92	2935.29	4323.79	1631.52	2836.34	389.564	663.124	412.928	548.978		374.228	511.018	511.911	467.185	337.964	425.087	649.769	956.893	436.936	344.63			Mettl10	3371.99	6017.92	2415.48	4920.56	2256.97
Gatsl3	493.797	1341.61	377.603	1048.26	178.686	187.839	817.456	685.214		1302.65	395.587	380.464	239.223	285.808	718.488	285.887	920.793			Gatsl3	921.187	318.887	366.912	1008.56	311.265	916.389	223.746	294.707	477.629	666.566		493.797	1302.65	1341.61	395.587	377.603	380.464	1048.26	239.223	178.686	285.808			Gatsl3	393.272	582.07	212.026	440.991	164.298
Aph1b	32.8489	33.1227	36.02	83.5046	37.564	32.7484	43.2611	54.2071		36.943	41.8701	59.781	40.2862	37.2431	34.9888	35.0005	37.9685			Aph1b	225.557	112.744	90.4651	84.9229	93.1834	377.365	35.1564	31.6281	33.8187	44.9611		32.8489	36.943	33.1227	41.8701	36.02	59.781	83.5046	40.2862	37.564	37.2431			Aph1b	79.8591	96.6735	75.4839	69.2915	390.769
Gm17651	127.803	96.319	56.9146	265.724	151.301	186.541	41.4988	93.7281		52.9746	191.056	505.516	117.965	32.422	59.2531	137.121	143.682			Gm17651	966.986	158.342	354.413	359.06	192.939	177.271	115.018	57.0097	18.123	60.9944		127.803	52.9746	96.319	191.056	56.9146	505.516	265.724	117.965	151.301	32.422			Gm17651	198.004	636.956	68.5031	469.378	92.4225
Ids	369.076	803.274	445.947	472.373	256.227	242.754	316.267	213.843		859.426	354.06	112.331	202.561	848.578	442.281	1225.62	753.118			Ids	769.272	175.692	638.83	248.669	304.86	367.046	453.738	249.541	831.601	1168.63		369.076	859.426	803.274	354.06	445.947	112.331	472.373	202.561	256.227	848.578			Ids	293.941	161.462	665.408	149.563	382.727
Atg101	2517.5	1606.55	1193.29	3550.44	3001.11	3965.68	1403.68	3105.07		1559.89	3439.18	2613.22	5050.51	1990.48	1397.68	617.075	3097.16			Atg101	859.498	895.719	1037.78	1340.06	1306.96	948.705	1301.28	1968.85	1807.46	1468.99		2517.5	1559.89	1606.55	3439.18	1193.29	2613.22	3550.44	5050.51	3001.11	1990.48			Atg101	575.784	939.044	791.309	840.21	1370.2
Prr5	1707.62	975.331	949.305	893.785	3261.41	2277.68	2410.3	2273.04		1581.67	960.638	1106.37	1450.38	1757.01	1781.43	2351.4	1157.45			Prr5	525.429	374.002	703.93	629.508	280.528	1192.54	1020.96	1392.19	592.121	1722.88		1707.62	1581.67	975.331	960.638	949.305	1106.37	893.785	1450.38	3261.41	1757.01			Prr5	393.272	318.478	522.069	423.027	809.099
Pbdc1	99.5793	61.3822	76.1476	327.144	85.7033	95.2305	68.3561	93.0807		89.0923	97.5351	93.8064	165.675	94.2815	64.8403	137.121	169.687			Pbdc1	480.153	599.204	407.114	848.095	572.845	634.649	143.58	102.76	96.9889	294.19		99.5793	89.0923	61.3822	97.5351	76.1476	93.8064	327.144	165.675	85.7033	94.2815			Pbdc1	1398.23	784.184	253.896	462.916	1031.25
Nudt7	46.7785	47.1684	128.065	365.514	40.5402	215.77	95.3392	74.0491		53.7141	140.834	122.923	93.8454	53.405	79.8278	171.172	69.8764			Nudt7	655.909	603.371	134.298	830.641	557.181	955.304	84.1981	55.0677	85.6124	183.623		46.7785	53.7141	47.1684	140.834	128.065	122.923	365.514	93.8454	40.5402	53.405			Nudt7	347.142	200.165	401.177	188.002	537.519
Gm13767	150.934	519.057	576.32	185.308	519.608	249.579	932.525	1269.82		166.252	638.193	671.673	99.1962	339.885	518.723	791.97	532.535			Gm13767	108.937	368.853	831.337	1022.64	530.791	110.647	721.93	523.896	533.649	1808.53		150.934	166.252	519.057	638.193	576.32	671.673	185.308	99.1962	519.608	339.885			Gm13767	891.063	1814.11	241.871	1877.51	484.44
Hist1h1b	633.752	224.372	929.768	499.307	407.676	282.744	329.697	352.239		420.87	540.387	256.287	300.707	511.611	537.015	326.13	301.65			Hist1h1b	339.52	742.837	319.415	451.343	274.755	474.353	1693.41	1040.55	552.468	580.28		633.752	420.87	224.372	540.387	929.768	256.287	499.307	300.707	407.676	511.611			Hist1h1b	195.278	400.331	335.018	313.997	942.385
Apeh	467.16	131.576	815.04	925.304	452.345	305.145	426.085	296.196		387.279	536.654	516.138	347.824	2004.33	377.104	401.513	406.393			Apeh	571.002	457.27	424.402	432.957	242.527	364.51	444.4	644.991	474.33	885.657		467.16	387.279	131.576	536.654	815.04	516.138	925.304	347.824	452.345	2004.33			Apeh	699.114	531.914	555.675	264.039	661.764
Irak1bp1	22.7497	20.8178	30.0799	50.3452	22.805	34.3765	33.0138	22.4775		24.7135	25.2437	26.3844	49.2555	25.0876	18.3641	37.5126	24.5344			Irak1bp1	77.0301	111.965	47.8116	112.836	78.3576	84.4377	29.5629	25.1613	54.1822	35.7682		22.7497	24.7135	20.8178	25.2437	30.0799	26.3844	50.3452	49.2555	22.805	25.0876			Irak1bp1	94.313	73.7744	356.584	56.6736	83.2959
Cox20	607.935	356.992	996.501	984.866	340.445	573.382	800.633	1024.29		779.946	980.823	545.568	976.999	591.774	501.053	916.062	683.469			Cox20	4088.49	5700.62	5710.05	7739.8	3354.78	5292.8	707.073	557.619	704.154	1024.43		607.935	779.946	356.992	980.823	996.501	545.568	984.866	976.999	340.445	591.774			Cox20	5670.99	9508.81	3487.79	5384.53	4905.46
Rad9a	4897.31	1858.27	3823.63	3222.1	3216.51	4651.09	2807.36	3351.08		712.739	3231.19	7494.49	3697.19	2536.99	1605.51	3395.25	4115.16			Rad9a	624.843	620.334	995.508	2698.76	1642.87	1351	1356.54	3154.37	744.304	1585.37		4897.31	712.739	1858.27	3231.19	3823.63	7494.49	3222.1	3697.19	3216.51	2536.99			Rad9a	556.171	378.736	2269.4	2564.76	1379.73
Peo1	35.9464	40.2174	68.6281	139.467	35.7849	54.6956	56.2975	47.19		45.4822	128.698	81.6632	37.8498	41.9007	39.9139	43.6921	95.4539			Peo1	109.695	75.4214	317.209	108.239	64.0888	76.0996	98.0683	64.5854	44.9344	171.326		35.9464	45.4822	40.2174	128.698	68.6281	81.6632	139.467	37.8498	35.7849	41.9007			Peo1	99.0019	97.346	125.2	127.522	59.3087
Purg	146.807	68.1078	206.604	187.895	345.198	176.479	99.3879	84.4725		140.773	48.7675	290.343	335.976	96.9321	87.3551	178.441	201.793			Purg	204.698	562.965	744.067	429.967	355.08	1458.04	68.8658	83.4671	176.039	226.067		146.807	140.773	68.1078	48.7675	206.604	290.343	187.895	335.976	345.198	96.9321			Purg	1304.59	223.642	859.943	726.392	1067.61
Gimap9	192.375	46.1977	88.0791	129.229	127.229	90.0936	55.1389	105.45		158.378	54.4874	60.6155	61.4872	151.052	52.3029	80.4099	80.2669			Gimap9	192.318	253.686	112.15	890.259	169.131	165.4	87.1673	49.287	53.808	93.7407		192.375	158.378	46.1977	54.4874	88.0791	60.6155	129.229	61.4872	127.229	151.052			Gimap9	675.3	1027.59	310.424	373.407	198.112
Rab13	78.1283	125.344	40.2447	175.312	40.5402	61.9637	322.912	157.631		55.6083	37.216	157.763	88.1698	67.5977	54.524	43.3903	251.904			Rab13	126.006	80.8347	98.3115	137.958	67.7431	96.9935	39.8281	81.1847	55.7055	66.7458		78.1283	55.6083	125.344	37.216	40.2447	157.763	175.312	88.1698	40.5402	67.5977			Rab13	136.181	150.649	97.5518	197.349	107.648
Hdac4	47.7614	315.118	52.7364	76.3091	49.566	41.1652	37.4008	52.3606		31.718	48.4307	56.1656	35.5607	29.4236	35.724	75.547	58.7588			Hdac4	93.5296	251.934	110.606	130.516	104.113	63.5498	64.254	57.4062	89.248	59.7391		47.7614	31.718	315.118	48.4307	52.7364	56.1656	76.3091	35.5607	49.566	29.4236			Hdac4	106.108	238.038	126.948	75.8252	243.905
Pgam2	717.967	330.785	1235.37	2375.12	873.873	550.025	846.284	388.134		727.715	1377.51	1046.69	1761.04	1650.75	494.155	461.217	283.407			Pgam2	4351.66	4115.64	4834.96	3661.15	1391.09	6746	650.64	1254.71	1832.69	5875.94		717.967	727.715	330.785	1377.51	1235.37	1046.69	2375.12	1761.04	873.873	1650.75			Pgam2	3419.06	8569.82	2912.61	2946.13	2628.77
Usp9y	81.4461	54.9386	134.432	45.6893	31.5875	33.9033	61.1804	35.5163		66.1298	42.7499	135.45	34.3494	31.3176	77.1086	70.4878	60.4107			Usp9y	96.8279	55.9824	221.212	120.099	40.5604	259.541	29.7685	143.324	91.7571	30.9229		81.4461	66.1298	54.9386	42.7499	134.432	135.45	45.6893	34.3494	31.5875	31.3176			Usp9y	80.4145	93.3805	73.4198	156.998	58.8991
Ly6g	44.2552	47.4965	55.3583	109.424	46.8923	118.058	80.1704	42.53		58.779	57.1963	59.368	85.7588	69.0181	40.1915	67.1494	58.7588			Ly6g	189.67	149.801	146.961	196.459	104.837	781.345	52.1905	161.248	54.9386	57.7042		44.2552	58.779	47.4965	57.1963	55.3583	59.368	109.424	85.7588	46.8923	69.0181			Ly6g	140.984	162.585	144.818	191.952	152.237
Bhlhe40	45.4993	39.3897	53.8445	65.0638	55.3795	54.6956	114.167	113.804		40.9908	58.3981	59.368	44.7003	36.7304	36.9838	46.5046	74.3743			Bhlhe40	106.695	81.9631	643.274	120.934	110.049	235.538	66.0605	54.6874	36.4981	108.429		45.4993	40.9908	39.3897	58.3981	53.8445	59.368	65.0638	44.7003	55.3795	36.7304			Bhlhe40	137.128	146.53	91.019	94.6549	115.374
Vcl	3685.83	3326.4	5917.32	3994.46	4943.37	5454.96	1536.04	2320.81		2221.36	2570.53	3172.96	2982.31	3256.04	4296.12	3081.25	3839.58			Vcl	330.235	503.868	379.851	908.965	605.508	1509.46	2113.93	3598.39	2179.45	1499.85		3685.83	2221.36	3326.4	2570.53	5917.32	3172.96	3994.46	2982.31	4943.37	3256.04			Vcl	494.348	303.394	1497.25	1970.85	666.367
Hist1h1a	1001.38	770.552	2180.93	756.808	2387.49	827.923	1692.57	3062.32		807.45	877.861	782.32	1761.04	995.242	1225.22	670.597	1311.25			Hist1h1a	323.439	1240.67	247.158	1036.91	838.694	754.73	1647.1	2095.58	1104.94	643.86		1001.38	807.45	770.552	877.861	2180.93	782.32	756.808	1761.04	2387.49	995.242			Hist1h1a	1037.85	606.788	371.726	253.283	867.171
Nol10	460.729	583.969	1510.41	751.58	943.108	550.025	489.443	210.899		732.777	544.146	1161.37	549.591	504.567	203.491	409.949	642.135			Nol10	603.559	812.882	369.464	207.66	443.258	1209.18	1484.45	2562.14	897.487	1075.36		460.729	732.777	583.969	544.146	1510.41	1161.37	751.58	549.591	943.108	504.567			Nol10	323.895	1394.03	387.512	1020.18	643.668
Tbc1d2	62.1539	72.9961	91.1852	77.9125	101.215	65.4968	193.34	110.692		57.1717	62.1572	154.516	74.1417	77.6494	63.9477	73.9922	170.867			Tbc1d2	127.765	69.8846	78.7544	140.856	55.4072	83.8545	115.818	63.2562	92.3953	280.257		62.1539	57.1717	72.9961	62.1572	91.1852	154.516	77.9125	74.1417	101.215	77.6494			Tbc1d2	91.734	121.52	92.9315	94.0011	66.7258
Eno1b	688.72	291.984	635.051	1326.84	324.321	925.027	260.474	1045.81		525.384	679.274	821.214	862.4	604.209	625.48	621.367	1043.15			Eno1b	74.9237	67.9736	95.6232	50.4954	82.8254	270.562	707.073	388.868	248.956	798.199		688.72	525.384	291.984	679.274	635.051	821.214	1326.84	862.4	324.321	604.209			Eno1b	139.043	121.52	424.052	50.026	377.458
Asz1	293.613	369.581	259.705	197.237	296.375	224.933	124.932	342.607		678.982	354.06	304.778	335.976	116.074	215.093	174.769	68.4383			Asz1	611.984	450.975	759.701	310.421	280.528	396.126	420.428	107.124	382.615	123.692		293.613	678.982	369.581	354.06	259.705	304.778	197.237	335.976	296.375	116.074			Asz1	2701.2	711.662	504.285	1355.5	121.11
Fasn	842.057	349.645	1469.11	1402.5	923.699	761.844	972.125	1520.58		493.611	679.274	1324.85	416.512	1295.15	540.751	1059.6	1537.89			Fasn	1339.38	920.901	775.664	1036.91	658.026	1530.53	1777.6	2544.45	2076.23	3744.62		842.057	493.611	349.645	679.274	1469.11	1324.85	1402.5	416.512	923.699	1295.15			Fasn	718.769	1071.23	1466.43	767.81	1278.44
Gm340	1103.43	541.099	234.059	327.144	278.451	475.517	202.952	377.52		1043.51	487.024	288.337	335.976	708.637	600	718.728	181.866			Gm340	374.118	150.843	172.361	295.719	211.132	272.444	411.776	509.57	526.302	433.715		1103.43	1043.51	541.099	487.024	234.059	288.337	327.144	335.976	278.451	708.637			Gm340	182.201	219.04	209.107	127.522	342.551
Pnp2	656.101	347.23	1270.1	1812.52	1608.25	710.826	1300.63	1082.69		743.006	1043.96	1400.39	2051.14	1407.48	665.742	770.313	1527.26			Pnp2	3583.99	2515.98	5075.34	3635.86	1554.25	3147.12	1414.15	1392.19	1745.89	8484.44		656.101	743.006	347.23	1043.96	1270.1	1400.39	1812.52	2051.14	1608.25	1407.48			Pnp2	4209.36	4284.91	3561.07	2618.65	5595.97
Gm6750	1767.84	1950.66	2575.66	5021.09	2322.2	2200.1	3269.83	2180.45		1920.45	1792.61	2371.55	6527.04	1720.85	1225.22	5110.69	2498.3			Gm6750	22340.1	19042.1	15385.6	26765.4	12434	16044.8	4789.69	2963.6	3614.92	7807.28		1767.84	1920.45	1950.66	1792.61	2575.66	2371.55	5021.09	6527.04	2322.2	1720.85			Gm6750	41172.2	26524.7	13759.1	27642.6	26071.3
Hist2h2bb	4089.68	2061.88	5835.85	2391.64	1664.97	944.464	2026.81	3421.49		2464.76	4413.93	2489.46	2323.71	2663.12	2383.42	3638.94	2086.3			Hist2h2bb	2058.46	1293.35	866.64	967.475	1236.46	1360.4	6868.19	3475.81	2720.67	2818.29		4089.68	2464.76	2061.88	4413.93	5835.85	2489.46	2391.64	2323.71	1664.97	2663.12			Hist2h2bb	526.17	1093.74	836.427	1264.72	1897.88
Gm15878	332.63	765.229	580.329	278.935	861.842	534.984	423.142	491.283		480.113	896.307	635.441	777.238	359.265	675.036	791.97	543.725			Gm15878	8948.01	1987.72	2915.02	5784.92	997.381	4299.09	510.482	360.32	808.861	916.89		332.63	480.113	765.229	896.307	580.329	635.441	278.935	777.238	861.842	359.265			Gm15878	7079.27	2967.53	2398.8	3602.06	1024.12
[truncated: 25,498 more rows]
[truncated: 38 more columns]
