# Supplementary material for: Differences in blastomere totipotency in 2-cell mouse embryos are a maternal trait mediated by asymmetric mRNA distribution
Source: Mol Hum Reprod. 2019 Sep 4;25(11):729–44. doi: 10.1093/molehr/gaz051 (PMC6884417; doi:10.1093/molehr/gaz051)
Supplement: Casser_et_al_Supplementary_table_2_gaz051 [file casser_et_al_supplementary_table_2_gaz051.xlsx]

## Sheet: Clusters based on triple immuno
Medium	twin associations	CDX2	SOX17	NANOG	TOTAL
GM501	1a	31	4	6	41
GM501	1b	33	5	2	40
GM501	2a	26	3	4	33
GM501	2b	28	3	3	34
GM501	3a	29	4	3	36
GM501	3b	35	4	11	50
GM501	4a	11	3	6	20
GM501	4b	22	7	5	34
GM501	5a	43	9	4	56
GM501	5b	52	8	6	66
GM501	6a	60	7	11	78
GM501	6b	42	6	3	49
GM501	7a	48	5	8	61
GM501	7b	51	5	4	60
GM501	8a	29	11	6	46
GM501	8b	51	15	8	74
GM501	9a	51	8	5	64
GM501	9b	33	10	7	48
GM501	10a	27	6	6	39
GM501	10b	23	4	2	29
GM501	11a	36	6	6	48
GM501	11b	40	8	6	54
GM501	12a	28	8	7	43
GM501	12b	36	10	6	52
GM501	13a	33	8	5	46
GM501	13b	46	18	12	76
GM501	14a	30	15	3	48
GM501	14b	42	11	5	58
GM501	15a	17	2	2	21
GM501	15b	33	7	2	42
GM501	16a	25	4	9	37
GM501	16b	34	7	4	44
GM501	17a	43	6	5	54
GM501	17b	35	4	3	42
GM501	18a	39	10	6	55
GM501	18b	30	5	7	41
GM501	19a	21	4	9	34
GM501	19b	30	2	8	40
GM501	20a	36	10	3	49
GM501	20b	17	4	2	23
GM501	21a	35	2	11	48
GM501	21b	39	9	5	53
GM501	22a	20	1	3	24
GM501	22b	18	1	2	21
GM501	23a	19	3	3	24
GM501	23b	20	2	2	24
GM501	24a	25	5	5	35
GM501	24b	42	6	4	52
GM501	25a	43	5	5	53
GM501	25b	33	9	9	47
GM501	26a	22	7	10	34
GM501	26b	40	4	5	48
GM501	27a	39	7	9	55
GM501	27b	34	6	14	53
GM501	28a	30	2	6	38
GM501	28b	38	8	4	50
GM501	29a	50	8	3	61
GM501	29b	32	9	5	46
GM501	30a	33	5	5	43
GM501	30b	30	5	4	39
GM501	31a	36	8	6	50
GM501	31b	44	8	3	55
GM501	32a	36	4	5	45
GM501	32b	35	5	7	47
GM501	33a	36	7	8	48
GM501	33b	33	7	6	43
GLOBAL	1a	54	0	0	54
GLOBAL	1b	67	8	5	80
GLOBAL	2a	50	7	4	61
GLOBAL	2b	49	7	7	63
GLOBAL	3a	46	8	4	58
GLOBAL	3b	55	9	7	71
GLOBAL	4a	34	11	11	55
GLOBAL	4b	45	10	8	63
GLOBAL	5a	41	9	4	54
GLOBAL	5b	39	7	5	51
GLOBAL	6a	29	4	3	36
GLOBAL	6b	46	9	2	57
GLOBAL	7a	58	10	6	74
GLOBAL	7b	62	9	5	76
GLOBAL	8a	39	11	2	52
GLOBAL	8b	36	13	8	56
GLOBAL	9a	46	7	1	54
GLOBAL	9b	47	9	4	60
GLOBAL	10a	47	2	4	53
GLOBAL	10b	41	8	1	50
GLOBAL	11a	56	5	3	64
GLOBAL	11b	41	5	14	60
GLOBAL	12a	45	7	5	57
GLOBAL	12b	36	8	8	50
GLOBAL	13a	30	4	6	40
GLOBAL	13b	43	7	7	57
GLOBAL	14a	34	11	5	50
GLOBAL	14b	36	5	9	50
GLOBAL	15a	70	11	8	89
GLOBAL	15b	70	17	6	93
GLOBAL	16a	38	9	4	51
GLOBAL	16b	36	8	5	49
GLOBAL	17a	49	10	5	64
GLOBAL	17b	57	9	5	71
GLOBAL	18a	53	7	7	66
GLOBAL	18b	73	8	6	87
GLOBAL	19a	41	10	9	60
GLOBAL	19b	36	6	8	50
GLOBAL	20a	34	2	4	40
GLOBAL	20b	35	5	5	45
GLOBAL	21a	44	4	4	51
GLOBAL	21b	47	5	10	61
GLOBAL	22a	38	6	2	46
GLOBAL	22b	49	5	5	59
GLOBAL	23a	25	7	2	34
GLOBAL	23b	44	4	3	51
GLOBAL	24a	43	6	6	55
GLOBAL	24b	42	3	5	50
GLOBAL	25a	55	4	5	64
GLOBAL	25b	49	6	4	59
GLOBAL	26a	54	7	5	66
GLOBAL	26b	38	6	7	51
GLOBAL	27a	40	4	8	52
GLOBAL	27b	33	3	10	46
GLOBAL	28a	47	8	3	58
GLOBAL	28b	50	4	5	59
GLOBAL	29a	46	6	4	56
GLOBAL	29b	49	8	7	64
GLOBAL	30a	48	2	6	54
GLOBAL	30b	39	8	6	53
GLOBAL	31a	51	7	7	65
GLOBAL	31b	46	2	3	51
GLOBAL	32a	41	5	4	50
GLOBAL	32b	41	6	5	51
GLOBAL	33a	48	6	6	60
GLOBAL	33b	43	4	4	51
GLOBAL	34a	26	2	6	34
GLOBAL	34b	28	5	6	38
GLOBAL	35a	33	4	4	41
GLOBAL	35b	54	5	3	62
GLOBAL	36a	40	7	5	52
GLOBAL	36b	55	8	5	68
SAGE	1a	52	7	3	62
SAGE	1b	36	4	0	40
SAGE	2a	33	2	4	39
SAGE	2b	64	5	1	70
SAGE	3a	10	0	0	10
SAGE	3b	41	4	2	47
SAGE	4a	32	2	2	34
SAGE	4b	38	1	0	39
SAGE	5a	60	19	4	83
SAGE	5b	55	18	6	79
SAGE	6a	52	10	2	64
SAGE	6b	36	5	3	44
SAGE	7a	57	10	2	69
SAGE	7b	51	8	4	63
SAGE	8a	50	9	2	61
SAGE	8b	53	8	4	65
SAGE	9a	33	2	3	35
SAGE	9b	36	4	2	41
SAGE	10a	36	6	4	46
SAGE	10b	46	8	8	62
SAGE	11a	40	8	6	54
SAGE	11b	42	5	8	55
SAGE	12a	42	0	0	42
SAGE	12b	39	2	4	45
SAGE	13a	24	2	2	28
SAGE	13b	25	5	3	33
SAGE	14a	36	11	2	49
SAGE	14b	53	9	4	66
SAGE	15a	41	10	7	58
SAGE	15b	59	8	3	70
SAGE	16a	30	5	3	38
SAGE	16b	29	3	8	40
SAGE	17a	36	8	7	51
SAGE	17b	59	7	3	69
SAGE	18a	42	8	2	52
SAGE	18b	44	8	5	57
SAGE	19a	45	8	3	56
SAGE	19b	30	2	3	35
SAGE	20a	44	2	3	49
SAGE	20b	38	3	4	45
SAGE	21a	36	10	8	50
SAGE	21b	38	7	4	49
SAGE	22a	31	7	6	44
SAGE	22b	24	6	7	37
SAGE	23a	41	5	6	52
SAGE	23b	21	4	4	29
SAGE	24a	37	6	4	47
SAGE	24b	33	4	2	39
SAGE	25a	46	8	4	58
SAGE	25b	48	5	3	56
SAGE	26a	46	7	4	57
SAGE	26b	36	7	2	45
SAGE	27a	38	3	3	44
SAGE	27b	36	0	1	37
SAGE	28a	61	5	3	69
SAGE	28b	46	8	2	56
SAGE	29a	42	8	4	54
SAGE	29b	41	7	6	53
SAGE	30a	30	6	4	39
SAGE	30b	30	7	4	41
SAGE	31a	33	7	2	42
SAGE	31b	29	6	2	37
SAGE	32a	34	7	5	46
SAGE	32b	25	5	6	36
SAGE	33a	35	4	2	41
SAGE	33b	37	1	5	43
SAGE	34a	43	3	5	51
SAGE	34b	34	8	5	47
SAGE	35a	37	0	0	37
SAGE	35b	35	4	4	43
SAGE	36a	54	10	4	68
SAGE	36b	47	5	9	61
GTL	1a	39	4	4	46
GTL	1b	40	6	2	48
GTL	2a	46	6	4	56
GTL	2b	49	8	2	59
GTL	3a	41	2	3	46
GTL	3b	22	2	4	24
GTL	4a	37	6	2	45
GTL	4b	52	4	6	60
GTL	5a	43	0	2	45
GTL	5b	39	6	3	48
GTL	6a	34	15	2	51
GTL	6b	47	6	4	57
GTL	7a	25	0	0	25
GTL	7b	19	4	8	29
GTL	8a	39	4	2	45
GTL	8b	47	2	1	50
GTL	9a	34	6	2	42
GTL	9b	30	4	5	39
GTL	10a	44	6	5	55
GTL	10b	42	5	2	49
GTL	11a	41	8	3	52
GTL	11b	36	4	4	44
GTL	12a	26	2	4	32
GTL	12b	29	2	1	31
GTL	13a	41	2	4	47
GTL	13b	53	5	5	63
GTL	14a	26	3	4	33
GTL	14b	47	7	3	57
GTL	15a	41	4	2	47
GTL	15b	51	7	2	60
GTL	16a	43	8	2	53
GTL	16b	24	5	5	34
GTL	17a	20	0	0	20
GTL	17b	34	2	8	44
GTL	18a	28	0	1	29
GTL	18b	22	1	2	25
GTL	19a	33	2	2	37
GTL	19b	38	0	0	38
GTL	20a	38	10	3	51
GTL	20b	29	6	0	35
GTL	21a	24	2	1	27
GTL	21b	40	8	4	52
GTL	22a	37	8	5	50
GTL	22b	35	0	2	37
GTL	23a	54	0	0	54
GTL	23b	34	4	2	40
GTL	24a	39	8	2	49
GTL	24b	35	8	7	50
GTL	25a	53	0	0	53
GTL	25b	31	7	4	42
GTL	26a	28	0	0	28
GTL	26b	40	7	2	49
GTL	27a	32	7	3	42
GTL	27b	34	4	6	44
GTL	28a	58	4	4	66
GTL	28b	40	5	7	52
GTL	29a	41	5	4	50
GTL	29b	37	3	5	45
GTL	30a	32	5	2	39
GTL	30b	27	6	6	38
GTL	31a	44	1	2	47
GTL	31b	44	2	3	48
GTL	32a	29	7	4	40
GTL	32b	29	3	6	37
GTL	33a	42	6	4	52
GTL	33b	31	4	3	38
GTL	34a	18	2	5	23
GTL	34b	29	0	3	32
GTL	35a	50	9	1	60
GTL	35b	57	8	2	67
GTL	36a	31	5	4	40
GTL	36b	16	0	3	19
CSC	1a	19	6	6	31
CSC	1b	41	6	6	52
CSC	2a	42	4	3	49
CSC	2b	52	4	5	61
CSC	3a	42	8	6	56
CSC	3b	41	6	2	49
CSC	4a	57	7	6	70
CSC	4b	52	0	3	55
CSC	5a	54	5	4	63
CSC	5b	42	5	4	50
CSC	6a	52	5	5	62
CSC	6b	49	7	4	60
CSC	7a	24	5	6	35
CSC	7b	32	2	5	39
CSC	8a	38	7	4	49
CSC	8b	54	9	7	68
CSC	9a	47	10	6	63
CSC	9b	60	9	6	74
CSC	10a	55	4	1	60
CSC	10b	59	7	3	69
CSC	11a	58	8	3	69
CSC	11b	51	2	4	57
CSC	12a	42	5	5	52
CSC	12b	55	8	9	72
CSC	13a	36	6	4	46
CSC	13b	49	5	6	60
CSC	14a	53	5	5	63
CSC	14b	45	3	5	53
CSC	15a	26	4	4	34
CSC	15b	34	6	3	43
CSC	16a	61	9	2	72
CSC	16b	76	7	3	86
CSC	17a	60	4	1	65
CSC	17b	26	3	3	32
CSC	18a	39	6	7	50
CSC	18b	52	5	5	62
CSC	19a	50	6	2	58
CSC	19b	64	7	5	76
CSC	20a	43	8	2	51
CSC	20b	44	6	7	57
CSC	21a	41	4	5	50
CSC	21b	55	3	8	66
CSC	22a	57	8	5	68
CSC	22b	53	8	3	62
CSC	23a	44	8	6	58
CSC	23b	49	7	8	63
CSC	24a	68	6	5	79
CSC	24b	51	3	7	61
CSC	25a	41	3	13	56
CSC	25b	33	4	11	47
CSC	26a	36	2	6	44
CSC	26b	46		8	54
CSC	27a	58	11	8	77
CSC	27b	63	12	8	83
CSC	28a	62	8	4	74
CSC	28b	68	9	3	80
CSC	29a	61	9	6	76
CSC	29b	44	6	4	54
CSC	30a	49	9	4	61
CSC	30b	40	4	2	46
CSC	31a	53	5	3	61
CSC	31b	52	7	2	61
CSC	32a	54	12	4	70
CSC	32b	60	11	5	76
CSC	33a	67	11	6	84
CSC	33b	51	8	4	63
CSC	34a	46	5	2	53
CSC	34b	24	0	2	25
CSC	35a	30	9	4	41
CSC	35b	46	5	3	54
KSOM(aa)	1a	36	2	2	40
KSOM(aa)	1b	45	2	5	50
KSOM(aa)	2a	34	4	3	40
KSOM(aa)	2b	33	6	2	41
KSOM(aa)	3a	25	3	2	30
KSOM(aa)	3b	18	0	2	20
KSOM(aa)	4a	9	0	2	11
KSOM(aa)	4b	16	0	3	19
KSOM(aa)	5a	27	1	3	30
KSOM(aa)	5b	18	0	0	18
KSOM(aa)	6a	9	0	2	11
KSOM(aa)	6b	14	2	2	18
KSOM(aa)	7a	33	2	2	37
KSOM(aa)	7b	35	7	1	43
KSOM(aa)	8a	26	0	0	26
KSOM(aa)	8b	27	4	2	33
KSOM(aa)	9a	24	6	5	30
KSOM(aa)	9b	31	4	2	37
KSOM(aa)	10a	17	0	3	20
KSOM(aa)	10b	22	1	6	28
KSOM(aa)	11a	32	3	4	39
KSOM(aa)	11b	28	2	2	32
KSOM(aa)	12a	49	2	4	55
KSOM(aa)	12b	24	0	0	24
KSOM(aa)	13a	21	3	7	26
KSOM(aa)	13b	34	1	9	44
KSOM(aa)	14a	25	4	11	31
KSOM(aa)	14b	33	1	5	36
KSOM(aa)	15a	14	3	6	21
KSOM(aa)	15b	21	0	7	22
KSOM(aa)	16a	32	2	2	36
KSOM(aa)	16b	24	3	2	29
KSOM(aa)	17a	34	6	2	42
KSOM(aa)	17b	21	0	0	21
KSOM(aa)	18a	16	0	3	16
KSOM(aa)	18b	20	0	4	20
KSOM(aa)	19a	32	0	6	36
KSOM(aa)	19b	20	2	4	26
KSOM(aa)	20a	15	0	9	18
KSOM(aa)	20b	18	3	3	24
KSOM(aa)	21a	22	4	5	31
KSOM(aa)	21b	30	8	4	42
KSOM(aa)	22a	21	4	3	28
KSOM(aa)	22b	29	5	5	39
KSOM(aa)	23a	13	0	4	15
KSOM(aa)	23b	10	0	3	13
KSOM(aa)	24a	26	0	2	26
KSOM(aa)	24b	19	2	5	26
KSOM(aa)	25a	30	3	3	36
KSOM(aa)	25b	29	2	2	33
KSOM(aa)	26a	23	0	2	25
KSOM(aa)	26b	19	0	3	19
KSOM(aa)	27a	33	4	2	39
KSOM(aa)	27b	26	2	3	31
KSOM(aa)	28a	37	1	3	41
KSOM(aa)	28b	25	3	4	31
KSOM(aa)	29a	29	5	5	39
KSOM(aa)	29b	29	7	6	42
KSOM(aa)	30a	41	0	0	41
KSOM(aa)	30b	29	2	2	33
KSOM(aa)	31a	13	0	3	13
KSOM(aa)	31b	10	0	6	11
KSOM(aa)	32a	28	3	2	33
KSOM(aa)	32b	24	0	2	26
KSOM(aa)	33a	32	0	2	30
KSOM(aa)	33b	30	0	3	31
KSOM(aa)	34a	30	4	2	36
KSOM(aa)	34b	32	4	3	39
KSOM(aa)	35a	27	5	5	37
KSOM(aa)	35b	28	2	2	32
KSOM(aa)	36a	12	0	1	13
KSOM(aa)	36b	14	0	1	14
KSOM(aa)	37a	21	1	1	22
KSOM(aa)	37b	25	4	4	29
KSOM(aa)	38a	26	3	4	33
KSOM(aa)	38b	37	2	4	43
KSOM(aa)	39a	21	0	9	23
KSOM(aa)	39b	21	0	10	23
KSOM(aa)	40a	17	1	9	27
KSOM(aa)	40b	9	0	0	9
KSOM(aa)	41a	27	1	3	30
KSOM(aa)	41b	26	2	1	29
KSOM(aa)	42a	32	1	1	34
KSOM(aa)	42b	18	0	5	23
KSOM(aa)	43a	40	3	4	47
KSOM(aa)	43b	32	1	1	33
KSOM(aa)	44a	29	0	4	32
KSOM(aa)	44b	26	2	2	30
KSOM(aa)	45a	25	0	9	25
KSOM(aa)	45b	29	0	1	30
KSOM(aa)	46a	30	3	4	37
KSOM(aa)	46b	29	2	3	34
KSOM(aa)	47a	18	0	1	19
KSOM(aa)	47b	30	2	0	32
KSOM(aa)	48a	26	0	7	26
KSOM(aa)	48b	33	3	3	38
