# Supplementary material for: Differences in blastomere totipotency in 2-cell mouse embryos are a maternal trait mediated by asymmetric mRNA distribution
Source: Mol Hum Reprod. 2019 Sep 4;25(11):729–44. doi: 10.1093/molehr/gaz051 (PMC6884417; doi:10.1093/molehr/gaz051)
Supplement: Casser_et_al_Supplementary_table_3_gaz051 [file casser_et_al_supplementary_table_3_gaz051.xlsx]

## Sheet: Parth 2-cell blastomeres
Gene symbol	1a	2a	3a	4a	5a	6a	7a	8a	9a	1b	2b	3b	4b	5b	6b	7b	8b	9b
Gm16186	199.466	3019.3	962.071	154.343	1884.54	31.5594	86.8227	617.374	89.8845	1448.15	191.341	95.6704	70.0348	33.8246	155.417	982.286	33.1285	268.727
Mrpl42	380.038	57.68	97.6806	190.019	556.408	18.507	158.683	30.4844	843.357	861.078	229.126	504.951	916.506	103.25	929.3	689.784	154.343	22.0087
Fbxo25	3125.78	704.277	481.036	46.8507	41.6429	319.573	1192.69	54.5686	442.643	184.823	225.972	126.238	321.795	93.7015	59.3016	71.0124	831.746	75.5835
Tlr9	66.7178	199.466	261.379	222.861	497.999	568.1	537.455	91.1392	123.64	910.175	1217.75	83.8652	40.2244	84.4485	154.343	187.403	265.028	290.018
Ighv1-12	66.257	6208.38	72.5046	4608.24	10884.6	3420.52	131.599	995.999	445.722	439.586	328.557	10441.2	867.067	218.275	116.162	196.72	213.783	187.403
Olfr815	18.0009	41.9326	30.2738	1120.56	48.8403	41.0696	442.643	3213.66	37.7918	54.5686	20.5348	2610.3	2957.17	2817.11	147.033	1820.35	3019.3	1770.57
Gm12731	51.9842	78.249	2105.58	42.8137	831.746	2304.12	324.034	165.421	1296.13	340.144	2977.74	43.4113	224.411	101.125	43.7133	42.2243	714.109	685.019
Gm20274	942.272	51.2685	99.0442	739.292	202.251	98.36	873.098	24.4201	87.4266	227.544	4672.57	491.143	75.5835	38.5859	1478.58	1398.83	103.968	32.2226
Scarna10	3236.01	326.288	16.3362	765.363	398.932	792.353	257.781	306.555	621.668	97.6806	11.9588	344.892	344.892	15.7797	3281.18	962.071	474.413	47.1766
Gm20693	308.687	268.727	487.751	948.826	2556.58	11036.5	1234.75	504.951	194.012	1168.14	837.532	1937.53	7082.29	26.7228	1060.11	3420.52	1217.75	116.162
Vmn1r227	45.2548	1243.34	955.426	2469.49	256	52.7098	433.534	53.0765	396.177	879.171	138.141	34.0598	124.5	1226.22	494.559	28.2465	81.0084	128
Gm17052	1520.15	430.539	166.572	1243.34	16.5642	421.679	552.565	1314.23	1389.16	1663.49	867.067	32	166.572	344.892	27.4741	30.4844	51.9842	124.5
Gm14843	50.2134	519.147	803.414	126.238	145.009	670.921	474.413	62.6829	47.1766	29.446	70.5219	65.7993	337.794	1120.56	24.9333	101.829	625.992	1287.18
Gm17576	42.2243	1045.52	37.2715	28.443	85.0359	33.3589	512	797.865	369.646	1351.18	227.544	21.4068	205.074	1573.76	259.574	187.403	117.784	30.2738
Ift22	196.72	319.573	89.8845	1089.92	445.722	37.5307	306.555	418.766	1606.83	484.382	198.088	604.668	46.2057	53.0765	349.706	146.018	86.2229	63.5579
Gm14915	64.8934	30.0647	139.102	508.463	458.253	37.014	104.691	127.116	35.5062	256	162.017	43.1115	157.586	38.5859	1595.73	643.591	37.5307	30.6965
Lgi2	178.527	401.707	56.493	83.2859	177.294	519.147	257.781	280.139	36.2523	33.5909	150.123	1795.29	34.2968	44.3235	304.437	34.0598	60.1295	265.028
Fcamr	242.191	621.668	935.763	73.0089	362.039	315.173	128	182.278	643.591	233.941	89.2636	81.5719	929.3	826.001	87.4266	604.668	1530.73	130.69
Ccnb3	564.175	263.197	685.019	153.277	219.793	568.1	233.941	64.8934	916.506	39.9466	263.197	93.0542	942.272	613.109	73.5167	49.8665	233.941	247.28
Snx29	124.5	85.6274	137.187	178.527	922.88	194.012	108.383	300.246	60.5477	44.6318	342.509	294.067	803.414	35.5062	56.8859	87.4266	83.8652	138.141
Atp11c	115.36	580.037	1418.35	393.44	1296.13	1398.83	1120.56	484.382	584.071	2916.45	530.056	347.291	1038.29	354.588	364.557	515.561	1698.45	1176.27
Gm8615	69.0706	105.42	504.951	101.125	245.572	77.1717	184.823	448.822	89.2636	526.394	404.501	145.009	282.088	83.2859	948.826	91.7731	2721.15	112.986
Gm6169	34.2968	30.2738	814.629	146.018	263.197	213.783	99.0442	1584.71	54.1917	312.996	298.172	330.842	178.527	82.1393	89.8845	347.291	216.767	135.298
Gm14346	109.137	55.7152	734.185	21.259	164.279	165.421	257.781	576.03	247.28	377.413	20.8215	183.546	24.9333	18.3792	27.6652	621.668	75.0614	666.287
Zkscan16	105.42	1663.49	580.037	1663.49	137.187	179.769	592.224	380.038	254.232	183.546	418.766	116.162	461.44	1530.73	66.7178	252.476	1152.06	1045.52
Zfp568	200.854	2556.58	1152.06	922.88	1398.83	1584.71	809.002	1418.35	2164.77	1009.9	342.509	349.706	326.288	203.657	471.136	388.023	1323.37	445.722
Gm3750	64	73.0089	484.382	21.7057	144.007	121.095	134.364	380.038	219.793	238.856	18.6357	162.017	29.446	15.0324	28.0514	304.437	74.5429	560.278
4933428M09Rik	37.2715	95.0095	328.557	150.123	119.428	139.102	90.5097	89.2636	34.5353	69.0706	36.0019	27.2843	32.2226	252.476	32.4467	42.8137	29.2426	88.647
Acot13	474.413	1269.46	1746.2	1184.45	342.509	820.296	497.999	382.681	826.001	1663.49	282.088	4544.8	1184.45	2225.63	2957.17	1002.93	1038.29	178.527
Txndc15	40.2244	25.2813	195.361	140.07	151.167	188.706	207.937	62.2499	46.8507	183.546	122.786	404.501	43.1115	382.681	182.278	70.0348	125.366	224.411
Lyplal1	158.683	1910.85	837.532	194.012	814.629	630.346	831.746	867.067	613.109	1052.79	749.612	2503.97	340.144	2062.24	296.112	2105.58	233.941	1332.57
Vbp1	2740.08	2836.7	1389.16	519.147	2683.69	369.646	916.506	724.077	855.13	1226.22	1176.27	3691.52	2149.82	1176.27	2288.2	2418.67	2033.85	661.685
Uck2	1105.13	88.0347	1663.49	173.645	5832.91	5256.91	4904.87	1192.69	2759.13	1782.89	3615.55	982.286	364.557	24.59	935.763	354.588	3717.2	897.644
Olfr1463	6122.9	504.951	1606.83	20.2521	724.077	72.0037	280.139	377.413	849.223	744.434	433.534	15.0324	20.8215	18.6357	13.5479	19.2929	4067.71	137.187
Gpr50	26.3549	101.829	333.144	335.461	744.434	7033.37	2628.46	280.139	70.0348	3743.05	133.436	78.7932	89.8845	39.9466	592.224	625.992	250.732	32
Esp24	50.9143	209.383	312.996	424.612	212.306	347.291	35.0174	247.28	114.563	596.344	50.5626	781.445	31.3414	37.2715	519.147	2256.7	148.056	413.001
Gm9994	1562.89	1734.13	50.5626	1370.04	2665.15	55.7152	155.417	803.414	675.588	2005.85	68.1197	533.742	76.1093	66.7178	33.8246	704.277	3468.27	282.088
Gm12397	1128.35	121.938	797.865	23.5883	126.238	1573.76	643.591	1323.37	90.5097	292.036	1067.48	26.9087	23.7524	57.68	315.173	942.272	39.6706	1520.15
Olfr603	43.4113	548.748	885.286	198.088	22.1618	18.1261	23.2636	1573.76	48.5029	497.999	99.7331	100.427	464.65	34.7755	487.751	20.8215	45.5696	130.69
Olfr881	48.8403	879.171	130.69	168.897	168.897	349.706	6472.02	461.44	84.4485	1226.22	714.109	1520.15	891.444	3615.55	288.015	464.65	1734.13	657.114
Mbip	41.3553	515.561	224.411	1618	2628.46	955.426	867.067	178.527	1758.34	770.686	3875.05	2091.03	79.3413	2320.15	42.8137	1168.14	1251.98	530.056
Gm6565	1074.91	6746.86	9216.48	12677.7	1251.98	9089.59	867.067	13400.5	91.1392	3019.3	13873.1	5077.84	30786.3	13124.7	5792.62	4039.61	6251.56	5634.22
Olfr596	35.7532	621.668	657.114	128	17.3878	16.4498	15.5625	1360.57	39.1245	349.706	93.7015	80.4489	354.588	29.446	347.291	18.0009	41.6429	153.277
Defb48	44.0173	709.176	903.888	354.588	826.001	916.506	2469.49	1488.87	304.437	2401.97	1833.01	2210.26	424.612	1722.16	319.573	501.463	162.017	560.278
Olfr788	29.2426	16.2234	19.6983	24.59	445.722	21.8566	101.125	79.3413	54.5686	648.067	256	38.8542	143.013	18.1261	20.9663	315.173	18.6357	137.187
Gm12845	385.343	404.501	1722.16	49.18	1964.57	377.413	1640.59	61.3929	254.232	1964.57	170.072	643.591	109.896	35.5062	704.277	600.491	181.019	344.892
Ly96	44.6318	73.0089	288.015	1082.39	849.223	421.679	73.0089	42.5179	2486.67	362.039	501.463	760.076	837.532	25.6342	390.722	471.136	145.009	300.246
Gm14897	35.5062	56.1028	97.6806	30.91	26.3549	145.009	77.7085	286.026	21.5557	192.672	89.2636	298.172	487.751	150.123	225.972	843.357	99.7331	508.463
2010005H15Rik	38.8542	1024	398.932	200.854	259.574	41.6429	63.5579	49.18	45.2548	568.1	53.8174	439.586	35.261	96.3358	243.875	45.8866	541.193	288.015
Gm14671	38.0546	306.555	166.572	24.59	215.269	20.9663	484.382	42.5179	382.681	198.088	20.9663	879.171	16.5642	1520.15	324.034	44.6318	54.5686	79.8932
Nudt7	134.364	195.361	38.3193	97.6806	15.5625	218.275	69.551	13.1775	16.9123	39.1245	17.3878	19.1597	17.8766	168.897	17.3878	50.2134	173.645	95.0095
Serinc1	76.1093	410.148	81.5719	47.5048	724.077	66.257	467.882	114.563	74.028	203.657	229.126	237.207	484.382	59.7141	56.493	46.5271	744.434	1296.13
Mars2	501.463	116.162	247.28	20.6776	33.3589	68.1197	166.572	14.8254	18.6357	155.417	282.088	16.3362	300.246	18.507	398.932	143.013	256	50.5626
Sptssb	33.1285	128.89	274.374	31.779	97.0059	196.72	257.781	87.4266	330.842	82.7106	617.374	608.874	537.455	1992	108.383	192.672	183.546	28.84
Gm14868	50.2134	552.565	1807.78	55.3304	1144.1	222.861	1606.83	67.6492	128.89	461.44	1884.54	1833.01	1398.83	215.269	1871.53	1488.87	213.783	424.612
Cbwd1	464.65	218.275	989.119	2452.44	396.177	106.891	445.722	354.588	130.69	2538.92	2665.15	464.65	2225.63	398.932	2646.74	68.5935	79.8932	298.172
Kdelr2	430.539	1520.15	1520.15	8719.32	975.501	84.4485	2836.7	652.575	393.44	5007.93	6562.36	989.119	504.951	7033.37	564.175	781.445	501.463	2164.77
Olfr288	30.0647	1136.2	171.255	97.0059	719.076	68.5935	168.897	62.2499	132.514	592.224	102.537	91.7731	31.5594	56.493	263.197	124.5	184.823	315.173
Gm10495	885.286	256	216.767	1120.56	349.706	477.713	548.748	221.322	153.277	30.2738	724.077	596.344	166.572	190.019	873.098	103.25	59.3016	39.6706
Dgkk	130.69	127.116	689.784	243.875	792.353	401.707	342.509	982.286	43.4113	537.455	935.763	131.599	497.999	56.8859	290.018	205.074	324.034	729.114
Fam46d	19.2929	49.18	46.5271	45.8866	43.7133	230.72	18.6357	494.559	317.365	29.8571	20.2521	17.3878	113.772	451.944	19.2929	19.6983	43.1115	28.84
Gm11779	33.8246	188.706	290.018	885.286	64	657.114	410.148	174.853	340.144	243.875	340.144	66.257	101.125	179.769	35.0174	232.325	433.534	154.343
Plp2	70.5219	74.028	501.463	238.856	458.253	1478.58	153.277	2164.77	2486.67	256	190.019	433.534	188.706	106.153	219.793	2019.8	179.769	548.748
Slc25a32	1710.26	467.882	135.298	335.461	146.018	1458.23	130.69	675.588	364.557	115.36	786.88	1082.39	97.6806	792.353	222.861	592.224	1686.71	729.114
Usp26	53.8174	200.854	85.0359	150.123	192.672	652.575	317.365	85.0359	53.4456	290.018	302.334	1782.89	58.892	292.036	265.028	84.4485	317.365	284.05
Gm8988	621.668	580.037	115.36	439.586	643.591	1112.82	596.344	608.874	477.713	1618	474.413	1379.57	158.683	48.5029	149.086	2304.12	1389.16	347.291
D430020J02Rik	71.5064	1184.45	50.2134	541.193	494.559	93.0542	194.012	596.344	79.8932	187.403	56.493	238.856	237.207	1120.56	484.382	300.246	127.116	65.3448
Tlr8	39.9466	2076.59	36.7583	592.224	666.287	91.1392	22.1618	215.269	83.2859	657.114	259.574	79.3413	112.986	147.033	35.261	22.7848	776.047	158.683
Vps28	1398.83	82.7106	110.661	328.557	430.539	44.0173	83.2859	105.42	680.287	170.072	968.763	487.751	63.5579	512	75.5835	382.681	222.861	121.095
Tspan31	3125.78	3956.48	2320.15	2304.12	2225.63	63.5579	354.588	113.772	515.561	2556.58	1160.07	2957.17	129.787	7912.95	154.343	1160.07	247.28	4973.34
Snx22	46.5271	982.286	126.238	83.2859	975.501	359.538	286.026	596.344	69.0706	177.294	177.294	404.501	580.037	117.784	106.891	333.144	59.3016	126.238
Psmc6	2977.74	2164.77	2076.59	2120.22	1858.6	139.102	2646.74	929.3	286.026	195.361	803.414	1746.2	592.224	2179.83	1606.83	1168.14	385.343	630.346
Zswim1	349.706	66.7178	256	359.538	491.143	826.001	235.568	200.854	186.108	310.834	139.102	125.366	171.255	85.0359	40.5042	48.8403	203.657	415.873
E330009J07Rik	837.532	2856.44	2646.74	776.047	1448.15	2149.82	3717.2	1640.59	1379.57	6427.31	568.1	200.854	2856.44	714.109	560.278	1389.16	2288.2	704.277
Slc35b4	55.7152	172.446	290.018	109.137	744.434	315.173	243.875	79.8932	70.5219	826.001	55.7152	302.334	47.8352	81.0084	142.025	433.534	321.795	188.706
Gm10696	648.067	1243.34	515.561	560.278	436.549	572.051	754.826	1323.37	588.134	222.861	630.346	1269.46	6700.25	734.185	1770.57	294.067	198.088	4576.41
Rfpl4b	491.143	62.2499	448.822	3516.68	317.365	962.071	1200.98	330.842	119.428	294.067	233.941	2702.35	296.112	982.286	1509.65	445.722	962.071	797.865
E330017A01Rik	29.2426	5184.54	43.7133	165.421	243.875	71.5064	81.0084	29.2426	200.854	131.599	2469.49	643.591	53.0765	873.098	37.014	151.167	157.586	71.5064
Gm4663	38.0546	526.394	54.9482	130.69	455.087	218.275	552.565	173.645	625.992	556.408	249	60.9688	52.3457	60.1295	46.2057	1176.27	49.5221	418.766
Tarm1	60.5477	749.612	455.087	84.4485	1074.91	102.537	481.036	51.9842	247.28	916.506	135.298	68.1197	177.294	1520.15	103.25	1370.04	117.784	91.7731
Mir1950	369.646	70.5219	135.298	170.072	685.019	552.565	1314.23	222.861	315.173	548.748	843.357	40.5042	63.5579	1438.15	112.206	724.077	948.826	2241.11
Gm5945	25.2813	22.0087	237.207	26.1729	196.72	377.413	809.002	36.7583	286.026	235.568	91.1392	929.3	22.6274	28.84	2721.15	2288.2	71.5064	142.025
Gm14345	100.427	69.0706	617.374	25.2813	216.767	115.36	263.197	497.999	252.476	335.461	22.1618	183.546	24.4201	18.8959	27.4741	315.173	64.8934	982.286
Cacybp	461.44	398.932	274.374	1606.83	52.7098	1408.55	170.072	552.565	140.07	158.683	404.501	1652	136.239	354.588	504.951	504.951	162.017	100.427
Slc35g1	1009.9	200.854	112.206	107.635	129.787	107.635	600.491	398.932	362.039	98.36	171.255	754.826	94.3532	552.565	522.758	170.072	86.2229	155.417
Lgals12	74.028	809.002	625.992	270.597	831.746	109.896	855.13	290.018	162.017	580.037	337.794	71.5064	809.002	5792.62	49.8665	749.612	415.873	797.865
Gm2825	126.238	52.7098	879.171	28.443	205.074	206.5	413.001	685.019	249	548.748	22.4711	227.544	30.4844	19.1597	36.2523	568.1	116.97	729.114
Efcab3	55.3304	172.446	84.4485	79.8932	75.0614	580.037	91.7731	141.044	533.742	172.446	54.1917	256	43.1115	35.261	36.7583	37.014	709.176	680.287
Sf3a3	494.559	184.823	382.681	2574.36	487.751	2797.65	792.353	410.148	111.43	276.282	584.071	1351.18	219.793	1351.18	814.629	393.44	572.051	843.357
Gm11096	105.42	8.33973	64	491.143	7.88986	630.346	306.555	92.4115	35.0174	324.034	21.5557	57.2816	190.019	7.6211	99.7331	53.0765	296.112	407.315
Dld	1192.69	1795.29	300.246	1200.98	1144.1	837.532	340.144	1722.16	359.538	182.278	643.591	230.72	125.366	398.932	315.173	1016.93	243.875	308.687
4933427G17Rik	32.2226	172.446	148.056	349.706	38.0546	455.087	61.3929	54.5686	34.0598	109.896	210.839	948.826	32.8996	131.599	80.4489	71.5064	22.6274	83.8652
Stbd1	4067.71	354.588	1488.87	274.374	935.763	215.269	2610.3	1562.89	1323.37	310.834	1200.98	5442.3	270.597	377.413	608.874	2998.45	243.875	608.874
Gm12136	102.537	256	1144.1	526.394	1478.58	108.383	198.088	685.019	675.588	501.463	694.581	212.306	90.5097	1858.6	166.572	61.3929	88.647	205.074
Tmem50a	83.8652	1438.15	634.73	270.597	1746.2	93.0542	494.559	71.5064	849.223	142.025	252.476	96.3358	101.125	249	91.7731	1618	194.012	164.279
Plek	99.0442	352.139	194.012	219.793	955.426	1097.5	263.197	467.882	596.344	576.03	1082.39	648.067	398.932	100.427	274.374	714.109	362.039	143.013
Gm10921	73.5167	53.8174	560.278	25.6342	144.007	124.5	128.89	418.766	232.325	393.44	28.0514	139.102	30.0647	18.8959	34.7755	477.713	78.249	675.588
Slc35f2	207.937	3061.45	765.363	177.294	427.565	203.657	242.191	182.278	335.461	497.999	198.088	166.572	178.527	891.444	229.126	526.394	724.077	922.88
Gm8674	471.136	694.581	390.722	107.635	537.455	455.087	630.346	210.839	174.853	739.292	177.294	112.206	1341.84	719.076	121.095	1360.57	617.374	588.134
Kcnrg	43.7133	24.4201	625.992	47.5048	24.2515	47.5048	42.2243	213.783	64.8934	41.9326	113.772	73.5167	64.4452	93.0542	20.6776	274.374	50.2134	29.2426
Gm14345	47.8352	66.7178	477.713	29.6508	104.691	106.153	102.537	176.069	104.691	294.067	28.443	139.102	38.0546	21.5557	32.4467	187.403	61.3929	855.13
Svopl	67.1819	1045.52	515.561	56.8859	572.051	300.246	415.873	49.8665	367.093	675.588	781.445	477.713	170.072	1438.15	122.786	55.7152	144.007	117.784
Tpi1	512	537.455	760.076	225.972	526.394	1351.18	1686.71	407.315	1675.06	1136.2	192.672	522.758	592.224	2797.65	377.413	162.017	337.794	396.177
Extl3	117.784	948.826	198.088	118.603	942.272	135.298	415.873	144.007	120.259	263.197	154.343	102.537	91.7731	89.8845	62.6829	171.255	47.5048	461.44
Mlx	158.683	174.853	52.7098	194.012	48.5029	634.73	57.68	194.012	240.518	44.6318	421.679	118.603	54.1917	57.2816	56.493	93.0542	51.2685	65.7993
Gm14345	82.7106	76.1093	630.346	38.0546	146.018	154.343	148.056	315.173	150.123	282.088	34.5353	149.086	39.1245	26.1729	38.5859	243.875	88.647	1060.11
Glrx3	910.175	643.591	2336.28	235.568	1243.34	2628.46	709.176	149.086	137.187	1992	576.03	948.826	1897.65	240.518	2149.82	229.126	879.171	42.8137
Fam84a	1897.65	897.644	1016.93	1226.22	1438.15	151.167	2179.83	1009.9	369.646	685.019	481.036	200.854	202.251	3104.19	167.73	699.413	245.572	2179.83
Rbm12b1	68.5935	58.4852	230.72	212.306	188.706	181.019	278.204	71.5064	294.067	770.686	195.361	112.986	99.0442	515.561	142.025	300.246	235.568	62.6829
Inpp5k	74.5429	92.4115	326.288	680.287	377.413	79.3413	199.466	198.088	328.557	433.534	81.0084	71.5064	172.446	125.366	230.72	1217.75	515.561	491.143
Mab21l2	11.6318	22.1618	49.5221	63.1189	56.493	32.2226	30.0647	42.5179	42.5179	48.1679	138.141	17.8766	20.9663	20.1122	84.4485	215.269	57.68	51.2685
Th	194.012	1176.27	1002.93	1541.37	630.346	2936.74	1097.5	1675.06	118.603	666.287	133.436	588.134	324.034	196.72	1152.06	2916.45	955.426	278.204
Calcoco2	1606.83	596.344	1278.29	14164.6	873.098	2033.85	2778.33	3516.68	709.176	7231.1	1097.5	5404.7	3565.78	137.187	1686.71	11828.7	8364.13	1675.06
Rad51c	584.071	99.7331	404.501	458.253	219.793	77.7085	168.897	156.498	252.476	89.2636	333.144	125.366	88.0347	760.076	259.574	173.645	357.054	126.238
Zfp438	46.5271	145.009	59.3016	41.9326	317.365	47.5048	396.177	123.64	38.8542	113.772	195.361	179.769	47.1766	55.7152	144.007	67.1819	35.261	167.73
Gm10800	146445	25531.7	70239.7	3040.3	2225.63	2521.38	345901	1089.92	18179.2	182812	89524.8	52864.1	7696.57	9607.86	9877.98	65991.8	5792.62	38967.9
Gm20656	885.286	1024	1509.65	205.074	935.763	2778.33	184.823	564.175	319.573	184.823	1351.18	3147.52	1360.57	3666.02	5404.7	608.874	1595.73	792.353
Arrdc3	770.686	158.683	820.296	216.767	145.009	315.173	709.176	203.657	237.207	110.661	149.086	195.361	60.1295	70.5219	122.786	140.07	212.306	90.5097
Gm10922	99.0442	50.2134	515.561	28.0514	126.238	150.123	133.436	330.842	194.012	276.282	25.8125	164.279	28.2465	24.59	46.5271	442.643	64.8934	625.992
Psmd14	144.007	191.341	219.793	199.466	278.204	203.657	442.643	179.769	347.291	380.038	458.253	576.03	238.856	61.8199	634.73	54.9482	556.408	418.766
Pacs1	1552.09	1640.59	1074.91	1287.18	2076.59	1128.35	1618	1897.65	2320.15	548.748	1370.04	209.383	639.145	286.026	430.539	3565.78	1618	560.278
Tspyl4	108.383	467.882	442.643	68.1197	749.612	80.4489	1184.45	398.932	192.672	359.538	91.1392	257.781	224.411	132.514	298.172	572.051	155.417	209.383
Psma5	3304	464.65	962.071	157.586	2957.17	4837.35	286.026	222.861	209.383	1002.93	982.286	4240.45	66.7178	4870.99	1226.22	1160.07	292.036	1128.35
Asah2	63.1189	304.437	77.7085	29.446	249	24.0839	145.009	141.044	43.1115	26.7228	101.125	24.9333	53.0765	39.1245	42.2243	30.0647	51.6251	89.8845
Gm2964	52.3457	82.7106	159.786	48.1679	81.5719	58.892	49.18	196.72	140.07	142.025	33.5909	31.125	36.2523	37.5307	64	182.278	47.8352	714.109
Sacm1l	48.5029	72.5046	48.8403	229.126	418.766	448.822	666.287	61.3929	122.786	225.972	200.854	56.1028	56.493	164.279	200.854	243.875	374.806	133.436
Vps25	120.259	592.224	1074.91	377.413	968.763	621.668	968.763	324.034	206.5	413.001	1978.24	1251.98	770.686	4182.07	421.679	2435.5	90.5097	1128.35
Pdha1	75.5835	533.742	177.294	556.408	206.5	292.036	215.269	257.781	179.769	250.732	118.603	266.871	164.279	430.539	286.026	55.7152	59.7141	56.8859
Psmc2	75.5835	1089.92	108.383	155.417	515.561	388.023	734.185	364.557	1016.93	229.126	471.136	319.573	445.722	494.559	630.346	268.727	101.829	145.009
Gk5	312.996	254.232	56.1028	86.8227	240.518	390.722	149.086	88.647	288.015	102.537	101.125	127.116	324.034	78.7932	74.028	240.518	103.968	64.4452
Bmpr1a	60.9688	225.972	455.087	477.713	464.65	221.322	292.036	292.036	126.238	196.72	515.561	158.683	93.7015	158.683	989.119	109.896	326.288	230.72
Tbce	300.246	62.6829	64.8934	64	171.255	165.421	177.294	584.071	61.8199	99.0442	95.6704	70.0348	270.597	66.257	73.5167	65.7993	203.657	369.646
Gm17728	268.727	2610.3	1871.53	1200.98	337.794	424.612	1176.27	393.44	352.139	584.071	494.559	797.865	461.44	1686.71	252.476	407.315	178.527	652.575
Gm10715	28526.2	3666.02	6936.54	530.056	390.722	252.476	66913.1	252.476	2936.74	26615.9	8841.04	9152.82	1217.75	1552.09	1251.98	12245.8	548.748	6038.61
Scin	113.772	407.315	83.8652	89.8845	82.1393	38.3193	284.05	111.43	133.436	38.8542	68.5935	328.557	40.5042	40.2244	118.603	843.357	144.007	165.421
Erp44	106.891	242.191	203.657	95.0095	196.72	897.644	206.5	326.288	247.28	257.781	178.527	221.322	398.932	448.822	134.364	548.748	137.187	115.36
Ptar1	63.5579	276.282	109.137	221.322	125.366	102.537	89.8845	276.282	337.794	477.713	99.0442	53.4456	99.0442	62.2499	64.4452	187.403	78.7932	433.534
Ptpn9	40.7859	93.7015	187.403	103.25	119.428	533.742	72.0037	172.446	178.527	218.275	110.661	65.7993	50.9143	53.8174	1332.57	286.026	342.509	60.1295
Gm9435	25.1067	116.162	40.7859	109.896	42.2243	25.6342	94.3532	24.0839	153.277	51.9842	352.139	140.07	130.69	202.251	31.5594	31.3414	101.125	73.5167
Pno1	418.766	401.707	704.277	508.463	171.255	2665.15	613.109	1408.55	342.509	897.644	962.071	1595.73	1260.69	770.686	1629.26	855.13	335.461	95.0095
Micu2	87.4266	2033.85	548.748	1323.37	1060.11	455.087	278.204	537.455	982.286	680.287	916.506	584.071	533.742	494.559	916.506	639.145	401.707	310.834
Exosc2	2048	955.426	1105.13	652.575	413.001	837.532	276.282	165.421	315.173	328.557	302.334	354.588	1448.15	172.446	935.763	111.43	203.657	128.89
Gm17177	165.421	312.996	298.172	680.287	749.612	272.479	442.643	608.874	1758.34	398.932	814.629	330.842	675.588	1734.13	1016.93	218.275	216.767	340.144
Id2	37.014	17.8766	57.2816	59.3016	112.206	22.9433	1176.27	36.2523	81.5719	87.4266	46.5271	232.325	15.5625	257.781	46.8507	1024	36.5044	22.7848
Ceacam1	125.366	154.343	407.315	252.476	337.794	149.086	484.382	315.173	85.6274	140.07	369.646	242.191	66.7178	820.296	362.039	106.153	147.033	200.854
Ddhd2	2105.58	436.549	276.282	290.018	359.538	797.865	481.036	648.067	572.051	584.071	203.657	765.363	803.414	380.038	533.742	227.544	1351.18	136.239
Ogg1	109.896	249	433.534	203.657	613.109	257.781	163.144	648.067	230.72	512	680.287	442.643	173.645	276.282	119.428	497.999	240.518	515.561
Ezh1	3983.99	7967.99	4640.29	2977.74	8964.45	2778.33	6295.04	3795.3	1698.45	5256.91	3640.7	1509.65	6122.9	2164.77	1341.84	4153.18	1758.34	3743.05
Gm2930	290.018	191.341	143.013	533.742	352.139	604.668	129.787	155.417	324.034	129.787	491.143	359.538	202.251	254.232	202.251	61.8199	233.941	131.599
Tubb3	621.668	2048	2076.59	280.139	2288.2	652.575	1105.13	1509.65	989.119	2352.53	995.999	2194.99	250.732	1120.56	317.365	533.742	530.056	1992
Olfr118	48.8403	21.7057	17.3878	118.603	232.325	548.748	24.9333	16.2234	754.826	2503.97	39.9466	634.73	14.723	2048	54.9482	1379.57	18.8959	1478.58
Prkag1	57.2816	66.257	1520.15	699.413	5293.48	196.72	3468.27	2134.97	2896.31	5293.48	648.067	8306.36	310.834	6427.31	1584.71	2702.35	2304.12	70.0348
Gm17611	51.2685	32.8996	45.8866	25.8125	121.095	1978.24	67.1819	340.144	44.3235	119.428	40.7859	34.0598	60.1295	4870.99	2418.67	4870.99	1418.35	288.015
Elovl6	49.5221	72.0037	166.572	4870.99	121.095	1795.29	89.2636	1031.12	101.829	4973.34	326.288	99.0442	1002.93	249	4269.94	123.64	2916.45	98.36
9230110C19Rik	37.5307	60.5477	199.466	133.436	1795.29	181.019	58.4852	393.44	186.108	372.217	4039.61	107.635	101.829	4737.79	81.0084	380.038	1488.87	282.088
Vrtn	24.9333	2401.97	1698.45	786.88	1176.27	1243.34	1002.93	630.346	333.144	1296.13	1468.37	99.0442	962.071	526.394	274.374	467.882	344.892	1112.82
Tfb1m	24.761	1038.29	36.2523	114.563	424.612	116.162	166.572	504.951	1499.22	849.223	235.568	497.999	40.5042	36.2523	64.8934	109.137	47.5048	968.763
Zfp750	165.421	5792.62	5955.47	657.114	2646.74	625.992	617.374	134.364	113.772	4544.8	5792.62	4904.87	3420.52	418.766	897.644	6984.79	661.685	2452.44
AA413626	26.5382	24.2515	415.873	225.972	259.574	29.0406	719.076	481.036	49.18	484.382	42.2243	617.374	33.8246	41.9326	73.0089	53.4456	17.2677	79.3413
Gm18953	3640.7	1552.09	3769.09	3061.45	3691.52	192.672	2817.11	2256.7	7082.29	3019.3	560.278	63.5579	9152.82	4870.99	744.434	4299.64	6338.83	1770.57
Pin1rt1	152.219	116.162	508.463	64.4452	75.5835	317.365	445.722	1595.73	40.7859	47.8352	2452.44	274.374	2740.08	159.786	186.108	317.365	3875.05	93.7015
Gm5423	1067.48	1795.29	224.411	252.476	1168.14	4973.34	809.002	15.2422	13.5479	3213.66	2005.85	439.586	1024	541.193	407.315	749.612	666.287	106.153
Actr6	40.2244	484.382	814.629	42.2243	35.7532	46.8507	106.153	218.275	38.3193	25.9921	23.7524	34.7755	157.586	288.015	464.65	33.3589	118.603	28.443
Rnu6	596.344	451.944	3795.3	31.125	2062.24	1509.65	3492.39	5367.37	648.067	1438.15	3281.18	80.4489	67.1819	1520.15	1458.23	512	3019.3	2194.99
Tbc1d7	31.779	935.763	533.742	149.086	65.7993	159.786	71.5064	35.5062	168.897	195.361	617.374	50.2134	195.361	2435.5	134.364	643.591	121.095	63.1189
Tdrd12	41.9326	2120.22	1016.93	296.112	1652	729.114	2740.08	1448.15	1128.35	1045.52	1243.34	2469.49	207.937	6562.36	123.64	1209.34	781.445	41.6429
Gm11460	229.126	820.296	78.249	91.1392	975.501	37.014	885.286	243.875	1009.9	891.444	159.786	3304	134.364	344.892	252.476	235.568	134.364	680.287
Tuba1c	176.069	4705.07	4451.27	1629.26	3769.09	4240.45	837.532	4039.61	4240.45	7750.1	826.001	8364.13	7383.04	5404.7	1858.6	2592.27	843.357	3420.52
Bpifc	31.5594	861.078	897.644	123.64	127.116	560.278	1060.11	206.5	89.2636	298.172	652.575	27.6652	430.539	83.2859	56.1028	2210.26	42.2243	63.5579
Gm2411	22.9433	12.042	101.125	13.2691	182.278	249	1758.34	19.0273	362.039	324.034	16	1398.83	23.7524	27.0958	1910.85	1782.89	69.551	27.2843
Spam1	37.5307	22.0087	268.727	19.0273	689.784	36.7583	70.5219	46.2057	55.7152	661.685	191.341	153.277	192.672	68.1197	65.3448	448.822	224.411	40.5042
Fam162b	19.8353	648.067	26.9087	229.126	46.5271	14.3204	157.586	16	40.5042	14.0257	754.826	202.251	19.4271	19.0273	296.112	18.3792	17.7531	292.036
Olfr764	101.125	955.426	181.019	237.207	648.067	14.6213	81.0084	163.144	160.898	82.1393	82.7106	1067.48	233.941	4011.71	280.139	76.6386	14.8254	42.5179
Stom	1629.26	2091.03	760.076	72.0037	5077.84	207.937	2194.99	3983.99	1009.9	910.175	831.746	129.787	2740.08	4067.71	436.549	1458.23	1296.13	4299.64
Tmem218	1082.39	548.748	138.141	3396.89	134.364	292.036	494.559	354.588	709.176	232.325	90.5097	533.742	99.0442	128.89	407.315	225.972	302.334	132.514
Nme5	20.9663	27.8576	125.366	87.4266	885.286	48.8403	108.383	45.8866	179.769	238.856	617.374	41.9326	51.6251	74.028	99.7331	261.379	38.0546	99.0442
Arfgef3	64	1009.9	1024	401.707	2320.15	1097.5	298.172	219.793	116.97	1097.5	390.722	604.668	340.144	167.73	100.427	1640.59	259.574	415.873
Olfr766	109.137	968.763	174.853	135.298	657.114	14.8254	80.4489	165.421	141.044	51.2685	73.5167	1082.39	149.086	4067.71	230.72	76.1093	15.3482	102.537
Nicn1	2091.03	2288.2	3902.01	3615.55	1758.34	3902.01	625.992	1722.16	242.191	7967.99	1640.59	2241.11	442.643	66.7178	2368.9	72.5046	4608.24	85.6274
Gm5401	22.6274	347.291	41.6429	23.2636	335.461	22.1618	207.937	103.25	22.6274	60.9688	380.038	867.067	44.3235	105.42	300.246	22.9433	43.1115	24.761
Chm	49.5221	144.007	86.8227	67.1819	213.783	754.826	138.141	709.176	44.3235	62.2499	47.1766	139.102	519.147	249	48.5029	308.687	36.7583	153.277
Dpagt1	50.2134	186.108	276.282	515.561	93.7015	1478.58	369.646	184.823	203.657	362.039	43.4113	167.73	38.3193	88.0347	77.1717	75.5835	126.238	430.539
Gm8775	209.383	77.1717	151.167	213.783	109.896	451.944	504.951	436.549	1002.93	270.597	110.661	4451.27	199.466	744.434	135.298	1067.48	1360.57	212.306
I0C0044D17Rik	120.259	93.0542	362.039	530.056	418.766	179.769	110.661	596.344	128.89	3373.43	99.0442	1478.58	196.72	278.204	80.4489	634.73	116.97	128.89
Tapt1	71.5064	39.1245	867.067	47.1766	393.44	105.42	80.4489	243.875	215.269	111.43	50.2134	48.8403	99.0442	64.8934	43.7133	1184.45	184.823	903.888
Mapk1ip1	30.0647	390.722	140.07	661.685	427.565	237.207	617.374	70.5219	206.5	128	797.865	191.341	32.6724	28.443	308.687	213.783	30.91	310.834
Cstb	43.1115	47.8352	141.044	176.069	137.187	352.139	105.42	79.3413	398.932	1120.56	190.019	86.8227	445.722	88.0347	268.727	284.05	385.343	113.772
Rpl22l1	699.413	634.73	903.888	342.509	867.067	670.921	40.5042	270.597	158.683	59.3016	340.144	261.379	826.001	122.786	76.1093	377.413	245.572	298.172
Lcn9	58.892	37.7918	54.5686	55.3304	128	337.794	50.2134	357.054	955.426	88.0347	74.028	484.382	60.5477	685.019	166.572	955.426	127.116	190.019
Slc7a5	115.36	298.172	203.657	173.645	670.921	2304.12	92.4115	89.2636	103.968	1698.45	494.559	501.463	64.8934	97.6806	1663.49	110.661	855.13	729.114
Gm9429	48.5029	600.491	1024	3019.3	198.088	40.5042	372.217	474.413	108.383	25.4572	54.5686	3061.45	897.644	89.2636	487.751	37.014	254.232	61.3929
Rpf2	855.13	182.278	1002.93	160.898	240.518	1209.34	621.668	280.139	396.177	89.2636	424.612	243.875	455.087	1478.58	1675.06	35.261	233.941	792.353
Cdkl4	230.72	21.4068	34.7755	22.6274	171.255	20.8215	20.8215	82.7106	44.6318	19.5622	177.294	20.2521	150.123	18.3792	28.2465	22.3159	19.6983	22.1618
Cyp2c67	28.0514	84.4485	52.7098	171.255	274.374	749.612	113.772	418.766	91.7731	27.8576	120.259	132.514	28.443	58.4852	56.1028	195.361	38.3193	24.4201
Ddx1	93.7015	129.787	1067.48	530.056	515.561	128	192.672	144.007	477.713	935.763	247.28	105.42	167.73	198.088	1584.71	165.421	87.4266	225.972
Cxcl13	4153.18	1379.57	266.871	670.921	512	97.0059	699.413	306.555	249	639.145	1128.35	1910.85	948.826	32.6724	639.145	1820.35	276.282	630.346
Dnajc5g	398.932	1332.57	144.007	119.428	34.2968	69.551	121.095	33.3589	43.1115	32	458.253	213.783	53.0765	63.5579	556.408	1045.52	41.0696	254.232
Olfr1104	158.683	31.3414	150.123	306.555	2210.26	284.05	491.143	233.941	110.661	24.9333	32.6724	104.691	45.5696	497.999	415.873	42.2243	29.0406	31.5594
Sar1b	4973.34	7750.1	1884.54	6038.61	7538.18	2556.58	14462.2	2304.12	4672.57	694.581	5148.73	8902.53	694.581	3492.39	265.028	2210.26	2134.97	2435.5
Tll1	60.1295	643.591	116.162	29.8571	57.68	461.44	164.279	91.7731	43.1115	64.8934	62.6829	30.6965	274.374	85.6274	54.1917	57.68	90.5097	215.269
Olfr1349	17.3878	44.6318	14.0257	274.374	140.07	18.2522	126.238	67.6492	61.8199	84.4485	21.8566	25.4572	15.8895	91.1392	19.9733	16.4498	19.6983	18.0009
Gm4985	34.0598	227.544	119.428	56.8859	45.8866	23.2636	451.944	286.026	119.428	48.8403	181.019	27.2843	27.6652	192.672	38.8542	27.4741	37.5307	31.125
Prl8a2	26.7228	797.865	160.898	1089.92	37.7918	298.172	97.6806	372.217	704.277	163.144	604.668	873.098	588.134	15.3482	79.3413	16.7955	324.034	47.8352
Tmed6	34.0598	173.645	51.2685	300.246	33.5909	324.034	18.8959	147.033	20.6776	26.1729	18.3792	639.145	112.986	121.938	51.6251	21.8566	34.2968	24.59
Dhrs11	55.3304	55.3304	49.8665	67.6492	54.9482	362.039	233.941	53.0765	209.383	259.574	413.001	324.034	59.7141	689.784	95.0095	178.527	45.2548	62.2499
Gm6682	69.0706	634.73	1074.91	415.873	401.707	1332.57	694.581	487.751	1082.39	1663.49	300.246	1243.34	1379.57	1379.57	1136.2	592.224	159.786	445.722
Glod5	57.2816	26.1729	22.7848	25.9921	24.59	57.2816	19.5622	32.8996	31.125	27.4741	22.0087	357.054	152.219	212.306	31.125	50.9143	72.5046	55.3304
Rps4l	44.0173	62.6829	131.599	25.9921	99.0442	29.446	232.325	190.019	43.7133	57.68	82.1393	60.1295	43.1115	891.444	377.413	32.6724	61.3929	127.116
Alg8	121.095	617.374	306.555	54.5686	670.921	44.6318	354.588	344.892	46.8507	315.173	206.5	596.344	1052.79	714.109	205.074	107.635	270.597	196.72
Ascc3	60.5477	1734.13	942.272	230.72	803.414	680.287	661.685	1152.06	1686.71	1458.23	639.145	2336.28	484.382	342.509	1858.6	1120.56	630.346	1520.15
Mrpl50	302.334	315.173	410.148	39.3966	657.114	130.69	588.134	364.557	1278.29	71.0124	501.463	372.217	60.9688	270.597	40.5042	203.657	59.3016	71.5064
LOC102637418	52.7098	30.2738	625.992	42.2243	141.044	274.374	296.112	96.3358	33.1285	240.518	116.162	40.7859	67.6492	136.239	46.8507	319.573	263.197	152.219
Gzf1	160.898	396.177	1097.5	739.292	1251.98	1468.37	1360.57	837.532	2368.9	2778.33	797.865	242.191	3691.52	245.572	704.277	1323.37	1128.35	1370.04
Akr1b8	48.8403	213.783	117.784	65.3448	88.647	210.839	136.239	150.123	464.65	50.9143	116.97	292.036	81.5719	1722.16	46.2057	37.014	46.8507	183.546
Zswim5	85.0359	975.501	484.382	113.772	572.051	630.346	481.036	349.706	88.0347	481.036	102.537	210.839	415.873	56.1028	436.549	359.538	427.565	362.039
Gm8609	26.9087	137.187	212.306	162.017	390.722	93.0542	512	34.7755	33.1285	349.706	792.353	843.357	171.255	206.5	254.232	190.019	21.1121	212.306
Zfp954	48.8403	45.8866	36.5044	103.25	62.6829	166.572	196.72	141.044	374.806	261.379	100.427	461.44	238.856	48.8403	765.363	176.069	77.7085	47.8352
Gm9324	31.125	501.463	41.9326	62.6829	364.557	187.403	448.822	134.364	608.874	537.455	219.793	48.1679	41.9326	66.7178	43.4113	922.88	39.3966	390.722
D230025D16Rik	83.2859	240.518	2210.26	1209.34	1520.15	3956.48	2435.5	2936.74	230.72	995.999	2076.59	1105.13	3326.99	3666.02	3615.55	1136.2	5873.48	1314.23
Pcyt1b	442.643	382.681	648.067	95.6704	328.557	401.707	352.139	675.588	588.134	182.278	643.591	54.5686	377.413	71.0124	57.68	252.476	491.143	134.364
Isoc1	53.4456	3848.29	324.034	1652	481.036	2916.45	415.873	1924.14	45.5696	290.018	879.171	272.479	652.575	494.559	243.875	229.126	418.766	243.875
AA543401	21.4068	54.1917	101.125	1200.98	64.4452	50.2134	44.9422	617.374	179.769	120.259	44.6318	639.145	232.325	247.28	154.343	37.014	65.3448	103.968
Cisd1	354.588	541.193	455.087	666.287	879.171	128	198.088	377.413	186.108	121.938	369.646	1234.75	64.8934	604.668	541.193	294.067	41.0696	694.581
Gm9326	34.2968	670.921	53.0765	86.2229	377.413	282.088	530.056	157.586	694.581	519.147	270.597	54.1917	39.1245	73.5167	54.1917	803.414	53.8174	388.023
St8sia6	54.1917	46.5271	95.0095	140.07	46.5271	32.8996	352.139	310.834	157.586	274.374	427.565	224.411	29.2426	39.3966	163.144	49.18	210.839	146.018
Gm21915	162.017	1314.23	33.8246	4389.98	86.8227	46.8507	170.072	666.287	477.713	20.1122	276.282	25.2813	17438.6	35.0174	35.7532	1314.23	675.588	75.5835
Brox	294.067	1448.15	1541.37	364.557	1686.71	1951	675.588	1509.65	2778.33	2320.15	519.147	634.73	1488.87	1097.5	151.167	515.561	1833.01	1009.9
Mospd4	96.3358	415.873	171.255	48.5029	249	621.668	109.137	61.3929	80.4489	68.5935	388.023	989.119	129.787	604.668	53.4456	159.786	335.461	398.932
Trappc13	1323.37	427.565	256	83.2859	240.518	196.72	156.498	1858.6	630.346	407.315	625.992	975.501	96.3358	820.296	76.1093	1458.23	173.645	634.73
Ccdc58	2336.28	1160.07	1128.35	330.842	1379.57	1640.59	2740.08	257.781	424.612	139.102	367.093	1448.15	68.1197	1782.89	809.002	989.119	182.278	1260.69
Alg14	268.727	111.43	25.4572	35.261	110.661	172.446	27.2843	22.9433	49.8665	20.5348	15.0324	25.2813	44.9422	27.6652	44.3235	33.3589	52.7098	22.7848
Tlr3	43.7133	897.644	324.034	113.772	2418.67	90.5097	243.875	433.534	744.434	39.6706	436.549	349.706	685.019	174.853	80.4489	98.36	1052.79	119.428
Pold4	66.7178	942.272	66.257	42.8137	110.661	278.204	116.97	312.996	87.4266	60.1295	82.1393	191.341	151.167	564.175	78.249	164.279	53.8174	121.938
Acot3	141.044	754.826	1160.07	2352.53	410.148	451.944	1024	1448.15	474.413	2272.4	1770.57	2272.4	1184.45	86.8227	975.501	519.147	556.408	1120.56
St3gal3	39.3966	156.498	50.9143	34.7755	88.0347	39.3966	96.3358	121.095	38.3193	556.408	56.8859	112.986	286.026	98.36	62.2499	266.871	128.89	87.4266
Ms4a1	150.123	675.588	328.557	49.8665	202.251	54.9482	306.555	427.565	709.176	196.72	317.365	364.557	286.026	32.8996	508.463	377.413	152.219	115.36
Gmps	989.119	344.892	497.999	116.162	298.172	519.147	124.5	167.73	110.661	109.137	369.646	424.612	1045.52	608.874	2105.58	240.518	803.414	298.172
Slc16a1	286.026	56.1028	216.767	639.145	77.7085	74.5429	75.0614	190.019	165.421	367.093	286.026	167.73	72.5046	53.4456	442.643	157.586	962.071	35.261
I830077J02Rik	37.2715	290.018	179.769	238.856	333.144	36.0019	77.7085	112.206	30.0647	36.7583	102.537	36.2523	27.8576	39.1245	171.255	32.4467	147.033	33.3589
Rab39	27.2843	20.5348	69.0706	173.645	11.4716	61.8199	21.259	439.586	34.7755	178.527	43.4113	91.1392	35.261	42.5179	288.015	31.779	48.5029	22.3159
Cab39l	352.139	873.098	1924.14	714.109	1951	873.098	1243.34	719.076	1573.76	1499.22	1217.75	1389.16	65.7993	776.047	153.277	504.951	689.784	276.282
Rwdd2b	42.5179	43.4113	172.446	131.599	256	34.0598	131.599	35.261	224.411	137.187	390.722	45.2548	158.683	38.5859	35.7532	85.6274	100.427	37.7918
Rab32	207.937	62.6829	165.421	130.69	324.034	24.2515	286.026	24.4201	56.8859	78.249	308.687	143.013	64	179.769	111.43	302.334	321.795	198.088
Krt84	739.292	166.572	634.73	118.603	172.446	714.109	132.514	152.219	292.036	84.4485	160.898	94.3532	349.706	34.2968	136.239	53.8174	194.012	227.544
Anapc13	377.413	680.287	4359.66	891.444	1217.75	342.509	225.972	699.413	210.839	694.581	3019.3	321.795	1833.01	3326.99	714.109	245.572	494.559	1160.07
Mrpl49	89.2636	181.019	125.366	200.854	580.037	1097.5	97.0059	112.986	85.6274	359.538	99.0442	831.746	147.033	66.7178	227.544	247.28	317.365	163.144
Txnip	675.588	5042.77	2856.44	8480.89	5914.33	2574.36	6382.92	2241.11	6700.25	10226.3	1992	734.185	2957.17	3191.46	6338.83	5673.41	749.612	3821.7
Arv1	34.7755	75.5835	148.056	221.322	23.2636	25.1067	319.573	126.238	26.5382	173.645	139.102	29.446	108.383	282.088	24.59	76.6386	61.8199	34.0598
Trip13	60.1295	188.706	227.544	754.826	113.772	328.557	274.374	1552.09	113.772	537.455	73.0089	257.781	121.095	117.784	879.171	183.546	259.574	504.951
AW549877	455.087	2836.7	227.544	240.518	1038.29	156.498	1770.57	182.278	272.479	206.5	278.204	354.588	265.028	1499.22	617.374	709.176	1074.91	1520.15
Mctp2	55.3304	820.296	67.1819	306.555	885.286	39.9466	809.002	1024	1269.46	227.544	212.306	187.403	1152.06	252.476	77.7085	75.5835	544.958	754.826
Haus2	494.559	128.89	744.434	885.286	230.72	1332.57	73.5167	99.0442	337.794	222.861	484.382	404.501	354.588	359.538	157.586	145.009	280.139	37.7918
Frk	50.2134	49.18	292.036	374.806	196.72	568.1	643.591	79.8932	121.095	302.334	200.854	91.1392	464.65	302.334	60.1295	261.379	367.093	171.255
Wdr74	121.095	164.279	67.6492	53.0765	51.2685	219.793	104.691	68.5935	60.1295	442.643	56.493	238.856	413.001	512	209.383	50.5626	117.784	73.0089
Mak16	3147.52	455.087	962.071	1770.57	367.093	3666.02	238.856	1217.75	2164.77	427.565	398.932	879.171	831.746	1200.98	1287.18	221.322	3040.3	173.645
Sirpb1a	29.8571	221.322	39.9466	58.0812	109.137	50.9143	284.05	133.436	51.2685	304.437	85.6274	129.787	252.476	79.8932	190.019	47.8352	178.527	55.7152
Wdyhv1	1488.87	65.7993	487.751	157.586	109.896	1897.65	133.436	935.763	147.033	3640.7	282.088	3258.52	670.921	396.177	2076.59	1105.13	1112.82	80.4489
Lipt1	121.938	1722.16	445.722	891.444	519.147	849.223	797.865	94.3532	153.277	1112.82	252.476	160.898	186.108	205.074	240.518	675.588	71.5064	216.767
Cog6	308.687	191.341	364.557	955.426	372.217	617.374	95.6704	154.343	143.013	657.114	155.417	310.834	90.5097	107.635	99.0442	377.413	95.0095	47.8352
Mos	18.6357	37.7918	26.9087	20.1122	121.938	22.6274	38.3193	72.0037	24.761	42.8137	20.9663	78.249	145.009	238.856	29.8571	326.288	22.9433	98.36
Ulbp1	41.0696	97.0059	38.5859	47.1766	173.645	79.3413	107.635	33.3589	140.07	634.73	66.7178	57.68	79.3413	77.7085	30.6965	347.291	77.7085	53.0765
Cldn34c3	21.5557	33.1285	115.36	20.9663	101.829	172.446	357.054	27.0958	182.278	141.044	45.8866	377.413	20.1122	27.2843	1234.75	1314.23	54.1917	45.2548
Gm8394	797.865	167.73	302.334	128	1144.1	1937.53	63.5579	86.8227	79.8932	342.509	259.574	1105.13	27.8576	1448.15	308.687	430.539	94.3532	415.873
Gen1	53.4456	51.2685	404.501	56.1028	190.019	105.42	75.0614	66.7178	60.1295	45.2548	93.7015	67.1819	333.144	49.5221	541.193	344.892	69.551	187.403
Gm6232	48.8403	814.629	64.4452	147.033	415.873	218.275	588.134	173.645	724.077	461.44	261.379	76.1093	60.1295	75.5835	45.2548	995.999	64	421.679
Slc1a1	83.2859	192.672	995.999	1269.46	88.0347	560.278	61.8199	60.9688	276.282	398.932	53.8174	374.806	183.546	103.968	3169.41	111.43	96.3358	62.6829
AA474331	451.944	86.2229	274.374	63.5579	139.102	200.854	131.599	95.6704	60.9688	101.829	101.125	45.5696	115.36	797.865	44.3235	359.538	430.539	77.1717
Snhg5	948.826	448.822	326.288	191.341	249	1243.34	276.282	458.253	617.374	1418.35	247.28	885.286	1105.13	442.643	268.727	803.414	157.586	82.7106
Crabp2	40.2244	102.537	39.6706	27.2843	139.102	16.6795	149.086	49.8665	84.4485	170.072	600.491	52.3457	163.144	74.5429	95.6704	362.039	139.102	95.0095
Rerg	56.1028	110.661	187.403	93.7015	699.413	59.7141	292.036	131.599	125.366	734.185	67.6492	143.013	372.217	274.374	142.025	97.0059	64.8934	100.427
Eif3s6-ps1	44.9422	202.251	781.445	699.413	401.707	415.873	401.707	276.282	282.088	393.44	143.013	1251.98	4153.18	100.427	1120.56	315.173	879.171	625.992
Prr32	238.856	3213.66	4938.99	1530.73	206.5	1488.87	1937.53	1112.82	1770.57	1820.35	1184.45	975.501	1584.71	340.144	276.282	1618	448.822	464.65
Srp68	600.491	182.278	55.3304	51.2685	792.353	50.2134	290.018	138.141	229.126	70.0348	56.493	202.251	296.112	879.171	56.493	326.288	461.44	77.7085
Gm16355	203.657	481.036	625.992	288.015	639.145	1332.57	393.44	474.413	1509.65	2134.97	265.028	1734.13	352.139	1184.45	369.646	1606.83	1120.56	608.874
Klf5	200.854	51.9842	168.897	186.108	116.97	57.2816	125.366	192.672	44.6318	729.114	613.109	256	60.5477	44.9422	69.0706	54.5686	75.5835	86.8227
Glmn	121.938	238.856	321.795	714.109	410.148	418.766	166.572	142.025	184.823	407.315	158.683	92.4115	106.153	929.3	60.1295	522.758	188.706	315.173
Snapc5	107.635	544.958	129.787	369.646	85.6274	388.023	144.007	149.086	266.871	218.275	227.544	45.8866	56.1028	335.461	46.8507	257.781	106.153	218.275
Plat	2288.2	1734.13	2272.4	1314.23	1530.73	418.766	1897.65	3258.52	5077.84	530.056	699.413	544.958	942.272	2538.92	2320.15	474.413	2856.44	903.888
Cr1l	140.07	284.05	200.854	139.102	515.561	252.476	809.002	134.364	158.683	324.034	734.185	319.573	82.7106	282.088	666.287	81.5719	714.109	382.681
Ap5m1	41.3553	154.343	132.514	104.691	61.8199	124.5	60.5477	187.403	168.897	89.8845	106.891	126.238	89.8845	487.751	38.0546	324.034	86.8227	962.071
Atp10b	455.087	330.842	388.023	464.65	1184.45	596.344	922.88	344.892	162.017	1105.13	467.882	922.88	148.056	115.36	206.5	202.251	173.645	155.417
Gm15502	621.668	512	461.44	227.544	666.287	237.207	224.411	146.018	533.742	1618	92.4115	101.829	294.067	396.177	268.727	1089.92	891.444	238.856
Gm904	439.586	1618	1074.91	304.437	879.171	156.498	280.139	448.822	1260.69	153.277	347.291	467.882	481.036	1009.9	639.145	2521.38	149.086	1640.59
Zfp709	106.891	200.854	166.572	159.786	200.854	128.89	689.784	333.144	390.722	724.077	512	116.162	296.112	1332.57	230.72	218.275	114.563	142.025
Ap3s2	60.1295	243.875	689.784	114.563	133.436	243.875	221.322	564.175	146.018	109.137	252.476	142.025	49.18	776.047	72.0037	64.4452	95.6704	174.853
Zfp846	64.8934	73.5167	111.43	77.7085	530.056	77.7085	210.839	215.269	396.177	337.794	233.941	302.334	56.8859	69.551	50.2134	194.012	54.9482	127.116
Ttc6	2856.44	803.414	324.034	1136.2	873.098	1722.16	760.076	2149.82	604.668	1314.23	1360.57	968.763	3769.09	147.033	209.383	709.176	754.826	837.532
Gm14305	530.056	1438.15	2817.11	3373.43	719.076	3281.18	3258.52	2194.99	3468.27	4153.18	4513.4	1305.15	2797.65	5873.48	3213.66	1314.23	1924.14	1438.15
Stk17b	85.0359	44.6318	254.232	245.572	124.5	63.5579	364.557	709.176	310.834	661.685	106.891	256	65.7993	66.257	315.173	173.645	1031.12	91.1392
Fam102b	46.8507	34.0598	249	33.8246	52.3457	302.334	36.2523	49.18	249	60.5477	32	46.2057	97.6806	121.938	40.5042	146.018	33.5909	89.2636
4930503L19Rik	639.145	975.501	91.1392	657.114	436.549	188.706	135.298	568.1	268.727	89.2636	294.067	90.5097	110.661	106.891	191.341	219.793	1160.07	109.137
Gm15694	44.3235	48.8403	50.9143	198.088	32	302.334	38.5859	57.2816	67.1819	219.793	354.588	58.892	72.0037	65.3448	84.4485	43.7133	259.574	56.8859
Taf5	1314.23	2936.74	1370.04	1595.73	2469.49	837.532	377.413	1243.34	2241.11	1184.45	1562.89	519.147	1820.35	537.455	2486.67	3147.52	3929.15	837.532
Fam96a	3929.15	739.292	1924.14	744.434	1152.06	1722.16	512	270.597	584.071	1552.09	580.037	608.874	564.175	2469.49	675.588	1552.09	2957.17	407.315
Ddx20	367.093	184.823	377.413	151.167	439.586	445.722	87.4266	315.173	97.6806	1332.57	451.944	142.025	621.668	263.197	1160.07	749.612	359.538	137.187
Shcbp1	36.2523	148.056	54.1917	44.0173	354.588	106.153	229.126	28.443	54.5686	97.0059	43.7133	166.572	37.5307	64.8934	127.116	46.5271	142.025	48.8403
Kbtbd4	101.125	929.3	91.7731	52.7098	385.343	47.8352	174.853	59.7141	109.896	69.551	140.07	272.479	132.514	83.8652	69.0706	749.612	109.896	237.207
Cdk4	89.8845	79.8932	152.219	121.095	129.787	57.2816	103.25	92.4115	94.3532	59.7141	130.69	59.7141	388.023	53.4456	519.147	232.325	121.938	364.557
Dhcr24	458.253	138.141	122.786	107.635	292.036	119.428	935.763	272.479	634.73	1089.92	116.162	145.009	292.036	102.537	218.275	120.259	107.635	119.428
Ak2	191.341	1002.93	1251.98	382.681	2797.65	867.067	1675.06	942.272	1448.15	826.001	3191.46	1341.84	2368.9	749.612	393.44	415.873	1488.87	2076.59
Usp54	233.941	2435.5	689.784	367.093	1217.75	1389.16	770.686	831.746	786.88	1606.83	729.114	666.287	1024	205.074	458.253	1978.24	849.223	879.171
Pitpnb	82.7106	1296.13	942.272	1226.22	203.657	2665.15	144.007	608.874	515.561	92.4115	916.506	240.518	2916.45	73.0089	831.746	989.119	955.426	116.162
Gm3750	23.2636	56.493	302.334	18.8959	59.7141	55.7152	67.6492	89.2636	124.5	112.206	16.1113	52.7098	21.7057	16.2234	18.6357	51.9842	47.8352	319.573
Gm16184	1136.2	68.5935	233.941	501.463	206.5	257.781	354.588	31.3414	259.574	430.539	604.668	272.479	891.444	95.6704	99.7331	102.537	41.3553	929.3
Pde3a	398.932	99.0442	252.476	55.3304	140.07	44.3235	114.563	77.1717	212.306	117.784	99.0442	47.5048	156.498	99.0442	278.204	179.769	212.306	72.0037
Arhgap28	349.706	680.287	136.239	1074.91	1120.56	302.334	1438.15	1296.13	903.888	487.751	203.657	639.145	139.102	2336.28	401.707	734.185	508.463	377.413
Sass6	61.3929	56.493	160.898	112.206	167.73	324.034	245.572	89.8845	326.288	317.365	53.0765	849.223	138.141	66.257	106.891	128.89	186.108	63.5579
Zswim2	32	92.4115	340.144	43.1115	455.087	30.2738	56.8859	83.2859	560.278	230.72	519.147	151.167	97.0059	130.69	33.1285	69.551	243.875	424.612
Gm20657	685.019	770.686	1287.18	158.683	714.109	1978.24	137.187	458.253	261.379	156.498	989.119	2320.15	989.119	2957.17	4640.29	401.707	1200.98	410.148
Gm11168	41764.8	7033.37	10587	776.047	634.73	396.177	92041.7	442.643	4211.15	40905.3	16728.3	15076.4	1871.53	2304.12	2759.13	16961.8	592.224	11036.5
Aknad1	207.937	675.588	153.277	64	79.3413	86.8227	167.73	174.853	145.009	44.6318	77.7085	242.191	97.6806	32.4467	66.257	72.5046	82.1393	57.2816
AI606181	129.787	222.861	670.921	471.136	328.557	689.784	556.408	310.834	1152.06	76.6386	168.897	1105.13	154.343	118.603	1629.26	75.5835	625.992	233.941
Utp11l	1287.18	867.067	3373.43	855.13	335.461	3444.31	284.05	1478.58	814.629	467.882	1552.09	1278.29	2179.83	1964.57	1951	1060.11	1618	167.73
Rad51b	37.2715	69.551	33.3589	36.5044	171.255	362.039	69.551	39.6706	45.2548	88.647	158.683	67.6492	44.3235	42.2243	38.0546	35.0174	40.5042	109.896
Gtf3c3	354.588	249	526.394	261.379	171.255	442.643	398.932	181.019	50.2134	467.882	508.463	118.603	1060.11	40.5042	326.288	380.038	1002.93	141.044
Gm18856	474.413	897.644	3444.31	4359.66	613.109	5367.37	552.565	2538.92	592.224	2019.8	1937.53	451.944	5256.91	2033.85	1552.09	1112.82	2076.59	382.681
Faim	418.766	124.5	247.28	219.793	149.086	661.685	162.017	257.781	144.007	247.28	455.087	910.175	93.0542	124.5	134.364	556.408	60.1295	92.4115
Skiv2l2	1031.12	1820.35	1287.18	1468.37	421.679	458.253	461.44	464.65	537.455	584.071	744.434	639.145	515.561	216.767	4269.94	754.826	1052.79	1360.57
Gnai3	256	1360.57	541.193	955.426	1038.29	188.706	1488.87	1606.83	4705.07	1663.49	1105.13	1370.04	238.856	2272.4	861.078	1105.13	1897.65	1458.23
Antxr2	43.7133	109.137	235.568	83.8652	184.823	54.5686	154.343	130.69	390.722	125.366	88.0347	72.5046	442.643	81.5719	401.707	116.162	136.239	184.823
Pigu	477.713	1858.6	1024	95.0095	442.643	168.897	592.224	897.644	56.493	1606.83	704.277	471.136	156.498	1964.57	464.65	968.763	792.353	380.038
Ivns1abp	4389.98	396.177	613.109	1897.65	306.555	1243.34	797.865	455.087	393.44	1520.15	1370.04	2134.97	380.038	1031.12	5113.16	962.071	608.874	648.067
Cyp2b23	39.9466	304.437	380.038	58.0812	491.143	179.769	114.563	254.232	280.139	302.334	1176.27	995.999	53.8174	261.379	128	56.1028	831.746	103.968
Sohlh2	44.6318	181.019	64	242.191	171.255	40.7859	178.527	73.5167	58.4852	74.028	40.5042	53.0765	80.4489	32.2226	49.18	74.028	29.0406	268.727
Gm10717	48308.9	8192	11585.2	809.002	719.076	413.001	105728	464.65	5042.77	48983.2	17559.9	17438.6	2134.97	2452.44	2876.3	21469.5	621.668	12416.8
Stk38l	191.341	319.573	433.534	144.007	617.374	1269.46	286.026	530.056	515.561	685.019	537.455	1074.91	537.455	89.8845	803.414	257.781	1192.69	165.421
Tnfsf13b	114.563	639.145	433.534	1278.29	1052.79	491.143	390.722	119.428	760.076	200.854	102.537	219.793	584.071	401.707	166.572	903.888	233.941	172.446
Gm21992	48.8403	77.7085	101.829	203.657	458.253	276.282	99.0442	121.938	107.635	176.069	170.072	170.072	292.036	126.238	39.6706	215.269	32.8996	108.383
Olfr376	16.6795	487.751	393.44	111.43	1468.37	526.394	59.3016	294.067	1184.45	19.1597	433.534	40.7859	44.3235	3541.14	138.141	24.4201	321.795	560.278
Srsf6	1136.2	484.382	652.575	182.278	153.277	657.114	797.865	163.144	134.364	548.748	229.126	182.278	1082.39	152.219	625.992	112.206	187.403	278.204
Med17	61.3929	494.559	272.479	177.294	652.575	199.466	206.5	149.086	418.766	232.325	130.69	484.382	57.68	99.0442	259.574	128.89	70.5219	203.657
Gm14295	317.365	1217.75	1858.6	3492.39	734.185	2556.58	1964.57	1136.2	2385.37	2210.26	3125.78	776.047	2665.15	4011.71	1807.78	948.826	1260.69	879.171
Pgrmc1	797.865	530.056	396.177	324.034	300.246	1845.76	1243.34	786.88	797.865	288.015	464.65	714.109	91.7731	1541.37	5914.33	3666.02	734.185	182.278
Gm12115	3795.3	3848.29	7804.01	4269.94	670.921	3983.99	809.002	831.746	3902.01	1332.57	1722.16	12765.8	3929.15	5367.37	7281.4	2336.28	2304.12	1562.89
Elavl3	87.4266	885.286	975.501	415.873	588.134	709.176	1097.5	709.176	238.856	278.204	433.534	530.056	292.036	266.871	369.646	128	276.282	484.382
Sephs1	95.6704	544.958	171.255	380.038	76.1093	200.854	176.069	377.413	608.874	474.413	232.325	398.932	170.072	235.568	112.206	116.162	256	102.537
Ddx17	362.039	617.374	374.806	519.147	1820.35	608.874	657.114	413.001	699.413	995.999	670.921	1002.93	754.826	266.871	265.028	1067.48	1260.69	181.019
Gm14346	67.1819	60.5477	522.758	34.2968	106.153	91.7731	142.025	158.683	115.36	145.009	30.91	93.0542	34.5353	30.91	33.1285	122.786	72.0037	600.491
Nudcd1	79.3413	349.706	69.0706	69.551	172.446	61.8199	160.898	242.191	451.944	209.383	144.007	298.172	102.537	158.683	265.028	73.5167	46.2057	729.114
Gm2573	27.2843	58.892	140.07	16	32.2226	72.5046	79.8932	131.599	34.2968	101.829	362.039	198.088	39.6706	73.0089	18.3792	129.787	83.8652	70.5219
Gm10720	44453.2	6472.02	13307.9	1031.12	922.88	548.748	97966.4	396.177	4420.52	42347.8	17438.6	17198.6	2194.99	2896.31	2916.45	21027.6	719.076	13682.1
Polk	105.42	243.875	230.72	340.144	1120.56	97.6806	304.437	354.588	501.463	213.783	86.8227	56.8859	167.73	212.306	178.527	174.853	191.341	141.044
Fam175b	245.572	390.722	200.854	65.7993	265.028	257.781	198.088	139.102	263.197	298.172	78.249	96.3358	427.565	104.691	115.36	268.727	62.2499	137.187
D6Wsu163e	117.784	548.748	215.269	159.786	481.036	613.109	186.108	270.597	439.586	73.5167	92.4115	803.414	225.972	225.972	139.102	245.572	572.051	195.361
Txn1	139.102	1807.78	1226.22	724.077	1176.27	111.43	1192.69	975.501	975.501	1128.35	1305.15	2592.27	354.588	3468.27	347.291	497.999	657.114	1251.98
Gpm6a	1351.18	2005.85	786.88	442.643	1269.46	714.109	1144.1	734.185	382.681	2033.85	1428.22	157.586	451.944	3213.66	286.026	263.197	265.028	1428.22
Kif11	2033.85	207.937	714.109	3373.43	652.575	448.822	2179.83	2134.97	2418.67	2896.31	685.019	760.076	2272.4	1408.55	1541.37	310.834	734.185	1200.98
3010026O09Rik	73.0089	124.5	401.707	109.137	142.025	237.207	458.253	178.527	372.217	210.839	484.382	183.546	216.767	739.292	75.0614	1009.9	243.875	213.783
Nup155	1209.34	315.173	227.544	302.334	382.681	1200.98	290.018	541.193	699.413	442.643	497.999	272.479	328.557	73.5167	337.794	955.426	177.294	243.875
Mtfmt	88.0347	192.672	312.996	448.822	526.394	630.346	621.668	117.784	66.7178	617.374	312.996	719.076	210.839	491.143	181.019	497.999	347.291	183.546
Pole2	81.5719	140.07	552.565	515.561	404.501	729.114	235.568	349.706	128	433.534	714.109	265.028	487.751	613.109	221.322	111.43	661.685	276.282
Havcr1	195.361	49.18	867.067	319.573	1067.48	467.882	477.713	448.822	328.557	1082.39	118.603	1128.35	1184.45	494.559	330.842	1951	286.026	144.007
Caap1	382.681	317.365	131.599	67.1819	72.5046	66.257	51.9842	51.9842	58.4852	63.5579	112.986	54.5686	115.36	296.112	186.108	49.18	128	60.9688
Gm7846	152.219	51.9842	141.044	101.125	123.64	46.5271	62.2499	128.89	121.938	59.7141	186.108	88.0347	41.9326	272.479	106.153	398.932	88.647	66.257
Lamp1	347.291	1360.57	1323.37	1595.73	1296.13	233.941	396.177	1924.14	2005.85	121.095	1067.48	652.575	519.147	699.413	1200.98	1341.84	1686.71	564.175
Bmpr1b	221.322	195.361	873.098	333.144	916.506	364.557	948.826	374.806	390.722	714.109	421.679	347.291	418.766	230.72	65.7993	380.038	418.766	196.72
Pop4	448.822	962.071	1184.45	560.278	1770.57	330.842	995.999	436.549	396.177	861.078	809.002	1675.06	2320.15	427.565	975.501	433.534	122.786	149.086
Cirh1a	1606.83	1618	4640.29	2385.37	666.287	7696.57	910.175	439.586	576.03	3795.3	2105.58	1038.29	5184.54	4737.79	3444.31	837.532	903.888	407.315
Gm13767	1089.92	265.028	572.051	1168.14	1652	541.193	1009.9	436.549	1820.35	342.509	178.527	265.028	643.591	1722.16	119.428	445.722	1573.76	442.643
Pga5	35.5062	105.42	61.3929	29.446	80.4489	54.9482	127.116	97.6806	257.781	77.7085	39.3966	75.0614	54.5686	224.411	38.0546	47.8352	29.2426	42.8137
Pradc1	163.144	4039.61	1234.75	580.037	873.098	3281.18	1234.75	765.363	935.763	685.019	1082.39	4096	572.051	385.343	843.357	1389.16	2241.11	600.491
Gm10719	60724.9	10809.4	17805.1	1097.5	916.506	666.287	131984	652.575	6382.92	58251.2	24833.5	24322.4	2610.3	3590.58	3061.45	30573.6	935.763	16844.6
Eif3d	448.822	675.588	1478.58	103.25	1002.93	188.706	580.037	415.873	75.5835	198.088	556.408	439.586	494.559	451.944	491.143	349.706	105.42	143.013
Lbp	99.0442	116.162	114.563	156.498	174.853	24.9333	138.141	213.783	147.033	224.411	52.3457	150.123	36.5044	1045.52	70.0348	109.896	101.125	240.518
Tek	233.941	41.6429	64	74.028	442.643	79.3413	87.4266	44.6318	57.2816	65.3448	118.603	36.2523	33.3589	64.4452	87.4266	39.1245	53.0765	116.97
Psd3	377.413	1978.24	2194.99	770.686	2048	1389.16	1509.65	1618	1478.58	1418.35	617.374	861.078	321.795	442.643	404.501	1160.07	1722.16	1045.52
Gm17651	46.8507	82.7106	153.277	38.0546	143.013	186.108	70.5219	95.6704	131.599	127.116	62.2499	42.5179	122.786	25.2813	85.0359	90.5097	156.498	63.5579
Pygo1	89.2636	112.986	445.722	230.72	187.403	68.1197	155.417	85.6274	85.0359	202.251	300.246	154.343	135.298	995.999	164.279	512	133.436	130.69
Fbxl4	76.1093	410.148	256	123.64	221.322	69.551	196.72	138.141	310.834	227.544	199.466	86.2229	372.217	157.586	242.191	186.108	237.207	64.4452
Git2	227.544	245.572	210.839	222.861	367.093	162.017	237.207	541.193	347.291	537.455	335.461	613.109	67.6492	153.277	202.251	128	90.5097	168.897
Papolg	630.346	261.379	1097.5	1978.24	2091.03	1398.83	820.296	903.888	879.171	2256.7	613.109	186.108	1820.35	719.076	625.992	1640.59	955.426	2048
Napa	57.68	154.343	171.255	110.661	210.839	232.325	198.088	40.5042	284.05	49.8665	229.126	77.7085	40.5042	81.5719	43.1115	118.603	116.162	85.0359
Sdcbp2	54.1917	83.8652	72.0037	162.017	250.732	218.275	72.5046	97.0059	79.8932	104.691	184.823	232.325	86.8227	65.7993	107.635	352.139	237.207	79.8932
Mdga2	67.6492	54.1917	352.139	156.498	704.277	33.1285	144.007	221.322	63.5579	67.6492	48.5029	116.97	101.125	113.772	82.7106	63.1189	64.8934	144.007
Sdad1	36.7583	155.417	163.144	122.786	177.294	786.88	141.044	240.518	59.3016	205.074	101.829	455.087	73.5167	79.3413	272.479	156.498	103.25	184.823
Bub1b	474.413	81.5719	237.207	127.116	158.683	202.251	533.742	396.177	176.069	107.635	245.572	86.2229	388.023	182.278	504.951	167.73	340.144	347.291
Tefm	50.2134	45.8866	194.012	78.7932	41.6429	60.5477	59.7141	43.7133	48.5029	56.8859	109.137	59.7141	317.365	94.3532	154.343	44.0173	215.269	37.5307
Thyn1	315.173	364.557	174.853	164.279	143.013	70.0348	102.537	33.3589	129.787	99.7331	136.239	155.417	47.8352	362.039	152.219	177.294	166.572	165.421
Gm26701	135.298	163.144	174.853	109.896	206.5	491.143	133.436	163.144	530.056	572.051	151.167	533.742	151.167	337.794	155.417	522.758	352.139	215.269
Clpx	837.532	1278.29	2797.65	3902.01	968.763	2418.67	1082.39	4067.71	734.185	1629.26	776.047	3373.43	1833.01	2134.97	5792.62	300.246	749.612	1820.35
Cd69	36.0019	24.4201	41.9326	219.793	75.0614	22.1618	73.0089	57.2816	78.249	26.1729	22.4711	45.5696	29.6508	22.6274	46.5271	32.6724	130.69	37.014
Rpl10l	458.253	98.36	65.7993	749.612	243.875	572.051	445.722	123.64	72.5046	296.112	87.4266	146.018	4240.45	87.4266	1795.29	156.498	315.173	81.0084
Hat1	139.102	891.444	192.672	137.187	580.037	369.646	158.683	66.257	118.603	604.668	296.112	512	243.875	190.019	396.177	357.054	121.095	344.892
Gm13503	948.826	154.343	369.646	149.086	242.191	364.557	141.044	71.0124	102.537	296.112	109.137	137.187	115.36	588.134	131.599	324.034	390.722	80.4489
Dnaaf2	145.009	57.2816	49.18	158.683	29.8571	596.344	31.3414	127.116	199.466	315.173	88.0347	114.563	60.1295	44.9422	274.374	54.5686	30.4844	44.0173
Snrnp48	203.657	170.072	1136.2	1016.93	263.197	867.067	491.143	288.015	79.8932	259.574	427.565	541.193	195.361	266.871	1807.78	171.255	451.944	333.144
Lgals1	58.892	41.6429	188.706	396.177	111.43	56.1028	140.07	28.2465	167.73	372.217	39.6706	165.421	121.938	54.1917	114.563	92.4115	57.2816	49.5221
Gm7682	1418.35	1858.6	568.1	2486.67	23987.6	50.5626	38967.9	8719.32	6338.83	2418.67	3565.78	1323.37	7332.05	8539.88	202.251	33456.5	3468.27	20738.2
Gm16203	910.175	296.112	254.232	995.999	474.413	982.286	130.69	238.856	203.657	230.72	116.162	109.896	625.992	448.822	377.413	504.951	724.077	333.144
Fdps	166.572	324.034	776.047	181.019	104.691	276.282	439.586	374.806	166.572	393.44	831.746	541.193	393.44	494.559	797.865	172.446	196.72	83.8652
Vps41	242.191	592.224	401.707	221.322	680.287	694.581	240.518	929.3	310.834	113.772	224.411	138.141	139.102	526.394	132.514	760.076	367.093	300.246
Gm11950	44.0173	38.3193	146.018	32.8996	31.3414	109.896	35.261	61.8199	47.1766	46.2057	45.2548	51.2685	31.5594	190.019	44.9422	87.4266	194.012	104.691
Sdcbp	155.417	1089.92	639.145	212.306	916.506	349.706	916.506	274.374	975.501	652.575	494.559	464.65	461.44	207.937	349.706	526.394	724.077	369.646
Gm5820	191.341	367.093	608.874	467.882	826.001	159.786	729.114	714.109	243.875	418.766	891.444	224.411	407.315	398.932	237.207	680.287	99.7331	512
Strip2	25.6342	112.986	24.0839	19.0273	35.261	19.8353	38.3193	23.1029	26.7228	69.551	23.1029	60.9688	59.7141	30.0647	24.4201	24.59	58.0812	69.551
Fez2	44.3235	155.417	130.69	53.8174	203.657	192.672	39.6706	67.6492	219.793	163.144	196.72	54.5686	62.2499	72.0037	62.6829	143.013	44.6318	79.3413
Gm21319	948.826	292.036	530.056	1209.34	1964.57	2817.11	1105.13	1082.39	2149.82	588.134	1002.93	1845.76	560.278	4211.15	1845.76	4329.55	792.353	837.532
AU018091	955.426	4359.66	3281.18	286.026	855.13	1595.73	3396.89	1217.75	867.067	3468.27	1992	1629.26	719.076	374.806	1305.15	613.109	1640.59	1269.46
Ppp3cc	101.829	280.139	142.025	304.437	151.167	218.275	83.2859	163.144	312.996	213.783	172.446	298.172	82.1393	76.1093	103.25	286.026	315.173	97.6806
Gm15272	308.687	617.374	552.565	424.612	781.445	1428.22	474.413	484.382	1652	1573.76	349.706	1234.75	430.539	1341.84	544.958	1438.15	1038.29	643.591
Epm2a	48.8403	36.0019	97.6806	33.8246	49.8665	48.8403	134.364	243.875	321.795	82.7106	34.7755	41.0696	130.69	24.2515	22.9433	25.4572	243.875	116.97
Kdm1b	580.037	1389.16	1260.69	989.119	2574.36	1009.9	1509.65	1408.55	1807.78	2048	670.921	464.65	1089.92	436.549	436.549	724.077	1144.1	1992
Casp6	333.144	58.4852	184.823	215.269	205.074	195.361	247.28	112.986	116.97	86.8227	135.298	89.2636	78.7932	256	79.8932	63.1189	218.275	174.853
AA414768	1074.91	2194.99	4672.57	4299.64	699.413	885.286	770.686	2149.82	867.067	2521.38	704.277	2272.4	849.223	1243.34	1251.98	1640.59	739.292	982.286
Gm2951	259.574	196.72	162.017	364.557	357.054	739.292	95.6704	138.141	187.403	118.603	724.077	290.018	166.572	238.856	174.853	44.9422	205.074	69.0706
Meikin	48.5029	227.544	268.727	131.599	89.2636	43.1115	76.6386	135.298	326.288	154.343	95.0095	131.599	552.565	362.039	44.3235	50.5626	95.6704	162.017
Gm16284	1418.35	675.588	243.875	1234.75	1200.98	396.177	2288.2	374.806	729.114	617.374	1652	719.076	837.532	1112.82	167.73	494.559	1152.06	1024
Dnajb12	117.784	105.42	188.706	72.5046	240.518	222.861	294.067	117.784	57.2816	321.795	369.646	65.7993	212.306	205.074	86.8227	401.707	288.015	113.772
Eef1e1	1640.59	942.272	652.575	2401.97	3258.52	584.071	1807.78	1097.5	680.287	1209.34	2134.97	2916.45	786.88	3468.27	2076.59	1629.26	2876.3	335.461
Ubl7	580.037	903.888	1332.57	424.612	1251.98	1105.13	1937.53	2683.69	171.255	1478.58	1552.09	467.882	504.951	515.561	781.445	560.278	1052.79	576.03
Dis3	282.088	910.175	407.315	1858.6	324.034	2048	552.565	942.272	249	592.224	298.172	910.175	439.586	1226.22	1226.22	694.581	445.722	259.574
Rab11fip2	168.897	153.277	252.476	101.829	93.7015	163.144	177.294	127.116	192.672	359.538	256	119.428	494.559	300.246	333.144	126.238	284.05	340.144
Zc4h2	114.563	749.612	530.056	99.0442	380.038	130.69	744.434	133.436	424.612	347.291	177.294	176.069	93.0542	989.119	182.278	337.794	312.996	280.139
Zc3h12c	139.102	278.204	439.586	224.411	266.871	306.555	265.028	173.645	321.795	464.65	83.8652	155.417	146.018	96.3358	151.167	133.436	78.249	237.207
Arrdc5	62.2499	82.7106	85.0359	22.0087	544.958	20.5348	63.5579	29.8571	21.5557	23.7524	26.7228	35.5062	29.446	107.635	31.779	30.4844	63.1189	23.2636
Sgcd	330.842	212.306	157.586	55.7152	200.854	48.5029	81.5719	97.0059	140.07	103.25	76.1093	183.546	153.277	47.1766	98.36	167.73	172.446	177.294
Top2a	1541.37	354.588	670.921	867.067	1038.29	1408.55	621.668	1351.18	781.445	929.3	1234.75	2062.24	2469.49	1370.04	604.668	786.88	427.565	374.806
Hiatl1	396.177	455.087	455.087	714.109	306.555	401.707	222.861	415.873	439.586	195.361	215.269	179.769	196.72	1488.87	445.722	501.463	385.343	272.479
Olfr654	25.6342	15.8895	46.5271	24.761	178.527	19.0273	51.2685	20.1122	91.1392	99.0442	19.4271	18.0009	65.3448	56.8859	22.0087	22.9433	18.2522	28.84
Gm21994	855.13	298.172	172.446	564.175	156.498	249	106.891	93.0542	116.162	263.197	294.067	284.05	237.207	349.706	71.5064	243.875	173.645	40.5042
Gm14374	52.3457	48.5029	245.572	39.1245	75.0614	97.0059	115.36	159.786	166.572	176.069	22.9433	93.0542	30.4844	29.446	38.5859	172.446	51.6251	298.172
Zfp334	88.647	26.5382	22.9433	24.9333	76.6386	22.4711	46.5271	94.3532	92.4115	26.3549	39.9466	54.1917	56.1028	24.4201	20.393	26.3549	38.0546	33.1285
Cask	130.69	340.144	357.054	221.322	232.325	254.232	424.612	157.586	252.476	298.172	670.921	166.572	89.2636	724.077	109.137	252.476	519.147	191.341
Cmtr2	1089.92	2091.03	3743.05	826.001	2702.35	734.185	3795.3	995.999	1488.87	3541.14	1024	7538.18	600.491	760.076	1260.69	1184.45	2320.15	1488.87
Tmem132d	132.514	64.8934	68.5935	29.0406	60.5477	284.05	95.6704	119.428	95.0095	34.0598	56.1028	55.7152	40.5042	24.9333	123.64	37.7918	39.9466	39.1245
Gng3	224.411	734.185	421.679	515.561	2336.28	284.05	2241.11	1052.79	719.076	648.067	617.374	324.034	145.009	948.826	109.137	1820.35	367.093	330.842
Gm3027	148.056	245.572	225.972	477.713	298.172	254.232	282.088	541.193	617.374	337.794	477.713	245.572	413.001	929.3	760.076	133.436	215.269	205.074
Hif1an	216.767	128.89	80.4489	107.635	198.088	35.261	114.563	199.466	47.1766	58.892	54.5686	49.5221	47.5048	86.2229	44.3235	50.2134	62.2499	57.68
Anapc2	81.5719	67.1819	188.706	97.6806	200.854	157.586	91.7731	139.102	69.551	181.019	168.897	57.68	71.5064	54.1917	74.028	78.7932	60.9688	101.829
Fbxo9	132.514	280.139	188.706	141.044	714.109	182.278	357.054	494.559	396.177	491.143	421.679	564.175	377.413	347.291	388.023	734.185	324.034	290.018
Nup93	448.822	464.65	213.783	240.518	719.076	390.722	324.034	342.509	191.341	164.279	168.897	714.109	310.834	315.173	497.999	776.047	134.364	250.732
Msrb3	110.661	113.772	122.786	393.44	74.5429	101.125	165.421	128	96.3358	290.018	344.892	81.5719	154.343	87.4266	141.044	62.2499	362.039	205.074
Il17rb	25.6342	26.5382	31.3414	50.2134	124.5	24.4201	43.4113	29.6508	53.4456	101.829	85.0359	64.4452	24.9333	103.968	67.6492	91.1392	44.3235	51.2685
Tdpoz3	6653.97	2998.45	11113.3	34397.1	9410.14	17318.2	18951.2	18053.6	1618	20031.7	6653.97	5480.15	11828.7	6427.31	8248.98	36358.4	5955.47	1710.26
Me2	101.125	149.086	247.28	73.0089	199.466	80.4489	124.5	145.009	88.647	310.834	70.5219	176.069	312.996	213.783	172.446	278.204	131.599	182.278
Pinlyp	128.89	754.826	613.109	286.026	670.921	63.5579	442.643	182.278	133.436	187.403	2091.03	1448.15	382.681	621.668	158.683	1360.57	74.5429	324.034
Armc8	367.093	487.751	404.501	342.509	729.114	661.685	330.842	533.742	167.73	1097.5	1067.48	445.722	154.343	337.794	576.03	1209.34	675.588	455.087
Gdap1	152.219	625.992	1251.98	2105.58	2033.85	1746.2	1408.55	1398.83	1845.76	451.944	831.746	1428.22	820.296	797.865	709.176	3875.05	1951	843.357
Gm16412	729.114	2896.31	1710.26	897.644	5330.3	2256.7	2241.11	781.445	1209.34	1910.85	3104.19	4420.52	1243.34	9475.59	867.067	5367.37	1584.71	3258.52
Got2	103.968	286.026	162.017	99.0442	380.038	198.088	259.574	144.007	210.839	155.417	274.374	168.897	200.854	186.108	66.7178	85.6274	49.5221	81.5719
Prpf4b	199.466	128	367.093	418.766	203.657	608.874	404.501	484.382	178.527	410.148	306.555	187.403	173.645	227.544	227.544	448.822	229.126	54.1917
Gm10913	484.382	584.071	1082.39	935.763	849.223	680.287	749.612	421.679	337.794	1807.78	1675.06	982.286	1937.53	1871.53	760.076	328.557	935.763	477.713
Gm10424	290.018	2105.58	501.463	754.826	4737.79	572.051	29125.6	2646.74	2452.44	1184.45	781.445	512	1552.09	4124.49	284.05	10884.6	1260.69	2721.15
Med18	48.1679	200.854	51.6251	152.219	43.1115	51.6251	106.891	369.646	108.383	109.896	98.36	112.986	64.8934	101.125	50.9143	79.8932	92.4115	80.4489
P4ha1	174.853	127.116	118.603	238.856	335.461	84.4485	352.139	150.123	276.282	79.8932	245.572	290.018	107.635	734.185	210.839	227.544	319.573	442.643
Plxdc2	58.4852	344.892	187.403	104.691	247.28	328.557	274.374	199.466	560.278	194.012	170.072	388.023	46.2057	142.025	143.013	276.282	215.269	276.282
Gm11084	85.0359	49.5221	49.5221	26.1729	32.6724	1408.55	31.125	121.095	6562.36	26.1729	31.779	6427.31	41.3553	24.59	23.4254	40.7859	23.9176	37.5307
Vmn1r87	23.4254	16.5642	20.8215	18.3792	13.1775	404.501	19.1597	16	18.507	18.3792	51.9842	14.8254	17.6305	31.779	18.1261	2272.4	22.4711	903.888
Gm13669	54.1917	36.0019	330.842	159.786	781.445	1408.55	40.5042	1251.98	2977.74	41.3553	61.8199	245.572	252.476	66.7178	252.476	1951	47.1766	584.071
Vmn1r210	103.968	93.7015	1052.79	30.4844	41.9326	36.7583	481.036	42.2243	42.5179	1082.39	26.9087	3061.45	1897.65	26.1729	49.5221	32.6724	59.3016	29.8571
Zim1	515.561	652.575	942.272	54.5686	1398.83	45.5696	86.8227	342.509	65.3448	57.2816	347.291	221.322	66.257	32.4467	61.3929	1217.75	504.951	910.175
Gm10337	18.3792	23.5883	13.5479	18.1261	24.0839	17.2677	448.822	20.393	25.2813	26.7228	1031.12	28.6408	27.8576	89.2636	22.6274	23.2636	288.015	19.9733
Gm17266	30.91	32	32	29.2426	968.763	26.9087	178.527	29.0406	54.9482	30.91	481.036	770.686	734.185	106.153	28.6408	37.7918	27.6652	28.443
Rab26os	1606.83	209.383	477.713	62.6829	75.5835	455.087	95.6704	195.361	1341.84	556.408	448.822	421.679	3213.66	319.573	596.344	1278.29	109.137	837.532
Gm13510	12.6407	326.288	112.986	16.4498	250.732	263.197	404.501	156.498	396.177	13.4543	12.3805	749.612	12.7286	12.8171	13.8326	213.783	227.544	849.223
Olfr206	24.2515	17.2677	35.7532	24.9333	18.7654	23.1029	224.411	57.2816	70.0348	600.491	533.742	18.3792	23.5883	19.8353	16.6795	29.0406	20.5348	184.823
Gm9818	2759.13	2876.3	1305.15	48.5029	2503.97	1184.45	749.612	2076.59	321.795	3666.02	5404.7	929.3	359.538	56.493	903.888	1734.13	530.056	797.865
Gm15157	66.7178	192.672	164.279	33.5909	922.88	44.3235	22.9433	29.8571	72.0037	25.9921	42.5179	1468.37	47.1766	43.4113	74.5429	512	33.8246	39.6706
Trappc3l	28.0514	261.379	315.173	66.257	430.539	522.758	415.873	464.65	59.3016	781.445	410.148	342.509	704.277	1038.29	306.555	30.91	374.806	196.72
Ppme1	2091.03	1260.69	1509.65	63.5579	3350.13	670.921	1884.54	666.287	1468.37	1234.75	1360.57	5752.61	2336.28	319.573	1722.16	5077.84	962.071	2896.31
Ccng1	79.3413	576.03	461.44	73.5167	613.109	203.657	2304.12	797.865	83.2859	639.145	3769.09	501.463	630.346	1052.79	178.527	74.5429	326.288	95.6704
Igkv4-90	44.3235	103.25	75.5835	61.3929	37.014	46.2057	81.0084	53.8174	328.557	39.6706	187.403	66.257	134.364	1305.15	30.0647	33.3589	259.574	30.91
Gm20689	1305.15	38.0546	158.683	170.072	2105.58	3082.75	3061.45	613.109	202.251	1629.26	70.0348	71.5064	1897.65	71.5064	471.136	729.114	474.413	268.727
Prkd1	319.573	2538.92	3082.75	205.074	1782.89	621.668	989.119	1530.73	1686.71	621.668	117.784	897.644	97.6806	195.361	481.036	68.1197	2721.15	2628.46
Cabyr	164.279	826.001	133.436	29.2426	205.074	39.6706	41.9326	50.9143	57.2816	27.6652	27.0958	59.7141	46.8507	37.014	123.64	49.8665	29.8571	94.3532
Slc10a6	2797.65	2896.31	666.287	1845.76	4870.99	1184.45	1663.49	364.557	584.071	247.28	105.42	1746.2	1820.35	1009.9	885.286	689.784	461.44	666.287
Mir669b	12.5533	70.0348	60.9688	340.144	58.892	467.882	52.3457	6.63456	61.3929	44.3235	76.1093	38.5859	176.069	955.426	59.7141	461.44	66.257	61.8199
Chmp2a	2721.15	1332.57	1379.57	133.436	1144.1	344.892	374.806	484.382	604.668	91.7731	792.353	1360.57	903.888	661.685	989.119	820.296	497.999	122.786
Ssr2	364.557	321.795	481.036	83.8652	648.067	4011.71	60.9688	430.539	849.223	312.996	1031.12	634.73	657.114	1038.29	2368.9	792.353	1398.83	46.8507
Slc7a11	35.261	897.644	215.269	210.839	814.629	28.443	675.588	225.972	238.856	282.088	101.829	190.019	109.137	357.054	26.7228	28.6408	80.4489	174.853
1600015I10Rik	17.0299	24.0839	46.8507	17.5087	75.5835	344.892	27.8576	45.8866	16.1113	464.65	28.443	77.1717	19.4271	30.91	32	16.5642	20.8215	42.5179
Trim38	29.6508	256	68.1197	16.2234	56.1028	23.9176	22.6274	87.4266	382.681	284.05	49.18	93.7015	100.427	30.4844	31.5594	41.0696	34.2968	18.2522
Ppp6c	515.561	2076.59	1964.57	282.088	786.88	2401.97	1226.22	2062.24	831.746	652.575	699.413	1045.52	1606.83	652.575	243.875	315.173	89.8845	749.612
Ndc1	1595.73	2817.11	1488.87	2336.28	989.119	2134.97	5184.54	803.414	576.03	3565.78	1746.2	1937.53	4240.45	2856.44	75.5835	729.114	1606.83	1807.78
Prep	121.095	4737.79	2486.67	150.123	1770.57	110.661	2105.58	744.434	149.086	64.4452	588.134	724.077	2352.53	1698.45	879.171	1278.29	809.002	1418.35
Mir325	179.769	146.018	44.6318	41.3553	206.5	160.898	5077.84	68.1197	147.033	122.786	235.568	152.219	143.013	52.3457	162.017	162.017	187.403	153.277
Mif	186.108	71.5064	37.2715	259.574	142.025	413.001	160.898	109.896	97.6806	140.07	254.232	675.588	20.9663	729.114	233.941	300.246	27.4741	56.8859
Gm9637	47.5048	69.551	1176.27	79.8932	57.2816	51.6251	84.4485	93.7015	734.185	59.7141	82.1393	2683.69	347.291	76.6386	135.298	64.4452	2957.17	184.823
Cldn34c2	25.1067	29.8571	670.921	23.2636	137.187	873.098	1924.14	32.4467	415.873	245.572	39.9466	2998.45	30.6965	25.2813	3541.14	2210.26	39.1245	19.8353
Vmn1r202	26.9087	23.1029	30.4844	29.446	19.9733	903.888	99.0442	25.1067	24.0839	91.1392	26.5382	165.421	30.4844	30.2738	30.91	27.8576	24.59	51.9842
Syt5	110.661	315.173	430.539	41.6429	99.7331	63.1189	288.015	72.0037	100.427	1910.85	128.89	46.2057	53.4456	1097.5	73.0089	885.286	59.7141	74.5429
Dppa1	27.0958	639.145	78.7932	22.4711	464.65	484.382	292.036	123.64	101.829	396.177	497.999	749.612	29.2426	74.028	48.8403	237.207	88.647	40.7859
Gm17482	5.24157	145.009	134.364	11.0809	51.6251	26.1729	48.5029	8.57419	63.5579	12.6407	5.57897	100.427	71.0124	32.4467	6.45313	61.3929	11.3137	218.275
Gm12633	54.5686	1389.16	97.0059	831.746	2503.97	78.7932	568.1	533.742	357.054	36.2523	2048	448.822	30.4844	4389.98	35.0174	1937.53	600.491	1217.75
Ptpn22	40.5042	916.506	59.7141	739.292	604.668	42.8137	113.772	113.772	88.647	46.2057	142.025	82.1393	42.5179	57.2816	101.125	474.413	67.1819	82.7106
Arxes1	46.2057	41.0696	35.5062	17.6305	245.572	14.8254	26.1729	501.463	146.018	326.288	51.2685	42.8137	35.5062	20.8215	18.6357	31.125	28.84	53.8174
Apoa2	60.9688	25.9921	458.253	26.1729	22.1618	25.4572	25.2813	24.4201	31.5594	28.84	43.1115	28.443	23.7524	31.125	230.72	225.972	31.779	123.64
Phlpp2	512	2120.22	621.668	962.071	1305.15	724.077	385.343	337.794	102.537	330.842	118.603	141.044	487.751	142.025	216.767	415.873	596.344	407.315
Ccno	48.5029	442.643	975.501	442.643	657.114	451.944	809.002	121.095	268.727	278.204	93.0542	47.5048	548.748	110.661	221.322	407.315	179.769	254.232
Samd7	172.446	198.088	1438.15	109.137	347.291	198.088	1833.01	2225.63	433.534	1323.37	224.411	744.434	354.588	200.854	37.014	2486.67	115.36	975.501
Olfr111	186.108	670.921	133.436	50.2134	191.341	13.4543	19.9733	21.4068	26.3549	18.1261	133.436	12.3805	17.3878	20.2521	24.761	14.42	18.7654	23.1029
Tbc1d22b	177.294	2091.03	4182.07	3304	5996.9	2452.44	2592.27	2574.36	1978.24	4770.75	1360.57	1269.46	1573.76	5595.3	1858.6	3902.01	843.357	709.176
Gm7020	42.8137	49.8665	99.0442	47.8352	57.2816	43.7133	167.73	68.1197	48.1679	178.527	68.5935	797.865	903.888	82.7106	59.3016	45.5696	156.498	96.3358
Pitrm1	942.272	284.05	254.232	186.108	243.875	342.509	106.891	125.366	125.366	36.0019	129.787	92.4115	321.795	134.364	188.706	335.461	61.8199	95.6704
Tspan1	44.0173	172.446	430.539	32.6724	501.463	51.2685	319.573	65.3448	35.7532	418.766	79.3413	53.8174	47.5048	37.014	44.0173	73.0089	109.896	34.5353
Gm9967	13.5479	11.2356	10.5561	13.2691	13.8326	12.7286	20.2521	27.0958	104.691	74.028	22.7848	26.7228	13.1775	12.6407	268.727	23.9176	21.5557	14.723
Acer3	37.2715	72.5046	22.3159	118.603	89.2636	147.033	36.7583	210.839	28.6408	89.8845	84.4485	157.586	141.044	120.259	25.6342	652.575	50.9143	20.8215
Cyp2j12	192.672	36.2523	115.36	29.8571	45.5696	37.014	274.374	33.1285	109.137	94.3532	26.5382	31.5594	26.5382	989.119	29.2426	39.1245	24.9333	50.9143
Ppp2r5a	61.8199	855.13	319.573	103.25	70.5219	203.657	261.379	138.141	68.5935	661.685	242.191	173.645	781.445	719.076	288.015	137.187	55.3304	114.563
Gal3st2	312.996	257.781	64.4452	464.65	1089.92	56.493	129.787	182.278	280.139	916.506	95.0095	116.97	68.1197	80.4489	48.1679	190.019	1595.73	182.278
Tubb2b	99.0442	458.253	744.434	179.769	2210.26	390.722	487.751	809.002	484.382	2005.85	2019.8	935.763	572.051	568.1	272.479	689.784	237.207	393.44
Sept14	33.5909	2005.85	73.0089	508.463	250.732	916.506	530.056	625.992	2091.03	639.145	617.374	272.479	968.763	1296.13	372.217	955.426	377.413	1964.57
Slc9a3	134.364	968.763	916.506	2005.85	942.272	181.019	648.067	272.479	1097.5	1269.46	1389.16	222.861	280.139	99.7331	347.291	190.019	319.573	560.278
Snapc1	572.051	188.706	256	556.408	1097.5	2435.5	292.036	458.253	145.009	1152.06	1360.57	1488.87	580.037	359.538	1251.98	436.549	719.076	2256.7
Zar1l	1820.35	982.286	1858.6	433.534	2062.24	186.108	1978.24	195.361	600.491	4359.66	442.643	1458.23	670.921	3743.05	3541.14	349.706	749.612	1009.9
Ppef1	38.3193	215.269	461.44	522.758	666.287	41.6429	266.871	202.251	372.217	135.298	3281.18	95.6704	278.204	257.781	280.139	396.177	114.563	268.727
Olfr877	25.8125	165.421	176.069	1509.65	186.108	19.1597	154.343	20.5348	138.141	15.1369	75.0614	97.0059	477.713	33.8246	19.1597	15.455	254.232	168.897
Opalin	35.261	31.779	30.91	27.2843	183.546	32.8996	31.3414	33.5909	35.7532	33.3589	132.514	109.896	421.679	53.0765	41.6429	41.6429	37.5307	261.379
Psap	110.661	781.445	1323.37	592.224	374.806	4672.57	85.6274	1144.1	324.034	1097.5	199.466	1746.2	1640.59	2105.58	445.722	171.255	1595.73	372.217
Mpzl1	98.36	2272.4	398.932	657.114	1038.29	51.2685	879.171	1323.37	2272.4	744.434	1243.34	127.116	797.865	1937.53	797.865	1897.65	1136.2	560.278
Fam58b	68.5935	95.0095	54.5686	50.5626	136.239	704.277	210.839	53.8174	63.1189	243.875	491.143	75.0614	73.5167	171.255	40.7859	46.5271	36.0019	150.123
Slc16a10	43.1115	59.3016	72.5046	192.672	504.951	121.938	398.932	172.446	64	382.681	333.144	120.259	45.5696	43.1115	49.5221	433.534	158.683	37.2715
Tbl1x	60.1295	39.9466	79.8932	814.629	77.7085	233.941	43.7133	67.1819	48.1679	210.839	266.871	72.0037	54.9482	164.279	195.361	51.6251	427.565	39.9466
Atg14	2256.7	130.69	497.999	418.766	106.153	2521.38	714.109	1509.65	1074.91	995.999	2120.22	278.204	652.575	249	290.018	1845.76	962.071	1209.34
Chordc1	115.36	134.364	826.001	101.829	504.951	604.668	922.88	200.854	522.758	215.269	1341.84	410.148	238.856	70.0348	1192.69	101.829	372.217	372.217
Drd3	51.6251	298.172	27.0958	76.6386	42.2243	487.751	102.537	404.501	33.3589	448.822	240.518	274.374	471.136	138.141	451.944	23.7524	484.382	50.5626
Zfp735	474.413	3717.2	2368.9	724.077	3691.52	404.501	2385.37	3420.52	3541.14	2896.31	2120.22	1314.23	2896.31	342.509	2702.35	6888.62	2033.85	5996.9
Cxcr4	15.3482	1992	18.8959	18.7654	13.4543	24.4201	15.1369	13.6422	247.28	17.7531	315.173	44.3235	10.6295	48.8403	11.6318	12.3805	20.1122	14.6213
Glo1	186.108	1160.07	140.07	382.681	709.176	613.109	199.466	153.277	114.563	104.691	225.972	891.444	639.145	80.4489	117.784	249	765.363	100.427
Prkar2b	132.514	1652	393.44	191.341	1152.06	382.681	254.232	643.591	261.379	1200.98	739.292	621.668	321.795	2759.13	247.28	1243.34	989.119	2876.3
Mt4	46.2057	568.1	1530.73	1389.16	530.056	1052.79	765.363	467.882	62.2499	781.445	556.408	910.175	335.461	1305.15	564.175	508.463	181.019	221.322
Efcab2	44.3235	20.6776	38.0546	33.3589	40.7859	105.42	26.3549	110.661	187.403	639.145	51.9842	41.9326	46.8507	34.2968	36.2523	39.6706	32.4467	25.9921
Fam69a	203.657	455.087	617.374	158.683	68.1197	212.306	461.44	103.25	141.044	78.7932	183.546	515.561	263.197	1052.79	128.89	250.732	544.958	455.087
Gm15362	163.144	187.403	639.145	1584.71	203.657	203.657	2401.97	367.093	770.686	179.769	621.668	661.685	1746.2	1552.09	1418.35	261.379	424.612	206.5
Ccnh	47.1766	109.137	97.0059	71.5064	32.2226	41.6429	36.2523	71.0124	114.563	37.5307	227.544	455.087	138.141	393.44	37.5307	229.126	292.036	81.0084
Vps33b	119.428	995.999	292.036	68.5935	1234.75	219.793	367.093	92.4115	52.3457	164.279	101.829	284.05	69.0706	174.853	52.3457	64.8934	63.5579	174.853
Gm5819	51.9842	195.361	157.586	292.036	64.4452	1398.83	106.153	102.537	63.1189	141.044	60.5477	48.8403	243.875	106.891	121.095	83.8652	837.532	94.3532
Dse	58.4852	182.278	49.5221	1269.46	324.034	133.436	142.025	132.514	304.437	154.343	210.839	59.3016	173.645	36.0019	67.1819	36.5044	168.897	54.5686
Ndufa9	54.1917	1060.11	1418.35	385.343	580.037	1360.57	955.426	1112.82	526.394	537.455	1323.37	2005.85	734.185	2272.4	2521.38	124.5	324.034	198.088
Dgkh	689.784	477.713	410.148	357.054	922.88	572.051	377.413	321.795	270.597	187.403	121.095	166.572	359.538	55.3304	202.251	369.646	265.028	304.437
Chchd1	560.278	317.365	191.341	263.197	144.007	156.498	215.269	190.019	227.544	43.7133	95.6704	333.144	39.9466	140.07	78.249	415.873	88.647	97.0059
Tram2	46.8507	504.951	396.177	51.6251	127.116	65.3448	252.476	127.116	151.167	80.4489	35.261	359.538	127.116	776.047	45.2548	85.6274	166.572	65.3448
Slc6a15	116.162	666.287	1278.29	186.108	464.65	113.772	1458.23	1105.13	129.787	897.644	1097.5	685.019	588.134	689.784	451.944	600.491	1351.18	1278.29
Gm10944	58.4852	30.4844	35.5062	71.0124	154.343	45.2548	12.4666	65.3448	33.1285	53.4456	44.3235	118.603	81.0084	15.7797	66.7178	120.259	21.259	76.6386
Efhb	254.232	263.197	359.538	347.291	826.001	194.012	519.147	487.751	354.588	1323.37	1663.49	257.781	1618	935.763	118.603	238.856	53.0765	548.748
Kcnmb3	49.5221	359.538	54.9482	164.279	268.727	38.0546	308.687	467.882	330.842	41.6429	116.162	97.6806	42.5179	2936.74	38.3193	183.546	78.249	88.647
Scimp	196.72	129.787	29.0406	34.2968	26.9087	111.43	20.8215	157.586	22.1618	22.9433	93.7015	227.544	28.84	27.6652	24.9333	23.5883	421.679	108.383
Nqo1	29.8571	103.968	330.842	34.5353	136.239	58.892	25.4572	31.5594	183.546	46.2057	96.3358	30.0647	112.206	163.144	451.944	39.9466	95.0095	71.0124
Gm14351	62.6829	56.1028	526.394	41.6429	113.772	136.239	118.603	79.3413	93.0542	225.972	40.2244	92.4115	40.2244	20.1122	37.2715	148.056	78.249	891.444
Eif4h	2721.15	666.287	2368.9	922.88	2005.85	3061.45	1488.87	256	491.143	461.44	504.951	1858.6	522.758	349.706	393.44	1782.89	1144.1	1595.73
Nup43	621.668	286.026	634.73	439.586	494.559	982.286	261.379	580.037	364.557	221.322	377.413	451.944	66.7178	44.9422	280.139	171.255	1031.12	144.007
Sh3bgrl2	1168.14	344.892	372.217	150.123	592.224	560.278	410.148	103.968	719.076	93.7015	734.185	436.549	64	820.296	216.767	530.056	781.445	461.44
Uqcr10	26.3549	74.5429	803.414	151.167	103.968	46.2057	37.014	31.779	125.366	81.0084	72.5046	81.5719	36.5044	52.3457	324.034	42.2243	92.4115	96.3358
Metap1	81.5719	73.5167	508.463	51.9842	47.8352	116.162	61.8199	564.175	69.551	413.001	81.5719	198.088	55.3304	464.65	867.067	56.493	184.823	58.4852
Nprl2	102.537	724.077	200.854	719.076	5256.91	1016.93	3468.27	357.054	71.0124	70.0348	982.286	1016.93	198.088	3795.3	1002.93	1332.57	82.7106	814.629
Cyp2c40	28.0514	29.8571	48.5029	60.1295	74.028	744.434	54.9482	94.3532	44.3235	25.4572	67.1819	45.8866	23.5883	30.0647	47.1766	89.8845	27.8576	22.1618
Cd160	1820.35	1618	1089.92	41.9326	1144.1	141.044	2521.38	183.546	734.185	374.806	128	1234.75	95.6704	776.047	91.1392	814.629	604.668	396.177
Cldn20	34.0598	52.7098	29.446	26.1729	235.568	31.5594	25.4572	22.7848	88.647	72.5046	97.0059	21.259	302.334	30.91	27.4741	31.5594	53.8174	31.5594
Sdf2l1	158.683	259.574	652.575	1323.37	218.275	709.176	319.573	196.72	95.6704	229.126	639.145	657.114	115.36	1314.23	436.549	243.875	781.445	252.476
Psd3	266.871	6472.02	3821.7	1663.49	4299.64	3666.02	3565.78	3615.55	2368.9	3902.01	2646.74	3040.3	786.88	1045.52	1009.9	2521.38	4124.49	2521.38
Klk1b3	47.5048	224.411	809.002	42.5179	270.597	50.9143	117.784	254.232	699.413	72.5046	247.28	51.2685	97.6806	792.353	137.187	192.672	362.039	315.173
Kif3b	79.3413	512	604.668	134.364	157.586	81.5719	362.039	265.028	820.296	515.561	207.937	115.36	112.986	199.466	164.279	439.586	192.672	81.0084
Tspan33	41.9326	31.5594	250.732	52.7098	49.18	37.014	138.141	35.7532	215.269	44.6318	304.437	46.8507	157.586	38.5859	51.6251	36.7583	164.279	165.421
Cst7	110.661	96.3358	224.411	328.557	85.6274	568.1	83.2859	53.0765	37.7918	326.288	580.037	265.028	230.72	621.668	164.279	548.748	70.0348	33.8246
Rab1b	118.603	404.501	159.786	596.344	266.871	87.4266	613.109	72.5046	481.036	803.414	474.413	218.275	110.661	65.3448	148.056	657.114	390.722	110.661
Zdhhc13	106.153	157.586	1045.52	42.5179	975.501	99.7331	347.291	497.999	867.067	401.707	962.071	324.034	377.413	1287.18	71.5064	380.038	128.89	608.874
Serpini1	30.4844	45.2548	42.5179	357.054	41.9326	26.9087	47.8352	75.0614	86.2229	178.527	33.3589	154.343	36.5044	27.2843	60.9688	25.9921	41.9326	29.446
Sycp2l	49.18	315.173	140.07	172.446	572.051	73.0089	317.365	512	666.287	522.758	621.668	205.074	922.88	1509.65	129.787	879.171	1509.65	552.565
Lemd3	855.13	218.275	100.427	160.898	41.0696	630.346	102.537	41.6429	133.436	196.72	141.044	548.748	317.365	171.255	508.463	374.806	282.088	87.4266
Ankrd37	552.565	310.834	2048	362.039	139.102	3236.01	861.078	1136.2	617.374	390.722	215.269	1408.55	136.239	1468.37	592.224	367.093	989.119	152.219
Cops5	219.793	2435.5	2105.58	600.491	2005.85	106.153	643.591	809.002	699.413	177.294	533.742	1074.91	79.3413	1200.98	776.047	249	388.023	1045.52
Wdr5b	37.5307	734.185	159.786	31.5594	79.8932	1269.46	398.932	86.2229	73.0089	44.9422	56.8859	44.0173	27.4741	32.2226	533.742	109.137	46.5271	61.3929
Tma16	85.0359	54.1917	401.707	26.5382	120.259	333.144	65.3448	89.2636	41.9326	195.361	129.787	319.573	88.647	652.575	30.0647	53.8174	168.897	64
Vimp	820.296	474.413	6382.92	3492.39	1074.91	6338.83	1370.04	1978.24	608.874	3169.41	1478.58	2452.44	2336.28	86.8227	4211.15	714.109	1937.53	1530.73
Mettl20	50.5626	68.1197	68.1197	104.691	75.0614	167.73	78.249	106.891	112.986	310.834	739.292	112.206	73.0089	192.672	54.5686	62.2499	112.986	245.572
Ssh3	427.565	65.7993	68.5935	304.437	94.3532	93.7015	91.7731	95.6704	235.568	116.162	124.5	359.538	41.3553	55.7152	72.5046	39.1245	139.102	44.9422
Frg1	3191.46	196.72	849.223	643.591	760.076	2628.46	809.002	661.685	310.834	1478.58	302.334	3104.19	2033.85	439.586	1897.65	97.6806	910.175	2149.82
Ndufc2	41.9326	410.148	714.109	206.5	1351.18	215.269	734.185	198.088	760.076	451.944	1128.35	2556.58	512	1722.16	385.343	1370.04	179.769	171.255
Zfp558	79.3413	188.706	127.116	250.732	44.6318	174.853	133.436	65.7993	418.766	57.68	240.518	78.249	30.6965	49.8665	70.5219	359.538	430.539	88.647
Larp1b	238.856	103.25	103.968	242.191	147.033	194.012	145.009	46.5271	115.36	33.3589	125.366	213.783	22.9433	213.783	85.0359	159.786	126.238	83.2859
Vil1	81.0084	340.144	359.538	433.534	398.932	576.03	388.023	333.144	302.334	670.921	159.786	78.7932	364.557	564.175	139.102	68.1197	324.034	205.074
Crry-ps	139.102	340.144	135.298	139.102	613.109	112.206	508.463	93.7015	192.672	256	754.826	147.033	109.896	96.3358	308.687	117.784	786.88	117.784
Ndufs8	57.2816	128.89	177.294	64.4452	73.5167	2469.49	153.277	73.0089	53.0765	265.028	61.8199	85.6274	74.5429	59.3016	195.361	82.7106	178.527	77.7085
Ubxn2b	92.4115	393.44	76.6386	148.056	797.865	792.353	149.086	388.023	308.687	159.786	436.549	219.793	195.361	81.5719	140.07	333.144	218.275	955.426
Epcam	94.3532	98.36	63.5579	95.6704	34.2968	125.366	72.5046	92.4115	137.187	39.9466	69.551	390.722	744.434	32	630.346	119.428	266.871	168.897
Idh3a	1541.37	948.826	685.019	98.36	2740.08	347.291	719.076	680.287	776.047	533.742	455.087	814.629	604.668	274.374	989.119	982.286	1128.35	556.408
Tubal3	1341.84	1833.01	592.224	617.374	276.282	1038.29	544.958	298.172	1067.48	3213.66	2836.7	916.506	1160.07	1152.06	177.294	2194.99	1992	1468.37
Mylip	42.5179	237.207	512	74.5429	282.088	122.786	77.7085	64.8934	47.1766	321.795	230.72	247.28	207.937	45.5696	240.518	377.413	124.5	45.8866
Zfp319	39.6706	407.315	85.6274	65.7993	50.2134	242.191	215.269	38.5859	50.9143	76.6386	42.2243	206.5	37.5307	86.8227	46.5271	62.6829	88.0347	50.9143
Pwp1	657.114	418.766	286.026	1992	344.892	1024	357.054	115.36	388.023	709.176	760.076	897.644	165.421	508.463	413.001	337.794	415.873	1038.29
Shoc2	680.287	2418.67	3420.52	5113.16	6653.97	99.0442	7486.11	2521.38	4770.75	5113.16	367.093	1269.46	1910.85	4837.35	393.44	8902.53	4576.41	3104.19
LOC100861725	504.951	158.683	101.829	128.89	354.588	120.259	227.544	519.147	407.315	494.559	576.03	1209.34	230.72	515.561	282.088	661.685	163.144	442.643
Nadk2	1243.34	584.071	560.278	148.056	215.269	968.763	224.411	657.114	195.361	280.139	87.4266	97.0059	162.017	321.795	224.411	342.509	243.875	247.28
Fam90a1a	1541.37	1332.57	464.65	151.167	1448.15	123.64	7082.29	91.7731	321.795	398.932	519.147	1144.1	184.823	837.532	261.379	4576.41	1160.07	284.05
Exoc6b	537.455	181.019	137.187	40.2244	207.937	73.5167	125.366	139.102	150.123	588.134	34.2968	36.7583	72.0037	58.892	544.958	40.5042	95.0095	82.7106
Rdh11	62.2499	1389.16	385.343	879.171	781.445	61.8199	714.109	149.086	604.668	617.374	803.414	164.279	192.672	178.527	54.5686	617.374	159.786	213.783
Gm12723	178.527	250.732	274.374	1541.37	2856.44	200.854	240.518	103.968	238.856	319.573	1379.57	617.374	1016.93	975.501	157.586	157.586	588.134	1584.71
Tmem203	30.0647	198.088	207.937	26.1729	433.534	54.9482	377.413	49.18	44.0173	116.97	237.207	439.586	156.498	481.036	61.8199	44.3235	44.0173	177.294
Cabs1	21.5557	32	53.8174	15.8895	256	18.1261	174.853	29.0406	22.0087	65.7993	58.892	302.334	21.8566	455.087	26.5382	39.1245	131.599	107.635
Pramef8	216.767	1089.92	1595.73	1168.14	935.763	1509.65	415.873	704.277	501.463	2665.15	754.826	709.176	942.272	357.054	1296.13	625.992	2683.69	1251.98
Rpl36a-ps3	4329.55	2759.13	7281.4	10884.6	413.001	16498	4803.93	10155.7	1217.75	10015.9	2556.58	12245.8	10226.3	5184.54	21920.6	1629.26	2665.15	2486.67
Glyr1	765.363	1468.37	584.071	1168.14	2368.9	1698.45	1573.76	724.077	367.093	2062.24	2503.97	2418.67	1226.22	1074.91	418.766	146.018	652.575	382.681
Psmd5	556.408	1278.29	1629.26	508.463	2556.58	3304	2048	634.73	968.763	1478.58	2957.17	1428.22	2288.2	3191.46	2005.85	202.251	897.644	3615.55
Hmgn3	1992	106.891	82.1393	315.173	224.411	797.865	46.2057	467.882	1278.29	5330.3	116.162	102.537	74.5429	160.898	64.4452	112.206	225.972	1016.93
Tspyl2	855.13	2288.2	430.539	1217.75	1016.93	1937.53	1722.16	734.185	955.426	522.758	427.565	1067.48	235.568	477.713	235.568	2385.37	729.114	754.826
Psg17	171.255	849.223	797.865	85.0359	814.629	357.054	1105.13	497.999	99.7331	268.727	621.668	1418.35	451.944	171.255	54.1917	2452.44	162.017	196.72
Ppwd1	52.3457	166.572	398.932	147.033	109.896	282.088	54.5686	62.6829	196.72	158.683	72.0037	230.72	1770.57	71.0124	280.139	120.259	121.938	552.565
Gsdmc	85.0359	151.167	177.294	81.0084	91.7731	533.742	66.257	82.1393	199.466	61.8199	83.2859	75.5835	474.413	93.7015	67.1819	335.461	82.1393	92.4115
Gm10012	2503.97	2134.97	2091.03	8964.45	639.145	942.272	2352.53	407.315	1448.15	2352.53	1200.98	2797.65	4240.45	4608.24	7281.4	724.077	377.413	481.036
Gm6351	1686.71	2469.49	770.686	2977.74	21469.5	62.6829	34877.3	11585.2	9541.5	4039.61	3743.05	1428.22	6936.54	9410.14	734.185	25355.3	3769.09	19083
Gm7982	1686.71	2469.49	770.686	2977.74	21469.5	62.6829	34877.3	11585.2	9541.5	4039.61	3743.05	1428.22	6936.54	9410.14	734.185	25355.3	3769.09	19083
Mrpl39	855.13	120.259	74.028	93.0542	184.823	300.246	74.5429	108.383	105.42	94.3532	224.411	81.0084	74.5429	421.679	139.102	157.586	820.296	118.603
Elp2	44.9422	74.028	170.072	58.0812	290.018	48.5029	73.5167	380.038	256	40.7859	78.7932	49.5221	75.0614	58.0812	52.3457	337.794	44.3235	116.97
Sirpb1a	41.0696	467.882	46.2057	85.6274	206.5	53.0765	224.411	123.64	69.551	278.204	88.0347	119.428	326.288	263.197	85.6274	52.7098	85.0359	56.1028
Nlrp2	75.5835	272.479	1074.91	1031.12	714.109	296.112	116.162	93.0542	467.882	146.018	439.586	256	929.3	380.038	107.635	448.822	831.746	942.272
Fbxw13	203.657	508.463	1060.11	233.941	962.071	364.557	1314.23	897.644	519.147	494.559	2179.83	404.501	2452.44	2225.63	385.343	2019.8	1562.89	284.05
Stt3a	786.88	2452.44	1060.11	2256.7	855.13	2856.44	2817.11	1060.11	1807.78	1897.65	328.557	1951	1618	2225.63	625.992	1910.85	1074.91	328.557
Tslp	46.8507	218.275	28.443	256	69.551	42.2243	41.6429	40.2244	35.261	99.0442	66.257	213.783	83.2859	41.0696	53.4456	34.5353	69.551	224.411
Psmc5	97.6806	568.1	515.561	306.555	1168.14	724.077	1323.37	461.44	112.206	942.272	1089.92	245.572	1097.5	666.287	879.171	1160.07	107.635	292.036
Snx13	306.555	225.972	249	165.421	634.73	1370.04	855.13	1618	1144.1	471.136	284.05	709.176	680.287	564.175	116.97	364.557	754.826	1031.12
Mrpl47	51.6251	418.766	100.427	74.028	117.784	85.6274	461.44	133.436	147.033	415.873	192.672	156.498	45.5696	102.537	487.751	249	52.7098	519.147
Cpb1	31.779	45.2548	53.0765	150.123	155.417	210.839	39.3966	190.019	294.067	184.823	88.0347	172.446	42.2243	114.563	95.0095	69.0706	95.6704	47.8352
Arhgap19	1074.91	982.286	739.292	232.325	364.557	666.287	288.015	885.286	326.288	1734.13	233.941	1278.29	552.565	188.706	1389.16	2646.74	879.171	1234.75
Uxt	1296.13	1192.69	464.65	68.1197	93.7015	455.087	300.246	121.938	71.5064	163.144	257.781	564.175	75.5835	357.054	143.013	96.3358	110.661	125.366
Gm813	15.7797	670.921	153.277	192.672	45.8866	63.5579	53.8174	254.232	88.647	23.9176	224.411	146.018	37.7918	32.2226	163.144	48.8403	26.9087	33.3589
Carhsp1	719.076	328.557	282.088	101.829	467.882	648.067	171.255	294.067	146.018	67.1819	129.787	221.322	54.1917	584.071	243.875	556.408	171.255	58.0812
Hyal5	55.3304	31.3414	136.239	85.6274	72.5046	35.5062	128.89	407.315	69.551	45.2548	33.5909	51.9842	36.0019	50.5626	142.025	47.5048	38.8542	38.8542
3110040M04Rik	23.9176	137.187	235.568	44.6318	160.898	36.2523	584.071	252.476	152.219	71.5064	164.279	37.5307	75.5835	1136.2	83.8652	1074.91	82.1393	174.853
Tktl2	181.019	337.794	1448.15	362.039	410.148	213.783	171.255	415.873	45.8866	125.366	137.187	146.018	127.116	123.64	57.2816	102.537	439.586	40.5042
A430089I19Rik	188.706	734.185	203.657	333.144	2556.58	191.341	10660.6	968.763	445.722	218.275	261.379	284.05	962.071	1314.23	179.769	1016.93	272.479	935.763
A430089I19Rik	188.706	734.185	203.657	333.144	2556.58	191.341	10660.6	968.763	445.722	218.275	261.379	284.05	962.071	1314.23	179.769	1016.93	272.479	935.763
Eif3m	91.1392	56.8859	347.291	401.707	257.781	968.763	49.18	243.875	165.421	374.806	393.44	268.727	592.224	46.8507	942.272	56.8859	537.455	45.2548
Chchd5	54.5686	120.259	44.6318	56.1028	115.36	38.3193	233.941	44.9422	53.4456	266.871	49.5221	47.5048	47.8352	64	131.599	37.5307	207.937	89.2636
Dnajc15	689.784	1686.71	1341.84	1370.04	648.067	1192.69	724.077	335.461	704.277	481.036	592.224	2164.77	2503.97	2856.44	4803.93	661.685	2241.11	207.937
Ccnc	222.861	552.565	2149.82	2091.03	916.506	451.944	1884.54	897.644	942.272	1128.35	541.193	1176.27	1782.89	744.434	2721.15	364.557	369.646	282.088
Stat4	330.842	3983.99	2304.12	2503.97	2336.28	617.374	968.763	922.88	885.286	415.873	1686.71	1009.9	1120.56	621.668	427.565	90.5097	1722.16	661.685
Idh1	146.018	786.88	254.232	335.461	873.098	467.882	2179.83	464.65	304.437	855.13	404.501	288.015	604.668	298.172	413.001	270.597	1009.9	670.921
L2hgdh	1089.92	112.986	436.549	256	112.986	1060.11	247.28	157.586	124.5	116.162	282.088	433.534	754.826	51.6251	935.763	377.413	786.88	81.5719
Ids	68.1197	617.374	326.288	210.839	1398.83	2538.92	494.559	515.561	188.706	213.783	250.732	464.65	680.287	357.054	294.067	404.501	296.112	263.197
Slc6a20a	46.5271	32.4467	39.3966	59.7141	349.706	30.6965	209.383	85.0359	29.6508	36.5044	41.9326	32	216.767	46.8507	34.2968	39.1245	36.2523	100.427
Zpld1	25.8125	23.4254	29.446	48.8403	18.507	90.5097	137.187	176.069	67.1819	25.2813	38.8542	24.761	22.9433	22.3159	19.6983	23.1029	28.6408	20.9663
Slc30a4	60.9688	380.038	27.8576	1192.69	324.034	288.015	541.193	60.5477	113.772	55.3304	65.3448	35.7532	382.681	245.572	41.3553	487.751	196.72	36.5044
D10Jhu81e	242.191	42.2243	58.4852	77.1717	308.687	37.5307	1168.14	45.2548	439.586	73.0089	42.2243	42.2243	445.722	203.657	48.8403	215.269	119.428	93.7015
Stxbp3	65.7993	133.436	519.147	128	240.518	382.681	433.534	194.012	195.361	522.758	357.054	396.177	537.455	60.1295	630.346	213.783	270.597	352.139
Abce1	560.278	167.73	826.001	407.315	436.549	232.325	292.036	1408.55	263.197	114.563	151.167	143.013	861.078	401.707	533.742	202.251	213.783	155.417
Gm13258	71.5064	176.069	40.7859	170.072	22.7848	23.1029	32.6724	27.0958	110.661	94.3532	20.5348	87.4266	81.0084	46.5271	39.3966	29.0406	26.1729	16
Lage3	129.787	183.546	252.476	608.874	155.417	337.794	206.5	259.574	230.72	233.941	310.834	347.291	98.36	704.277	81.5719	238.856	122.786	58.4852
Alg3	25.6342	64.8934	103.968	61.8199	39.3966	182.278	122.786	67.6492	34.2968	33.3589	233.941	120.259	172.446	23.9176	25.2813	24.59	205.074	28.84
Exosc1	177.294	3848.29	989.119	484.382	2592.27	4705.07	4544.8	2149.82	2418.67	1686.71	1833.01	3040.3	1629.26	6295.04	8841.04	2740.08	2683.69	3743.05
Vmn1r132	20.9663	34.2968	21.259	156.498	105.42	55.7152	263.197	51.9842	132.514	163.144	35.261	119.428	67.6492	49.5221	62.6829	76.6386	81.5719	74.028
Gm9328	57.2816	704.277	126.238	130.69	760.076	254.232	556.408	190.019	922.88	477.713	604.668	97.6806	90.5097	136.239	83.8652	1287.18	77.1717	843.357
Gm4664	57.2816	704.277	126.238	130.69	760.076	254.232	556.408	190.019	922.88	477.713	604.668	97.6806	90.5097	136.239	83.8652	1287.18	77.1717	843.357
Gpr149	103.25	190.019	2019.8	1269.46	330.842	139.102	765.363	1097.5	709.176	699.413	1097.5	657.114	643.591	215.269	256	814.629	526.394	274.374
Snapc2	224.411	298.172	162.017	1045.52	177.294	349.706	195.361	564.175	47.1766	219.793	100.427	139.102	388.023	202.251	364.557	63.5579	229.126	522.758
Casq2	170.072	797.865	45.8866	60.1295	62.2499	38.8542	61.8199	93.7015	104.691	278.204	109.896	48.1679	72.0037	66.257	183.546	288.015	235.568	41.3553
Vmn1r132	22.4711	35.5062	22.4711	162.017	111.43	63.1189	276.282	53.8174	121.938	172.446	33.3589	126.238	71.0124	48.1679	64.8934	82.1393	82.1393	71.0124
Rpp30	398.932	519.147	1314.23	770.686	377.413	837.532	222.861	739.292	1192.69	1629.26	1351.18	1074.91	421.679	418.766	861.078	71.5064	367.093	124.5
Timm50	544.958	76.1093	60.1295	66.257	461.44	56.1028	92.4115	67.6492	135.298	52.7098	187.403	167.73	192.672	167.73	73.5167	77.1717	63.5579	77.1717
Smap2	268.727	1782.89	2702.35	820.296	4803.93	512	2033.85	2401.97	1192.69	2033.85	1478.58	1045.52	1795.29	760.076	600.491	2149.82	754.826	1509.65
Zfp939	1418.35	367.093	1530.73	1200.98	300.246	1937.53	421.679	1845.76	284.05	317.365	661.685	556.408	1398.83	174.853	1217.75	187.403	278.204	69.551
Fbrs	77.1717	147.033	48.1679	61.3929	143.013	219.793	125.366	95.6704	32.8996	93.0542	44.9422	77.7085	32.4467	35.7532	29.2426	342.509	89.2636	101.125
Pkd2l2	101.829	168.897	445.722	79.8932	533.742	94.3532	216.767	84.4485	87.4266	584.071	86.2229	200.854	477.713	916.506	75.0614	79.3413	272.479	131.599
Dctn3	163.144	144.007	544.958	1226.22	831.746	685.019	227.544	484.382	215.269	584.071	491.143	418.766	178.527	235.568	491.143	259.574	157.586	421.679
Gm4969	23.1029	15.3482	59.7141	41.3553	34.5353	18.1261	39.6706	16.9123	44.6318	49.18	53.4456	28.0514	21.4068	24.9333	187.403	61.3929	16.6795	19.5622
Dip2b	576.03	1067.48	1530.73	1128.35	1468.37	709.176	630.346	458.253	418.766	786.88	352.139	340.144	792.353	198.088	243.875	1573.76	630.346	719.076
Cdca7l	151.167	487.751	224.411	62.6829	238.856	837.532	252.476	374.806	196.72	1332.57	849.223	430.539	64	106.153	187.403	216.767	138.141	407.315
Oog4	272.479	621.668	765.363	324.034	1978.24	855.13	1884.54	328.557	699.413	491.143	1795.29	526.394	178.527	1360.57	152.219	471.136	910.175	160.898
Gm6954	40.2244	84.4485	436.549	110.661	178.527	60.9688	60.5477	65.3448	57.68	85.6274	268.727	43.7133	186.108	501.463	59.7141	39.3966	78.249	148.056
Dimt1	526.394	284.05	544.958	1209.34	526.394	1120.56	407.315	1341.84	515.561	1606.83	1618	1541.37	910.175	471.136	2368.9	250.732	1937.53	75.0614
Emc2	1408.55	393.44	820.296	2503.97	396.177	163.144	2778.33	2134.97	2896.31	820.296	765.363	2134.97	471.136	2272.4	256	1176.27	639.145	1978.24
Arpc5	134.364	237.207	178.527	230.72	396.177	66.7178	150.123	89.2636	230.72	62.2499	786.88	685.019	132.514	324.034	604.668	166.572	131.599	109.137
Gm5177	94.3532	369.646	714.109	91.1392	1710.26	199.466	515.561	317.365	491.143	760.076	128.89	421.679	86.2229	1807.78	903.888	261.379	131.599	207.937
Gm6523	2469.49	3541.14	315.173	3444.31	25006.2	58.892	40342.1	8364.13	10660.6	2610.3	1807.78	2503.97	7538.18	8539.88	225.972	43841.2	2646.74	19349.4
Cpox	121.095	319.573	237.207	617.374	418.766	95.0095	494.559	252.476	163.144	191.341	760.076	183.546	126.238	643.591	522.758	104.691	184.823	436.549
Gm21992	42.2243	66.7178	89.2636	171.255	407.315	229.126	88.0347	103.25	93.0542	154.343	149.086	151.167	233.941	108.383	34.7755	176.069	28.6408	97.0059
Actr3b	39.6706	41.0696	27.8576	151.167	31.3414	209.383	34.7755	35.5062	49.18	93.7015	29.2426	34.0598	40.7859	39.9466	33.1285	58.892	97.0059	256
BC031181	326.288	1562.89	1710.26	396.177	3691.52	410.148	2179.83	382.681	1722.16	2592.27	1820.35	2194.99	1105.13	8306.36	1782.89	1408.55	760.076	666.287
Gm16100	238.856	471.136	522.758	243.875	675.588	1287.18	519.147	600.491	1243.34	1734.13	398.932	1398.83	413.001	1260.69	367.093	1458.23	995.999	388.023
Gm11784	203.657	552.565	621.668	2105.58	1082.39	968.763	398.932	652.575	1820.35	1002.93	1686.71	1009.9	1209.34	4737.79	1552.09	294.067	292.036	369.646
Gatsl3	81.0084	101.125	261.379	424.612	491.143	97.6806	51.9842	324.034	328.557	140.07	190.019	256	86.8227	59.7141	107.635	126.238	160.898	130.69
Dgka	724.077	113.772	734.185	202.251	79.8932	312.996	144.007	284.05	116.97	153.277	104.691	89.2636	643.591	97.6806	129.787	97.0059	116.97	117.784
Slc24a3	233.941	448.822	675.588	196.72	306.555	176.069	342.509	210.839	270.597	357.054	415.873	82.7106	112.986	107.635	362.039	342.509	1097.5	127.116
Ppp2r5b	83.8652	116.97	257.781	142.025	304.437	124.5	284.05	407.315	132.514	317.365	144.007	116.162	227.544	44.9422	164.279	117.784	75.5835	134.364
Tmem161b	330.842	955.426	254.232	136.239	1478.58	1105.13	124.5	278.204	962.071	765.363	484.382	1418.35	240.518	1408.55	377.413	814.629	600.491	1379.57
Gm7942	680.287	588.134	98.36	724.077	3848.29	48.1679	11346.8	1978.24	2817.11	879.171	519.147	809.002	2435.5	1663.49	67.6492	18433	471.136	6165.49
Phlda2	729.114	1009.9	2628.46	1448.15	1176.27	359.538	1520.15	537.455	294.067	2665.15	2164.77	484.382	1031.12	215.269	512	4451.27	885.286	178.527
Hist2h2bb	138.141	192.672	66.7178	103.968	481.036	256	94.3532	284.05	122.786	54.9482	372.217	304.437	274.374	87.4266	69.551	167.73	410.148	203.657
Gm14308	401.707	809.002	1305.15	1458.23	471.136	1573.76	1746.2	1002.93	1509.65	2836.7	1652	739.292	1398.83	3040.3	1758.34	643.591	897.644	648.067
Csrnp2	137.187	719.076	1136.2	464.65	1478.58	754.826	1758.34	1520.15	2646.74	572.051	1314.23	268.727	2019.8	1009.9	484.382	2486.67	680.287	608.874
Dctn4	93.7015	344.892	70.0348	71.5064	114.563	70.0348	242.191	83.2859	292.036	207.937	73.0089	97.6806	71.5064	59.7141	455.087	556.408	135.298	76.1093
Bckdhb	95.0095	263.197	404.501	196.72	344.892	51.9842	237.207	159.786	252.476	576.03	344.892	116.97	243.875	873.098	294.067	184.823	102.537	106.153
Vwde	117.784	89.2636	477.713	112.986	162.017	145.009	116.97	88.647	113.772	491.143	803.414	617.374	89.8845	69.0706	53.4456	272.479	79.3413	94.3532
Slco4c1	104.691	54.5686	85.0359	162.017	249	439.586	202.251	855.13	56.8859	484.382	300.246	317.365	261.379	491.143	724.077	194.012	300.246	137.187
Gm14345	68.5935	61.3929	533.742	33.5909	93.0542	94.3532	145.009	104.691	117.784	157.586	32.8996	83.8652	32.4467	30.6965	35.5062	115.36	69.0706	613.109
Zw10	364.557	1002.93	910.175	1243.34	1379.57	1176.27	1097.5	1192.69	1488.87	739.292	167.73	1573.76	814.629	580.037	218.275	393.44	608.874	1031.12
Clec2f	26.7228	42.5179	177.294	129.787	31.125	101.829	113.772	92.4115	39.3966	176.069	45.2548	256	28.84	33.8246	31.5594	35.0174	39.3966	23.1029
Gm10921	25.8125	35.261	268.727	20.8215	39.6706	40.2244	66.257	30.91	122.786	114.563	19.4271	33.3589	18.0009	17.0299	18.1261	76.6386	36.5044	349.706
Gm15429	216.767	1251.98	2272.4	548.748	1884.54	1305.15	1845.76	1964.57	266.871	1910.85	2368.9	714.109	1136.2	3956.48	1448.15	2556.58	1160.07	781.445
Pgap1	49.8665	112.986	263.197	26.1729	87.4266	26.5382	174.853	76.6386	44.6318	35.261	45.5696	32.4467	100.427	38.5859	26.3549	52.7098	51.6251	36.0019
AU021063	26.9087	30.6965	115.36	95.6704	67.6492	21.8566	60.5477	35.7532	23.9176	23.9176	203.657	31.779	29.446	20.5348	23.4254	18.6357	52.3457	33.3589
Gm9327	53.8174	613.109	111.43	142.025	719.076	261.379	552.565	213.783	792.353	404.501	588.134	100.427	89.8845	143.013	85.0359	1184.45	83.2859	820.296
Nop16	3444.31	704.277	1478.58	3213.66	227.544	8841.04	1038.29	1428.22	380.038	621.668	537.455	2120.22	922.88	1176.27	3373.43	342.509	1089.92	415.873
Gm20541	1606.83	604.668	873.098	278.204	427.565	519.147	227.544	200.854	504.951	729.114	522.758	205.074	1323.37	337.794	855.13	942.272	770.686	298.172
Tada2a	48.5029	40.7859	67.6492	55.3304	41.0696	213.783	38.8542	147.033	43.7133	55.3304	174.853	280.139	276.282	66.7178	73.0089	34.7755	43.1115	54.9482
Ap4s1	70.5219	172.446	113.772	250.732	266.871	174.853	321.795	191.341	369.646	572.051	60.9688	83.2859	165.421	357.054	568.1	135.298	233.941	128
Pspc1	290.018	393.44	152.219	519.147	390.722	744.434	88.647	445.722	229.126	205.074	83.2859	831.746	600.491	109.896	831.746	222.861	1606.83	306.555
Tmx1	146.018	75.0614	501.463	121.938	349.706	445.722	90.5097	568.1	247.28	129.787	179.769	388.023	232.325	93.7015	396.177	328.557	76.6386	111.43
Dctn5	85.0359	1795.29	670.921	199.466	1305.15	173.645	1067.48	451.944	3061.45	670.921	1552.09	765.363	385.343	1360.57	497.999	530.056	916.506	643.591
Nt5dc3	143.013	154.343	123.64	75.5835	188.706	132.514	268.727	382.681	121.938	216.767	121.095	55.3304	58.0812	43.4113	60.5477	88.0347	51.9842	79.3413
Gm6509	5184.54	5673.41	837.532	5256.91	34636.4	148.056	55109	18820.3	8719.32	9026.81	6038.61	1710.26	18053.6	26987.4	1269.46	44762.4	8659.09	28329.2
Gm7963	1379.57	1323.37	178.527	1192.69	11036.5	70.0348	21920.6	2702.35	3821.7	1606.83	1168.14	1458.23	4211.15	5556.65	160.898	25709.3	942.272	9345.14
Gm20741	25.9921	23.1029	18.3792	385.343	27.2843	19.8353	22.7848	48.8403	165.421	34.7755	53.4456	85.0359	96.3358	24.4201	26.9087	139.102	29.0406	74.5429
Cds2	116.97	96.3358	552.565	533.742	254.232	186.108	487.751	455.087	162.017	494.559	390.722	207.937	342.509	337.794	114.563	107.635	357.054	564.175
Bcap31	26801	4544.8	4067.71	14164.6	2856.44	16158.4	6251.56	9607.86	1964.57	10660.6	7281.4	22851.5	9152.82	8079.22	24833.5	6165.49	2105.58	6793.79
Usp12	78.7932	216.767	190.019	97.0059	390.722	75.5835	237.207	413.001	129.787	333.144	133.436	146.018	126.238	109.896	413.001	249	103.968	274.374
Haus7	344.892	286.026	621.668	1112.82	396.177	1468.37	254.232	415.873	94.3532	367.093	202.251	202.251	181.019	600.491	481.036	65.3448	270.597	274.374
Fbxo34	110.661	613.109	436.549	215.269	670.921	187.403	367.093	162.017	152.219	139.102	159.786	81.5719	147.033	181.019	467.882	203.657	530.056	213.783
Zfp942	467.882	680.287	1698.45	2225.63	1160.07	989.119	2896.31	427.565	1640.59	1884.54	1045.52	380.038	2385.37	284.05	680.287	709.176	916.506	2721.15
Acbd7	64.4452	548.748	537.455	600.491	286.026	272.479	235.568	165.421	70.0348	312.996	481.036	160.898	194.012	407.315	533.742	188.706	369.646	364.557
Zfp511	181.019	71.5064	181.019	157.586	171.255	46.5271	140.07	62.2499	252.476	294.067	86.2229	139.102	69.0706	481.036	382.681	421.679	115.36	544.958
Depdc1a	42.2243	47.1766	377.413	282.088	58.0812	312.996	218.275	71.5064	179.769	209.383	46.8507	333.144	149.086	294.067	129.787	533.742	111.43	719.076
Gm5859	85.0359	40.7859	97.6806	115.36	125.366	144.007	242.191	123.64	137.187	652.575	84.4485	109.137	393.44	347.291	44.6318	192.672	160.898	85.0359
Gm12252	53.4456	781.445	59.7141	52.7098	126.238	190.019	70.5219	53.0765	65.7993	112.986	98.36	101.829	172.446	56.8859	117.784	183.546	88.647	85.0359
Gm11247	814.629	648.067	2856.44	519.147	849.223	1168.14	1097.5	445.722	222.861	2977.74	445.722	1845.76	2486.67	141.044	831.746	1296.13	1009.9	471.136
Cdkn2aip	474.413	354.588	1530.73	739.292	814.629	364.557	699.413	786.88	481.036	709.176	1964.57	522.758	1640.59	442.643	1448.15	522.758	225.972	308.687
0610040J01Rik	153.277	55.7152	57.68	91.1392	298.172	218.275	107.635	179.769	442.643	88.0347	53.8174	57.2816	354.588	60.5477	61.8199	55.7152	68.1197	121.095
Stil	254.232	249	232.325	1031.12	254.232	421.679	256	263.197	119.428	704.277	37.5307	643.591	359.538	73.0089	298.172	167.73	270.597	221.322
Bach1	1016.93	81.5719	276.282	1031.12	259.574	1105.13	138.141	219.793	97.6806	537.455	312.996	421.679	430.539	54.1917	328.557	105.42	276.282	388.023
Uhmk1	222.861	786.88	1332.57	3019.3	560.278	3304	1520.15	2592.27	284.05	826.001	1097.5	2320.15	1192.69	221.322	814.629	1618	3350.13	1710.26
Gm6348	2896.31	2740.08	704.277	3147.52	23987.6	81.5719	39511.9	15181.2	7082.29	5518.27	4182.07	1807.78	11747	20594.9	519.147	42347.8	6038.61	24662
Dnajc3	42.5179	439.586	154.343	190.019	491.143	272.479	398.932	504.951	504.951	302.334	259.574	670.921	442.643	526.394	240.518	302.334	243.875	155.417
Fam167a	23.2636	21.259	24.761	25.8125	84.4485	21.5557	50.5626	25.2813	85.0359	24.59	51.9842	22.9433	134.364	146.018	109.896	194.012	51.6251	46.8507
Stk4	968.763	138.141	349.706	106.891	398.932	321.795	335.461	374.806	666.287	421.679	433.534	357.054	786.88	216.767	797.865	261.379	135.298	333.144
Taf1	171.255	404.501	837.532	205.074	661.685	652.575	310.834	512	315.173	744.434	266.871	224.411	962.071	212.306	464.65	709.176	814.629	212.306
Babam1	222.861	556.408	537.455	95.6704	867.067	519.147	484.382	225.972	159.786	803.414	225.972	344.892	530.056	803.414	280.139	1520.15	128	501.463
Srbd1	75.5835	396.177	461.44	477.713	962.071	596.344	1097.5	1045.52	962.071	256	786.88	89.2636	714.109	415.873	317.365	308.687	380.038	600.491
Sec24c	70.0348	230.72	377.413	312.996	195.361	213.783	200.854	64.4452	170.072	286.026	147.033	296.112	46.2057	90.5097	159.786	634.73	172.446	158.683
Strip1	294.067	249	157.586	249	93.0542	328.557	68.1197	227.544	120.259	114.563	206.5	83.8652	89.8845	657.114	243.875	212.306	268.727	352.139
Npl	739.292	407.315	302.334	4329.55	65.7993	6700.25	556.408	576.03	212.306	455.087	78.7932	427.565	1552.09	91.7731	1314.23	274.374	1089.92	81.0084
Golt1b	1438.15	421.679	250.732	508.463	306.555	1074.91	265.028	792.353	544.958	274.374	105.42	792.353	592.224	404.501	1858.6	962.071	1120.56	232.325
Polh	99.0442	199.466	233.941	261.379	114.563	604.668	104.691	572.051	415.873	87.4266	71.5064	572.051	754.826	93.7015	103.25	83.8652	335.461	89.2636
Arrdc1	522.758	1009.9	342.509	266.871	1089.92	537.455	1795.29	188.706	714.109	648.067	209.383	224.411	265.028	430.539	143.013	1009.9	410.148	140.07
Aim1	68.1197	109.896	110.661	34.5353	146.018	225.972	35.7532	157.586	99.0442	85.6274	74.028	29.446	48.1679	47.5048	72.0037	35.261	48.5029	548.748
Arg2	724.077	3444.31	1168.14	3795.3	2105.58	1152.06	1871.53	2048	519.147	4451.27	2665.15	3541.14	916.506	1795.29	1820.35	3848.29	2486.67	1675.06
Wdr89	116.162	159.786	357.054	116.162	184.823	445.722	418.766	69.551	156.498	744.434	388.023	477.713	243.875	340.144	424.612	284.05	352.139	335.461
Tfcp2l1	87.4266	47.5048	56.8859	61.8199	191.341	310.834	39.9466	88.0347	266.871	152.219	61.8199	252.476	134.364	43.7133	68.1197	74.028	120.259	132.514
4921536K21Rik	38.8542	245.572	123.64	42.2243	200.854	160.898	212.306	58.4852	28.443	142.025	203.657	276.282	30.2738	52.3457	64	32.4467	50.2134	34.5353
Mnd1	229.126	1418.35	982.286	398.932	855.13	962.071	1060.11	120.259	445.722	177.294	541.193	1438.15	290.018	2134.97	119.428	396.177	202.251	935.763
Slco3a1	407.315	337.794	820.296	177.294	312.996	430.539	404.501	935.763	190.019	143.013	259.574	112.986	254.232	393.44	136.239	639.145	398.932	481.036
Gsta4	238.856	526.394	1351.18	781.445	797.865	995.999	491.143	324.034	1332.57	1341.84	666.287	820.296	326.288	714.109	442.643	119.428	467.882	344.892
Ptdss1	382.681	922.88	613.109	342.509	776.047	93.7015	709.176	760.076	617.374	530.056	256	143.013	176.069	238.856	317.365	398.932	333.144	1074.91
Zfp677	3541.14	288.015	100.427	467.882	152.219	592.224	401.707	219.793	1541.37	776.047	268.727	317.365	962.071	213.783	134.364	661.685	867.067	1120.56
Zfp599	342.509	670.921	484.382	390.722	123.64	1351.18	199.466	1296.13	150.123	2120.22	233.941	372.217	1234.75	196.72	2048	613.109	515.561	109.896
Ap3m2	52.7098	128.89	40.2244	37.2715	42.5179	25.9921	29.6508	101.829	36.2523	49.18	28.84	139.102	55.7152	37.014	81.0084	113.772	29.6508	54.5686
Atp6ap1l	35.5062	90.5097	86.8227	35.0174	357.054	34.0598	34.5353	96.3358	38.5859	29.446	30.6965	29.6508	176.069	630.346	159.786	30.6965	35.261	34.7755
Stx18	76.1093	254.232	116.97	143.013	430.539	183.546	153.277	74.028	116.97	88.0347	81.0084	60.9688	65.3448	56.1028	83.8652	61.3929	52.7098	86.2229
1700029P11Rik	74.028	249	153.277	101.829	292.036	141.044	298.172	64.4452	388.023	112.206	374.806	68.5935	32.8996	82.1393	82.1393	560.278	154.343	69.0706
Gm17535	48983.2	7434.4	8599.28	568.1	556.408	501.463	95287.5	404.501	3821.7	36865.9	14164.6	15393.1	1924.14	1964.57	1408.55	20882.4	491.143	11268.4
Trim23	133.436	337.794	442.643	140.07	232.325	344.892	222.861	56.8859	195.361	163.144	181.019	254.232	317.365	105.42	221.322	448.822	407.315	657.114
Utp15	1758.34	245.572	885.286	515.561	1009.9	1468.37	537.455	1951	891.444	2164.77	541.193	1606.83	560.278	130.69	666.287	1287.18	634.73	1458.23
Tmem106c	112.986	105.42	265.028	80.4489	229.126	284.05	263.197	198.088	132.514	522.758	630.346	372.217	186.108	88.647	156.498	237.207	284.05	270.597
Slc7a2	50.5626	270.597	69.0706	130.69	215.269	41.0696	410.148	113.772	71.5064	78.249	116.97	222.861	36.5044	61.3929	38.0546	79.3413	131.599	122.786
Gm13397	43.7133	38.5859	45.2548	49.5221	36.2523	166.572	140.07	298.172	144.007	68.5935	230.72	35.5062	205.074	41.0696	64.4452	50.2134	357.054	54.9482
Gm10718	207105	46663.3	67847.1	3516.68	2740.08	1770.57	348307	1897.65	25006.2	223513	90147.5	76332	8192	10884.6	10226.3	100025	2856.44	51776.1
Ctsb	113.772	153.277	153.277	1758.34	55.7152	1379.57	294.067	916.506	670.921	112.986	221.322	191.341	634.73	139.102	1314.23	855.13	333.144	88.647
Prkx	410.148	2134.97	1924.14	729.114	617.374	704.277	613.109	734.185	1541.37	1499.22	418.766	867.067	1045.52	2320.15	975.501	995.999	1897.65	1060.11
Copb2	1097.5	1858.6	704.277	176.069	2076.59	1209.34	1675.06	324.034	820.296	739.292	885.286	797.865	929.3	572.051	1097.5	770.686	501.463	172.446
Vrk1	292.036	3147.52	380.038	458.253	873.098	2149.82	324.034	128.89	170.072	321.795	407.315	592.224	369.646	989.119	948.826	897.644	413.001	77.1717
Erg	144.007	268.727	33.3589	23.9176	34.7755	68.1197	60.1295	28.0514	31.5594	29.446	62.6829	47.8352	101.829	28.443	27.6652	25.4572	28.6408	39.6706
Mrc1	93.0542	333.144	349.706	165.421	304.437	79.3413	72.0037	79.3413	149.086	206.5	81.0084	157.586	76.6386	288.015	133.436	50.2134	552.565	199.466
Hnrnpm	120.259	98.36	118.603	242.191	250.732	209.383	286.026	128.89	145.009	83.8652	153.277	491.143	150.123	91.1392	494.559	132.514	724.077	97.0059
Gramd1c	31.779	70.5219	60.1295	29.8571	157.586	36.2523	119.428	57.68	467.882	29.8571	136.239	128.89	67.1819	37.7918	51.2685	32.2226	30.0647	103.25
Scg3	83.2859	657.114	657.114	128	849.223	280.139	265.028	292.036	929.3	477.713	600.491	625.992	474.413	1964.57	235.568	885.286	200.854	288.015
Rbp7	604.668	106.153	249	634.73	94.3532	95.0095	225.972	171.255	116.97	393.44	121.095	95.6704	159.786	88.0347	548.748	109.137	556.408	190.019
Atxn3	455.087	176.069	497.999	580.037	820.296	2241.11	259.574	648.067	230.72	1089.92	1112.82	1251.98	1629.26	2385.37	3902.01	451.944	564.175	321.795
Nudt7	44.6318	508.463	380.038	66.257	70.0348	85.6274	324.034	135.298	103.25	178.527	113.772	430.539	179.769	259.574	60.9688	128.89	159.786	186.108
Trap1a	1112.82	388.023	792.353	186.108	203.657	765.363	704.277	165.421	111.43	249	2288.2	1675.06	187.403	714.109	734.185	278.204	134.364	103.25
Ap1m2	530.056	1217.75	809.002	225.972	1552.09	158.683	541.193	385.343	2105.58	199.466	1074.91	861.078	729.114	530.056	608.874	1052.79	207.937	497.999
Mfsd1	212.306	487.751	837.532	209.383	1024	243.875	897.644	324.034	172.446	377.413	101.829	427.565	744.434	1499.22	625.992	814.629	929.3	481.036
Gm1840	134.364	200.854	191.341	304.437	608.874	172.446	770.686	101.829	458.253	359.538	1251.98	439.586	200.854	461.44	501.463	326.288	172.446	247.28
Coq10a	106.153	54.1917	104.691	41.9326	237.207	81.5719	276.282	44.9422	129.787	45.5696	46.5271	170.072	41.6429	382.681	38.3193	60.1295	233.941	41.0696
Rora	93.7015	54.1917	70.0348	93.7015	240.518	75.0614	55.3304	66.7178	67.6492	238.856	178.527	247.28	49.5221	49.8665	139.102	130.69	61.8199	97.0059
Enox2	1278.29	342.509	130.69	78.7932	464.65	120.259	202.251	99.7331	209.383	564.175	657.114	85.6274	282.088	76.6386	335.461	477.713	127.116	209.383
Ppp1r3d	1734.13	1663.49	1488.87	1418.35	2091.03	560.278	5007.93	504.951	922.88	2418.67	1499.22	843.357	685.019	1541.37	71.0124	2048	200.854	2019.8
Soat1	324.034	1871.53	714.109	2320.15	1314.23	372.217	2256.7	544.958	1332.57	2076.59	477.713	739.292	982.286	1067.48	867.067	1770.57	1428.22	2062.24
G6pd2	68.1197	200.854	72.0037	72.5046	137.187	148.056	159.786	131.599	263.197	138.141	83.8652	427.565	138.141	235.568	64.4452	245.572	66.7178	89.8845
Abcf2	464.65	2256.7	1951	3104.19	2452.44	2418.67	2019.8	3304	1722.16	3191.46	2957.17	1595.73	1287.18	572.051	2683.69	4803.93	1629.26	1884.54
Parpbp	60.5477	77.7085	100.427	53.8174	109.137	64.8934	44.3235	225.972	91.1392	232.325	95.0095	278.204	47.5048	41.6429	225.972	60.9688	47.5048	137.187
A1bg	30.4844	51.6251	81.0084	49.5221	95.0095	222.861	71.5064	132.514	62.6829	53.4456	359.538	36.2523	51.6251	97.0059	80.4489	118.603	41.0696	31.125
Gm6502	4039.61	5873.48	1499.22	6080.61	32995.9	219.793	65083.3	19083	10226.3	9607.86	5832.91	2916.45	20311.4	33923.6	1398.83	54728.3	7643.41	29737.6
Gm7104	83.2859	170.072	537.455	724.077	442.643	694.581	1448.15	227.544	157.586	596.344	278.204	497.999	1009.9	151.167	257.781	580.037	274.374	324.034
Zfp420	184.823	995.999	568.1	604.668	421.679	317.365	873.098	630.346	885.286	809.002	298.172	274.374	162.017	115.36	344.892	1160.07	522.758	481.036
Aass	424.612	198.088	212.306	224.411	261.379	103.25	176.069	213.783	427.565	83.2859	324.034	101.125	92.4115	66.257	102.537	145.009	133.436	119.428
Sva	67.6492	382.681	1200.98	1332.57	873.098	879.171	58.4852	256	152.219	122.786	982.286	803.414	1379.57	4544.8	393.44	33.1285	99.7331	38.8542
Vps36	75.5835	70.0348	135.298	90.5097	352.139	276.282	102.537	92.4115	75.5835	158.683	195.361	108.383	263.197	56.1028	77.7085	133.436	87.4266	100.427
Gm2026	1168.14	1082.39	1606.83	3615.55	744.434	2105.58	2225.63	1820.35	2916.45	4482.23	2210.26	1002.93	2435.5	4389.98	2574.36	891.444	1379.57	1097.5
Rspo2	190.019	709.176	165.421	136.239	694.581	560.278	166.572	215.269	205.074	215.269	160.898	83.8652	433.534	216.767	157.586	249	484.382	278.204
Gm3763	41.6429	31.125	257.781	18.3792	36.2523	36.0019	40.2244	158.683	99.0442	99.7331	14.0257	48.5029	16.6795	19.6983	27.6652	64.4452	33.5909	202.251
Dnajc10	46.5271	56.8859	153.277	235.568	47.8352	116.162	145.009	183.546	80.4489	45.8866	43.7133	47.8352	147.033	103.968	58.0812	35.5062	634.73	296.112
Naf1	427.565	497.999	377.413	2179.83	178.527	176.069	1060.11	714.109	369.646	491.143	330.842	1009.9	396.177	149.086	494.559	315.173	388.023	897.644
Lbr	149.086	357.054	306.555	103.25	278.204	181.019	86.8227	530.056	133.436	109.896	151.167	254.232	354.588	60.9688	249	352.139	1287.18	219.793
Cyct	19.4271	21.5557	100.427	18.2522	60.1295	33.3589	145.009	19.0273	26.3549	22.0087	21.7057	20.5348	47.8352	23.5883	29.2426	30.0647	52.7098	17.8766
Gm21447	29.446	58.4852	93.0542	40.2244	66.257	37.2715	37.5307	103.25	90.5097	99.0442	37.5307	23.7524	29.446	35.5062	49.8665	82.1393	35.5062	344.892
Gm21657	29.446	58.4852	93.0542	40.2244	66.257	37.2715	37.5307	103.25	90.5097	99.0442	37.5307	23.7524	29.446	35.5062	49.8665	82.1393	35.5062	344.892
Gm6346	2610.3	2957.17	744.434	4124.49	23170.5	106.153	40063.5	15608	7486.11	5042.77	4359.66	2033.85	13777.2	21321.2	552.565	39511.9	6793.79	23821.9
Pgm1	112.206	82.1393	458.253	93.7015	92.4115	73.0089	439.586	69.0706	448.822	259.574	380.038	471.136	89.2636	324.034	78.249	308.687	162.017	91.7731
Nemf	2134.97	1052.79	288.015	362.039	374.806	621.668	675.588	300.246	556.408	1045.52	533.742	709.176	670.921	1675.06	556.408	233.941	484.382	147.033
Ltv1	6653.97	776.047	3396.89	8659.09	1992	11190.6	2683.69	2592.27	861.078	2256.7	3125.78	6936.54	15286.8	2134.97	8135.41	481.036	2179.83	1871.53
Prelid1	139.102	625.992	396.177	1408.55	344.892	481.036	357.054	487.751	284.05	415.873	404.501	648.067	326.288	855.13	209.383	304.437	249	75.5835
Pawr	96.3358	72.5046	64	56.8859	250.732	243.875	132.514	86.8227	198.088	71.0124	230.72	382.681	53.8174	310.834	80.4489	140.07	194.012	67.6492
Pdzd8	78.249	512	433.534	298.172	643.591	809.002	648.067	308.687	600.491	568.1	519.147	207.937	455.087	272.479	455.087	308.687	340.144	213.783
Pcgf6	230.72	210.839	596.344	388.023	421.679	1067.48	382.681	508.463	491.143	328.557	458.253	922.88	675.588	1606.83	212.306	146.018	1112.82	335.461
Pdcd6	39.6706	54.9482	95.0095	35.0174	128	176.069	537.455	109.896	53.0765	79.3413	67.6492	115.36	47.1766	522.758	48.8403	194.012	39.9466	156.498
Gm2927	56.1028	54.5686	173.645	35.7532	84.4485	126.238	153.277	64	99.7331	99.0442	31.779	74.5429	28.84	16.4498	36.0019	60.5477	64.4452	270.597
Gm20608	989.119	407.315	298.172	1287.18	724.077	1438.15	237.207	362.039	238.856	274.374	116.97	153.277	634.73	556.408	770.686	634.73	1314.23	335.461
Serpinb12	40.5042	44.3235	62.2499	28.2465	227.544	35.0174	93.0542	23.2636	27.6652	34.2968	122.786	29.446	24.0839	49.5221	56.493	48.1679	71.5064	96.3358
Gm21738	30152.7	8539.88	13034.1	861.078	797.865	564.175	61572.6	604.668	4640.29	34877.3	16270.8	14868.8	2149.82	2368.9	3281.18	19215.7	685.019	9674.69
Cubn	46.5271	380.038	187.403	143.013	126.238	292.036	159.786	120.259	41.9326	282.088	393.44	119.428	433.534	47.1766	113.772	73.5167	120.259	74.028
Ptpra	296.112	544.958	657.114	1428.22	995.999	749.612	484.382	1370.04	639.145	388.023	442.643	410.148	326.288	374.806	174.853	989.119	467.882	916.506
Samd1	254.232	596.344	1332.57	719.076	600.491	121.095	744.434	144.007	324.034	216.767	552.565	337.794	215.269	263.197	243.875	156.498	250.732	494.559
Tmem255b	159.786	1243.34	152.219	699.413	1820.35	776.047	1105.13	349.706	487.751	754.826	4067.71	515.561	335.461	935.763	278.204	1160.07	306.555	694.581
Gm2799	31.779	82.7106	415.873	27.4741	67.6492	70.5219	71.5064	62.2499	112.206	80.4489	29.0406	82.1393	35.5062	23.1029	39.1245	52.3457	88.0347	288.015
Gda	814.629	680.287	1379.57	427.565	2033.85	209.383	2304.12	885.286	1226.22	2486.67	2817.11	1278.29	1782.89	734.185	390.722	929.3	734.185	1192.69
Sf3b3	144.007	604.668	962.071	491.143	2665.15	568.1	1287.18	714.109	685.019	639.145	666.287	666.287	1269.46	592.224	250.732	1478.58	298.172	1260.69
Intu	272.479	75.0614	288.015	51.9842	78.7932	39.1245	97.0059	54.9482	48.1679	54.9482	109.896	122.786	48.1679	53.4456	87.4266	56.493	164.279	165.421
Cct2	310.834	962.071	916.506	962.071	3743.05	302.334	564.175	282.088	1016.93	1105.13	948.826	3492.39	548.748	1448.15	739.292	584.071	1105.13	648.067
Gm16581	643.591	367.093	380.038	1379.57	455.087	374.806	274.374	975.501	171.255	221.322	357.054	576.03	879.171	91.7731	243.875	580.037	445.722	661.685
Pnrc2	155.417	157.586	729.114	243.875	448.822	159.786	544.958	580.037	112.206	143.013	401.707	163.144	354.588	205.074	335.461	335.461	126.238	178.527
Enpp3	65.7993	41.0696	144.007	42.8137	119.428	57.2816	123.64	38.5859	46.5271	304.437	122.786	38.8542	37.2715	48.8403	60.5477	37.5307	45.8866	39.3966
Kif16b	760.076	445.722	729.114	630.346	1144.1	436.549	1833.01	1002.93	1478.58	2272.4	897.644	1278.29	1089.92	497.999	504.951	335.461	1978.24	657.114
Palb2	268.727	2759.13	929.3	916.506	2896.31	975.501	1468.37	448.822	537.455	1260.69	1016.93	504.951	776.047	744.434	317.365	1530.73	942.272	564.175
Tex15	1858.6	298.172	230.72	40.5042	270.597	230.72	216.767	1260.69	120.259	903.888	95.0095	151.167	41.9326	385.343	491.143	1009.9	296.112	88.647
AW554918	639.145	1192.69	3236.01	792.353	2592.27	2452.44	2702.35	1144.1	2646.74	1795.29	4803.93	776.047	2592.27	1152.06	2272.4	2452.44	1910.85	2256.7
Catsperg1	50.5626	38.3193	121.938	83.8652	30.4844	304.437	30.91	152.219	36.2523	103.25	124.5	42.2243	78.249	35.261	48.1679	39.6706	126.238	84.4485
Dpy19l3	37.5307	142.025	61.8199	42.8137	75.5835	64	106.153	47.5048	116.162	101.829	28.84	38.5859	40.7859	46.5271	24.4201	37.5307	54.9482	38.5859
Gm6468	3019.3	4870.99	1038.29	4870.99	28724.6	198.088	57052.4	16158.4	7590.61	8480.89	4904.87	1937.53	15936	26987.4	879.171	47975.2	6517.03	25531.7
Gosr1	163.144	67.6492	117.784	62.2499	49.5221	102.537	184.823	103.25	144.007	67.1819	41.0696	337.794	99.0442	51.6251	207.937	238.856	484.382	37.2715
Bub1	330.842	643.591	843.357	497.999	1924.14	1251.98	335.461	294.067	820.296	739.292	1144.1	689.784	1978.24	1710.26	433.534	1184.45	861.078	1428.22
Prpf4	229.126	71.5064	79.3413	100.427	50.9143	657.114	266.871	168.897	415.873	666.287	74.028	58.4852	335.461	132.514	393.44	247.28	461.44	88.647
Cul2	60.5477	195.361	242.191	284.05	410.148	630.346	377.413	388.023	114.563	191.341	227.544	754.826	445.722	198.088	252.476	82.7106	238.856	186.108
Gm19807	109.137	99.0442	16.3362	128	28.443	29.8571	32.6724	30.2738	22.0087	95.0095	37.2715	104.691	82.7106	73.5167	67.6492	70.5219	19.8353	20.393
Bbox1	31.5594	19.5622	53.0765	40.5042	29.8571	27.8576	20.9663	34.7755	19.4271	23.2636	60.9688	25.1067	257.781	70.5219	20.1122	20.1122	26.1729	44.6318
Gm8700	182.278	127.116	290.018	512	163.144	91.7731	178.527	237.207	174.853	170.072	113.772	126.238	117.784	150.123	330.842	541.193	79.8932	321.795
Slxl1	109.137	67.6492	158.683	77.1717	257.781	40.2244	173.645	134.364	504.951	82.1393	32.6724	826.001	55.7152	89.8845	52.3457	43.1115	66.257	576.03
Bcar3	526.394	2179.83	2521.38	1332.57	2210.26	1031.12	3147.52	552.565	481.036	1541.37	1234.75	1160.07	657.114	3326.99	580.037	621.668	891.444	1200.98
Zfyve9	942.272	2352.53	1552.09	709.176	1770.57	1341.84	916.506	564.175	1160.07	648.067	1128.35	455.087	765.363	477.713	298.172	1226.22	1234.75	734.185
Lipo1	617.374	445.722	133.436	442.643	418.766	177.294	464.65	288.015	263.197	630.346	359.538	349.706	194.012	73.0089	81.5719	814.629	873.098	179.769
Wrap53	192.672	116.97	86.8227	61.8199	94.3532	171.255	55.3304	568.1	178.527	87.4266	71.0124	60.9688	247.28	67.1819	67.1819	69.551	153.277	57.2816
Gmds	64.4452	1782.89	1858.6	163.144	760.076	163.144	1251.98	182.278	274.374	151.167	592.224	519.147	128.89	382.681	194.012	317.365	163.144	786.88
Exoc6	56.493	80.4489	62.6829	86.2229	147.033	50.9143	63.5579	94.3532	167.73	163.144	139.102	48.8403	221.322	38.8542	158.683	157.586	50.5626	105.42
Ttf1	85.6274	321.795	97.0059	515.561	99.0442	324.034	62.6829	410.148	129.787	385.343	97.6806	178.527	276.282	243.875	140.07	71.0124	162.017	95.6704
Btbd18	982.286	203.657	172.446	765.363	608.874	1807.78	162.017	530.056	404.501	170.072	458.253	272.479	1710.26	212.306	1379.57	152.219	1562.89	324.034
Vmn1r135	25.2813	28.443	18.6357	30.0647	43.4113	37.2715	101.829	33.1285	61.8199	39.1245	37.2715	37.5307	66.7178	42.5179	17.5087	41.6429	250.732	60.5477
Vmn1r135	25.2813	28.443	18.6357	30.0647	43.4113	37.2715	101.829	33.1285	61.8199	39.1245	37.2715	37.5307	66.7178	42.5179	17.5087	41.6429	250.732	60.5477
Ccnf	103.968	190.019	464.65	352.139	427.565	1509.65	372.217	280.139	230.72	294.067	163.144	225.972	404.501	116.162	298.172	148.056	367.093	347.291
Trmt5	754.826	268.727	312.996	685.019	962.071	129.787	1845.76	364.557	2665.15	1530.73	630.346	79.3413	734.185	1341.84	385.343	1332.57	451.944	544.958
Ceacam10	148.056	173.645	212.306	179.769	544.958	310.834	537.455	87.4266	113.772	174.853	942.272	165.421	164.279	292.036	144.007	148.056	200.854	265.028
Bloc1s4	831.746	572.051	1243.34	955.426	955.426	1305.15	1038.29	328.557	820.296	1686.71	803.414	765.363	237.207	242.191	1341.84	342.509	413.001	282.088
Ica1l	105.42	415.873	35.5062	280.139	163.144	35.261	136.239	58.0812	32.4467	68.1197	132.514	60.9688	237.207	59.3016	75.0614	53.0765	42.5179	157.586
Ing5	76.6386	157.586	104.691	292.036	242.191	202.251	670.921	266.871	286.026	186.108	270.597	174.853	94.3532	508.463	126.238	132.514	556.408	194.012
Styk1	270.597	288.015	272.479	136.239	666.287	147.033	224.411	56.493	83.8652	171.255	359.538	107.635	60.5477	125.366	80.4489	89.2636	52.7098	240.518
Rab8a	401.707	689.784	451.944	120.259	837.532	79.8932	335.461	461.44	132.514	202.251	657.114	814.629	157.586	359.538	326.288	93.7015	206.5	374.806
Scai	54.5686	982.286	855.13	349.706	604.668	374.806	442.643	72.0037	146.018	200.854	754.826	814.629	719.076	162.017	515.561	113.772	209.383	176.069
Zfp445	137.187	433.534	661.685	512	541.193	885.286	404.501	1389.16	652.575	337.794	1652	613.109	451.944	121.095	333.144	576.03	776.047	276.282
Mplkip	172.446	245.572	144.007	203.657	188.706	458.253	122.786	247.28	349.706	166.572	103.968	300.246	508.463	652.575	413.001	617.374	393.44	694.581
Igsf23	68.5935	227.544	166.572	173.645	95.6704	53.8174	99.0442	67.6492	101.829	202.251	88.0347	50.9143	70.5219	79.3413	77.1717	471.136	46.5271	101.125
Slc22a5	274.374	116.162	63.1189	100.427	140.07	48.5029	64.4452	49.8665	113.772	106.153	69.0706	140.07	78.7932	53.0765	64	308.687	93.7015	42.5179
Nhlrc2	75.0614	136.239	196.72	136.239	372.217	141.044	270.597	237.207	259.574	481.036	138.141	84.4485	280.139	156.498	139.102	104.691	349.706	144.007
Rwdd4a	448.822	354.588	867.067	340.144	97.0059	393.44	451.944	349.706	131.599	2005.85	572.051	1009.9	689.784	344.892	247.28	152.219	508.463	59.7141
Vps53	60.5477	149.086	151.167	50.5626	337.794	64.4452	110.661	282.088	83.8652	92.4115	58.892	57.2816	49.5221	298.172	225.972	50.5626	56.493	55.7152
Gm9125	1509.65	249	625.992	1052.79	186.108	2401.97	2048	600.491	224.411	2435.5	1351.18	522.758	2352.53	337.794	2105.58	724.077	1398.83	548.748
Atp6v0d1	166.572	1200.98	413.001	1089.92	1168.14	879.171	596.344	739.292	442.643	604.668	916.506	1287.18	1112.82	1260.69	259.574	515.561	2503.97	1278.29
Tpp2	85.0359	1089.92	552.565	873.098	286.026	458.253	477.713	580.037	254.232	326.288	427.565	754.826	282.088	1038.29	155.417	474.413	724.077	328.557
Prepl	867.067	666.287	873.098	352.139	754.826	183.546	897.644	382.681	298.172	168.897	734.185	680.287	786.88	537.455	404.501	2210.26	224.411	1024
Dusp11	60.1295	183.546	105.42	40.7859	224.411	125.366	97.6806	44.0173	134.364	150.123	135.298	79.8932	96.3358	45.8866	47.1766	276.282	45.8866	67.1819
Rhd	50.9143	556.408	604.668	177.294	885.286	132.514	219.793	541.193	268.727	232.325	233.941	430.539	52.7098	1360.57	93.0542	445.722	174.853	310.834
Mob1a	2320.15	526.394	1278.29	1418.35	929.3	2385.37	1278.29	803.414	1758.34	929.3	694.581	873.098	680.287	1009.9	910.175	276.282	508.463	481.036
Nbn	310.834	415.873	252.476	699.413	263.197	294.067	57.2816	107.635	284.05	99.0442	328.557	689.784	242.191	88.0347	268.727	56.8859	501.463	319.573
Mdh2	218.275	203.657	580.037	430.539	205.074	916.506	152.219	560.278	344.892	263.197	484.382	652.575	369.646	474.413	568.1	515.561	109.137	134.364
Tubgcp4	209.383	390.722	136.239	380.038	335.461	390.722	88.647	140.07	143.013	81.0084	237.207	230.72	272.479	76.1093	153.277	230.72	256	66.257
Gcm2	58.892	69.551	445.722	83.2859	232.325	176.069	304.437	797.865	268.727	150.123	57.2816	213.783	121.095	600.491	56.8859	215.269	160.898	179.769
Znfx1	257.781	975.501	533.742	1128.35	1060.11	831.746	1052.79	1144.1	643.591	1105.13	436.549	837.532	634.73	270.597	337.794	995.999	530.056	879.171
Gm11009	407.315	4359.66	1360.57	630.346	1184.45	474.413	1746.2	393.44	1937.53	2452.44	1795.29	1379.57	1379.57	1640.59	1351.18	1296.13	861.078	1408.55
Nhej1	252.476	2836.7	3169.41	1663.49	1458.23	210.839	3082.75	820.296	935.763	552.565	2521.38	1758.34	803.414	2740.08	1243.34	1509.65	337.794	1251.98
Gnpda1	53.8174	46.5271	156.498	48.1679	42.8137	56.1028	43.7133	118.603	45.8866	115.36	102.537	59.7141	77.7085	47.5048	284.05	62.2499	357.054	71.0124
Stx16	59.7141	118.603	385.343	167.73	150.123	310.834	227.544	159.786	84.4485	122.786	90.5097	109.137	349.706	596.344	88.647	135.298	252.476	85.0359
March6	128	170.072	1305.15	424.612	1097.5	786.88	814.629	962.071	418.766	342.509	357.054	276.282	112.206	1562.89	1136.2	814.629	461.44	617.374
Dbt	151.167	28.443	196.72	35.5062	41.0696	28.443	117.784	24.4201	34.0598	140.07	58.0812	73.5167	37.2715	129.787	53.8174	33.5909	102.537	30.91
Mllt11	1152.06	2149.82	2194.99	916.506	3468.27	1428.22	1770.57	1924.14	1408.55	1770.57	814.629	826.001	1105.13	2179.83	648.067	349.706	709.176	1488.87
Gm8765	157.586	129.787	302.334	357.054	117.784	89.8845	172.446	188.706	105.42	145.009	77.1717	85.6274	101.829	107.635	230.72	280.139	63.1189	268.727
Nbeal1	113.772	430.539	216.767	512	340.144	580.037	754.826	183.546	166.572	410.148	215.269	481.036	342.509	526.394	222.861	274.374	121.938	481.036
Dusp19	1045.52	458.253	216.767	155.417	256	126.238	266.871	675.588	335.461	317.365	873.098	541.193	344.892	617.374	219.793	439.586	227.544	643.591
Mrps17	474.413	213.783	306.555	491.143	187.403	186.108	421.679	194.012	141.044	242.191	442.643	298.172	225.972	962.071	230.72	192.672	274.374	477.713
Calb1	35.261	51.2685	296.112	67.6492	108.383	34.7755	224.411	118.603	113.772	39.3966	308.687	140.07	141.044	56.8859	75.5835	95.0095	179.769	89.2636
Il6ra	143.013	99.7331	95.0095	121.938	100.427	814.629	83.2859	104.691	60.1295	233.941	114.563	219.793	56.8859	377.413	209.383	140.07	215.269	114.563
Gm5929	276.282	216.767	158.683	436.549	491.143	592.224	124.5	143.013	362.039	150.123	652.575	347.291	221.322	265.028	190.019	53.4456	210.839	133.436
Eftud2	66.7178	127.116	59.7141	136.239	160.898	62.6829	190.019	64.8934	153.277	56.8859	62.2499	68.5935	56.8859	1052.79	79.8932	81.5719	76.6386	63.5579
Wls	72.5046	171.255	59.3016	105.42	151.167	77.1717	125.366	66.257	207.937	247.28	66.257	164.279	128	404.501	87.4266	139.102	296.112	188.706
Pqbp1	86.8227	79.3413	121.938	199.466	40.2244	240.518	61.8199	58.892	76.1093	36.0019	56.1028	48.5029	170.072	90.5097	51.6251	222.861	70.5219	61.3929
Gm16404	242.191	127.116	261.379	188.706	362.039	77.7085	259.574	233.941	765.363	242.191	49.8665	1226.22	102.537	148.056	96.3358	85.6274	93.0542	855.13
C330007P06Rik	533.742	247.28	433.534	174.853	145.009	146.018	171.255	302.334	689.784	159.786	427.565	206.5	153.277	393.44	349.706	165.421	157.586	170.072
2610020H08Rik	192.672	237.207	194.012	198.088	56.1028	176.069	67.6492	310.834	124.5	56.493	385.343	118.603	52.3457	105.42	126.238	154.343	141.044	274.374
Gm12312	398.932	515.561	319.573	266.871	436.549	442.643	330.842	458.253	916.506	935.763	675.588	849.223	843.357	929.3	448.822	413.001	242.191	196.72
Gm8212	427.565	580.037	206.5	135.298	792.353	1067.48	115.36	135.298	461.44	152.219	661.685	413.001	317.365	689.784	288.015	40.7859	168.897	145.009
Prosc	430.539	132.514	398.932	143.013	304.437	342.509	315.173	308.687	222.861	286.026	407.315	129.787	484.382	104.691	352.139	240.518	556.408	497.999
Vcl	58.4852	177.294	362.039	89.2636	167.73	294.067	146.018	101.829	69.551	124.5	433.534	103.968	111.43	92.4115	77.1717	188.706	172.446	166.572
Slc30a5	57.2816	122.786	221.322	172.446	41.0696	159.786	85.6274	80.4489	64.8934	57.2816	44.6318	53.4456	49.5221	50.2134	138.141	47.5048	178.527	164.279
Gdi1	1192.69	2033.85	445.722	238.856	1924.14	377.413	1845.76	803.414	2120.22	1314.23	556.408	1184.45	709.176	792.353	519.147	1663.49	270.597	1067.48
Senp8	3929.15	776.047	3795.3	867.067	5042.77	657.114	3743.05	3691.52	3213.66	1722.16	1663.49	1226.22	2836.7	2574.36	1640.59	1978.24	2241.11	2225.63
Mgat4a	407.315	284.05	337.794	491.143	1530.73	298.172	670.921	477.713	666.287	989.119	709.176	1112.82	401.707	380.038	415.873	280.139	245.572	661.685
Idi1	165.421	149.086	315.173	103.25	427.565	310.834	202.251	177.294	263.197	526.394	385.343	142.025	102.537	227.544	71.0124	560.278	200.854	276.282
Shcbp1l	113.772	61.3929	85.0359	45.2548	68.1197	68.1197	93.0542	134.364	47.8352	74.028	128	182.278	83.2859	294.067	93.0542	49.5221	53.0765	118.603
Gnptab	219.793	922.88	404.501	501.463	222.861	487.751	661.685	666.287	114.563	885.286	1652	1097.5	1074.91	179.769	304.437	770.686	229.126	294.067
Wisp3	32	38.8542	49.18	294.067	44.3235	84.4485	60.9688	21.4068	43.4113	28.6408	38.8542	54.1917	62.6829	21.8566	24.9333	30.0647	80.4489	42.2243
Ecsit	34.7755	94.3532	105.42	50.5626	159.786	118.603	48.5029	89.2636	68.5935	71.0124	125.366	222.861	77.1717	44.0173	39.1245	133.436	171.255	38.3193
Rgs2	186.108	975.501	1260.69	181.019	1287.18	85.0359	942.272	410.148	588.134	200.854	552.565	515.561	1016.93	2778.33	91.1392	792.353	162.017	261.379
Hdhd1a	65.3448	37.014	16.6795	79.8932	52.3457	17.1484	25.1067	14.5203	44.0173	14.3204	53.0765	21.5557	222.861	16.4498	13.8326	22.0087	30.4844	18.7654
Gm14036	955.426	1370.04	2336.28	1234.75	1640.59	1807.78	1820.35	776.047	885.286	4182.07	3875.05	2033.85	3420.52	2778.33	1499.22	719.076	1910.85	942.272
Hook1	230.72	439.586	685.019	897.644	826.001	224.411	929.3	786.88	564.175	809.002	433.534	235.568	968.763	349.706	897.644	1278.29	588.134	1398.83
Pdcd4	1734.13	4770.75	2320.15	1360.57	4938.99	3468.27	3956.48	2916.45	3019.3	2574.36	2134.97	3350.13	3373.43	4124.49	2105.58	1686.71	670.921	1052.79
Tuba1a	1152.06	1278.29	2418.67	1260.69	948.826	3213.66	1009.9	861.078	989.119	4608.24	533.742	3541.14	2556.58	3326.99	1520.15	1746.2	519.147	891.444
Zfp69	1009.9	494.559	477.713	643.591	560.278	212.306	1031.12	512	837.532	229.126	1009.9	324.034	276.282	243.875	657.114	1710.26	340.144	968.763
Bcl2l13	430.539	464.65	541.193	163.144	739.292	1045.52	388.023	968.763	298.172	1323.37	675.588	328.557	415.873	342.509	276.282	385.343	352.139	194.012
Styx	107.635	63.5579	199.466	212.306	130.69	556.408	335.461	809.002	110.661	270.597	60.1295	74.028	337.794	451.944	286.026	182.278	310.834	249
Mrpl9	178.527	282.088	138.141	118.603	439.586	114.563	448.822	364.557	133.436	552.565	160.898	487.751	247.28	265.028	186.108	222.861	134.364	195.361
Sos2	168.897	182.278	600.491	261.379	519.147	310.834	203.657	286.026	337.794	666.287	209.383	280.139	388.023	174.853	192.672	541.193	183.546	141.044
Rps11-ps1	374.806	439.586	451.944	1992	1251.98	3281.18	849.223	739.292	261.379	903.888	584.071	515.561	1499.22	548.748	942.272	3125.78	317.365	497.999
Tmem181a	442.643	1468.37	837.532	427.565	786.88	131.599	182.278	935.763	604.668	418.766	427.565	639.145	754.826	2304.12	382.681	421.679	1038.29	198.088
Pde8a	148.056	714.109	191.341	714.109	487.751	261.379	537.455	508.463	209.383	648.067	290.018	588.134	324.034	401.707	89.8845	544.958	415.873	154.343
Usp14	69.0706	89.8845	112.986	143.013	139.102	254.232	159.786	76.1093	53.0765	182.278	333.144	166.572	93.0542	99.7331	103.968	61.3929	56.8859	143.013
Gm20091	471.136	210.839	604.668	1897.65	413.001	256	467.882	137.187	347.291	544.958	225.972	568.1	580.037	873.098	1243.34	164.279	138.141	143.013
Tfam	116.97	238.856	388.023	380.038	724.077	362.039	306.555	90.5097	179.769	91.7731	93.0542	163.144	183.546	261.379	90.5097	556.408	70.0348	109.137
Gm11196	261.379	639.145	2435.5	4938.99	1530.73	2721.15	948.826	1398.83	826.001	989.119	530.056	7281.4	1468.37	2469.49	2977.74	2149.82	1897.65	1675.06
Dcaf6	158.683	165.421	526.394	182.278	268.727	179.769	183.546	98.36	215.269	342.509	424.612	159.786	477.713	390.722	111.43	256	337.794	190.019
Vps26b	72.0037	102.537	129.787	128	32.4467	164.279	56.8859	41.6429	58.892	151.167	67.1819	36.5044	42.8137	113.772	154.343	34.0598	86.8227	69.0706
Ints9	719.076	675.588	300.246	560.278	621.668	1112.82	259.574	100.427	50.5626	694.581	278.204	369.646	263.197	666.287	464.65	497.999	501.463	124.5
Ccnb2-ps	38.0546	19.8353	19.5622	35.5062	25.6342	34.7755	31.779	18.0009	20.393	121.095	62.2499	42.5179	38.3193	60.1295	76.6386	59.7141	34.7755	35.0174
1700048O20Rik	237.207	298.172	1168.14	689.784	942.272	714.109	304.437	321.795	481.036	300.246	648.067	694.581	224.411	1964.57	256	515.561	471.136	141.044
Rpl39	719.076	319.573	776.047	76.6386	364.557	910.175	304.437	455.087	621.668	734.185	306.555	1398.83	245.572	962.071	962.071	123.64	1105.13	158.683
Fam222a	61.8199	106.891	51.9842	141.044	69.551	191.341	101.829	24.9333	23.9176	209.383	30.6965	67.6492	55.3304	53.0765	66.7178	112.986	36.7583	49.8665
Gm10807	42.5179	30.2738	45.5696	63.5579	139.102	29.6508	96.3358	41.3553	52.3457	36.5044	148.056	47.5048	28.6408	131.599	27.0958	328.557	94.3532	124.5
Tsr1	156.498	219.793	227.544	292.036	82.1393	330.842	110.661	100.427	249	85.0359	178.527	111.43	548.748	280.139	157.586	333.144	157.586	101.829
Agpat5	347.291	451.944	621.668	903.888	369.646	522.758	501.463	512	324.034	749.612	1112.82	714.109	1226.22	69.0706	749.612	242.191	652.575	145.009
Pdcd10	1499.22	430.539	630.346	342.509	1217.75	1128.35	849.223	484.382	242.191	1408.55	415.873	1360.57	312.996	474.413	1734.13	243.875	224.411	1052.79
Ttbk2	89.2636	526.394	165.421	65.3448	135.298	354.588	418.766	196.72	119.428	96.3358	99.7331	69.0706	134.364	99.0442	147.033	259.574	89.8845	121.938
Slc44a1	125.366	139.102	153.277	225.972	192.672	45.8866	149.086	149.086	224.411	119.428	114.563	194.012	111.43	118.603	160.898	50.2134	57.2816	72.5046
Gm906	245.572	167.73	519.147	501.463	128	116.97	238.856	168.897	158.683	233.941	110.661	143.013	154.343	147.033	298.172	487.751	88.647	357.054
Dtl	1686.71	1675.06	2817.11	508.463	1260.69	1305.15	2418.67	1448.15	786.88	729.114	803.414	1287.18	2486.67	487.751	2164.77	1951	1418.35	584.071
Vps45	117.784	127.116	114.563	60.1295	55.7152	42.8137	62.2499	142.025	41.3553	43.1115	57.68	36.7583	42.2243	170.072	38.3193	35.261	143.013	119.428
Cmtm6	117.784	461.44	634.73	2385.37	855.13	224.411	359.538	254.232	1398.83	342.509	424.612	512	861.078	1758.34	306.555	522.758	820.296	439.586
Ankib1	160.898	229.126	382.681	125.366	749.612	142.025	209.383	116.162	347.291	210.839	120.259	144.007	296.112	344.892	333.144	803.414	149.086	250.732
Bzw2	69.0706	78.249	134.364	149.086	40.7859	121.095	64	64	207.937	209.383	68.1197	59.7141	50.9143	75.0614	56.493	56.8859	62.2499	55.3304
Zswim7	1176.27	1468.37	1074.91	962.071	1370.04	910.175	1820.35	172.446	1746.2	292.036	2005.85	1686.71	342.509	3082.75	781.445	867.067	377.413	989.119
Atp1b3	1074.91	3147.52	2019.8	3304	1618	1499.22	5480.15	3396.89	1606.83	1499.22	1332.57	1584.71	1795.29	6208.38	3061.45	3743.05	1552.09	4544.8
Pygm	330.842	88.0347	306.555	216.767	108.383	354.588	101.125	377.413	139.102	458.253	78.249	146.018	70.5219	243.875	103.968	58.0812	164.279	256
Gm6344	1296.13	1710.26	2957.17	2320.15	2538.92	2134.97	2469.49	861.078	975.501	4837.35	4640.29	3082.75	4973.34	3516.68	1924.14	776.047	2256.7	1234.75
Akip1	1370.04	1105.13	1296.13	1168.14	3147.52	1652	3373.43	989.119	1807.78	2836.7	2256.7	1562.89	4705.07	1418.35	504.951	2149.82	873.098	2977.74
Gm12794	37640.5	50012.5	29944.4	62432.1	66450.8	63303.6	100721	96617.7	33225.4	29737.6	34877.3	72716.7	87076.8	16844.6	23987.6	91405.9	47975.2	97966.4
Ttc39d	53.0765	63.1189	101.829	29.0406	25.8125	21.4068	71.5064	35.261	40.7859	47.8352	37.014	32.4467	84.4485	68.5935	66.7178	29.8571	36.5044	44.9422
Tbx19	709.176	1770.57	2797.65	995.999	2225.63	3468.27	2336.28	1314.23	1192.69	2646.74	1758.34	1097.5	2521.38	1807.78	1314.23	995.999	1176.27	596.344
Ythdc2	71.0124	131.599	377.413	617.374	362.039	78.7932	119.428	526.394	560.278	210.839	177.294	123.64	256	158.683	99.0442	340.144	294.067	471.136
Entpd1	359.538	530.056	404.501	114.563	643.591	89.2636	508.463	596.344	564.175	321.795	335.461	139.102	171.255	451.944	274.374	1200.98	215.269	233.941
Tmem181c-ps	464.65	1408.55	942.272	413.001	572.051	167.73	233.941	508.463	418.766	342.509	436.549	497.999	962.071	1782.89	344.892	404.501	617.374	188.706
Cd177	157.586	195.361	131.599	134.364	150.123	141.044	138.141	163.144	116.97	77.1717	112.206	48.1679	49.5221	67.1819	83.2859	390.722	138.141	59.7141
Nampt	116.162	127.116	191.341	382.681	119.428	481.036	188.706	32.6724	229.126	263.197	415.873	349.706	837.532	296.112	744.434	302.334	56.8859	104.691
Gm13921	786.88	1144.1	1606.83	1105.13	1217.75	1152.06	1408.55	464.65	694.581	2936.74	2320.15	1629.26	2592.27	1937.53	1045.52	407.315	1278.29	643.591
LOC545763	82.1393	328.557	173.645	233.941	2435.5	113.772	6608.01	1370.04	442.643	270.597	163.144	137.187	501.463	1287.18	97.0059	3213.66	357.054	617.374
C2cd2	34.0598	125.366	95.0095	66.7178	81.5719	136.239	58.4852	39.9466	30.2738	44.0173	32.2226	45.2548	32	40.2244	34.5353	49.5221	32.4467	39.3966
Klhl12	103.968	242.191	153.277	69.551	210.839	139.102	160.898	357.054	98.36	148.056	198.088	596.344	205.074	75.5835	292.036	225.972	174.853	117.784
Zfp248	77.1717	48.5029	43.1115	147.033	106.153	55.3304	216.767	112.986	132.514	162.017	77.1717	142.025	50.5626	60.5477	57.68	82.7106	48.8403	182.278
Spcs1	45.2548	191.341	54.5686	74.028	127.116	114.563	44.6318	113.772	48.5029	138.141	79.8932	156.498	68.1197	79.8932	144.007	128	66.257	103.968
Mtmr12	576.03	415.873	272.479	215.269	164.279	374.806	95.0095	158.683	56.493	159.786	199.466	282.088	102.537	137.187	1052.79	321.795	199.466	83.2859
Cbln4	27.2843	24.761	18.7654	68.1197	60.1295	34.5353	59.7141	24.59	19.8353	16.3362	25.8125	25.9921	15.7797	25.2813	14.9285	38.8542	51.9842	43.4113
Kif18b	873.098	430.539	501.463	568.1	455.087	719.076	167.73	576.03	237.207	342.509	167.73	380.038	477.713	128.89	340.144	451.944	340.144	302.334
Gm6851	442.643	709.176	3420.52	4482.23	1448.15	2778.33	803.414	1360.57	621.668	922.88	552.565	9216.48	1845.76	1746.2	1910.85	2062.24	2628.46	2033.85
Lbx2	118.603	22.9433	66.7178	36.2523	26.1729	72.5046	33.8246	32.4467	25.2813	50.9143	57.68	32.6724	51.6251	79.8932	38.3193	113.772	39.1245	27.6652
Cbx2	1937.53	2452.44	685.019	2091.03	831.746	1640.59	1314.23	1370.04	1060.11	2836.7	1089.92	548.748	1045.52	196.72	770.686	1243.34	2916.45	439.586
Cebpz	786.88	415.873	1251.98	709.176	765.363	1209.34	2272.4	1573.76	613.109	290.018	1468.37	433.534	1509.65	891.444	1629.26	1016.93	916.506	548.748
Gpr89	183.546	200.854	117.784	74.5429	100.427	213.783	196.72	159.786	143.013	84.4485	187.403	89.8845	97.6806	94.3532	58.892	91.7731	58.0812	42.5179
Mknk2	249	280.139	352.139	572.051	337.794	179.769	233.941	548.748	415.873	154.343	173.645	719.076	359.538	294.067	362.039	544.958	142.025	159.786
Sec23ip	352.139	300.246	237.207	173.645	364.557	268.727	121.095	282.088	157.586	330.842	91.7731	625.992	526.394	124.5	286.026	265.028	430.539	148.056
1700018B24Rik	685.019	6208.38	6080.61	5256.91	8659.09	2194.99	5914.33	2105.58	4359.66	2836.7	5556.65	7082.29	2241.11	9877.98	4770.75	2164.77	1105.13	2134.97
Gm11115	24.2515	33.8246	45.2548	78.249	46.8507	35.7532	32.2226	53.4456	76.6386	66.257	73.0089	150.123	56.493	47.8352	96.3358	36.2523	166.572	92.4115
4930550C14Rik	427.565	1243.34	1758.34	445.722	3082.75	1509.65	1105.13	349.706	1845.76	1234.75	1499.22	2646.74	552.565	1031.12	530.056	1067.48	729.114	630.346
Pdpr	209.383	421.679	1031.12	1060.11	879.171	1128.35	770.686	1184.45	519.147	704.277	439.586	439.586	1398.83	286.026	1031.12	308.687	685.019	230.72
4930452B06Rik	65.7993	148.056	247.28	143.013	382.681	64.4452	519.147	52.3457	121.938	150.123	78.7932	103.25	93.0542	837.532	113.772	199.466	128	76.1093
Fam132a	48.5029	38.0546	64.8934	38.8542	99.0442	35.7532	104.691	35.0174	37.2715	184.823	32.4467	54.9482	83.2859	38.8542	85.0359	36.0019	43.1115	49.18
Zfp512b	106.153	337.794	328.557	212.306	357.054	170.072	232.325	136.239	128.89	324.034	149.086	162.017	221.322	98.36	413.001	162.017	219.793	153.277
Pstpip2	477.713	448.822	304.437	328.557	648.067	588.134	377.413	734.185	344.892	526.394	1192.69	942.272	364.557	284.05	433.534	995.999	270.597	592.224
Gm14139	300.246	344.892	127.116	198.088	354.588	474.413	203.657	324.034	290.018	508.463	321.795	380.038	451.944	625.992	168.897	556.408	675.588	359.538
Spdye4b	245.572	427.565	340.144	347.291	292.036	259.574	274.374	306.555	364.557	92.4115	190.019	393.44	855.13	891.444	427.565	199.466	448.822	142.025
Prm2	60.1295	148.056	107.635	118.603	73.0089	36.5044	210.839	38.0546	36.5044	139.102	78.249	87.4266	38.5859	29.0406	75.5835	377.413	48.8403	89.8845
H1foo	4803.93	8248.98	3104.19	1746.2	4482.23	1652	14766.1	1884.54	9946.68	2134.97	3956.48	3213.66	3929.15	12161.2	442.643	11425.7	3516.68	7082.29
Atp6v1c1	1698.45	2019.8	2091.03	1370.04	1833.01	4737.79	2336.28	1016.93	1686.71	497.999	814.629	1897.65	522.758	2610.3	2005.85	1251.98	481.036	1351.18
Txndc16	744.434	427.565	413.001	935.763	797.865	675.588	714.109	1038.29	398.932	354.588	458.253	1112.82	564.175	704.277	186.108	533.742	393.44	922.88
Zfp385a	134.364	330.842	445.722	227.544	328.557	106.891	439.586	139.102	113.772	367.093	139.102	168.897	200.854	115.36	106.891	135.298	118.603	81.5719
Dppa5a	10587	10297.5	7486.11	14066.7	7231.1	16612.7	5220.6	2225.63	3795.3	26249.5	7538.18	27175.1	21769.2	16046.8	7281.4	9741.98	4482.23	4011.71
Spred2	324.034	308.687	491.143	212.306	504.951	564.175	625.992	501.463	436.549	382.681	670.921	137.187	430.539	194.012	191.341	873.098	481.036	639.145
Zswim3	36.2523	64.4452	68.1197	263.197	106.891	77.1717	74.028	43.1115	158.683	136.239	66.257	72.5046	103.968	61.8199	162.017	36.5044	82.7106	71.5064
Trappc1	568.1	1370.04	1770.57	1937.53	2778.33	474.413	1408.55	461.44	2368.9	1278.29	3983.99	910.175	2105.58	2452.44	1067.48	1209.34	1629.26	1128.35
Terf1	3191.46	1168.14	1758.34	1184.45	935.763	2538.92	390.722	1573.76	797.865	1217.75	1530.73	1698.45	2469.49	1937.53	1152.06	1398.83	837.532	1260.69
Ttll11	107.635	270.597	198.088	229.126	296.112	243.875	362.039	150.123	250.732	265.028	101.829	333.144	162.017	104.691	247.28	116.162	154.343	117.784
Kmt2b	467.882	657.114	352.139	560.278	433.534	501.463	580.037	433.534	151.167	418.766	243.875	342.509	326.288	176.069	198.088	205.074	240.518	324.034
Gpsm2	67.1819	165.421	59.3016	235.568	149.086	68.5935	81.0084	67.6492	59.7141	63.5579	57.2816	157.586	541.193	312.996	118.603	53.8174	120.259	138.141
Car8	52.3457	51.2685	53.4456	48.1679	198.088	51.6251	105.42	82.1393	56.8859	123.64	140.07	83.2859	42.2243	643.591	64.8934	45.8866	95.0095	145.009
Mrpl22	487.751	282.088	955.426	190.019	445.722	781.445	393.44	508.463	85.0359	306.555	809.002	867.067	477.713	1184.45	439.586	179.769	224.411	113.772
Utp6	205.074	76.1093	430.539	448.822	256	233.941	165.421	292.036	71.5064	190.019	100.427	442.643	922.88	65.7993	560.278	75.5835	792.353	113.772
Gm17026	364.557	315.173	321.795	132.514	592.224	533.742	141.044	135.298	268.727	359.538	584.071	265.028	278.204	247.28	190.019	52.3457	221.322	106.891
Pla2g15	4182.07	6841.04	4269.94	6562.36	3061.45	5634.22	6608.01	3615.55	2876.3	1992	1924.14	1795.29	5712.87	3468.27	2778.33	3666.02	1520.15	1795.29
Chga	35.261	195.361	99.7331	98.36	133.436	38.0546	60.5477	38.0546	33.1285	49.5221	72.5046	39.1245	35.5062	48.1679	33.1285	151.167	34.0598	38.3193
Obox8	94.3532	247.28	272.479	377.413	44.3235	714.109	20.393	294.067	99.7331	207.937	90.5097	600.491	982.286	27.6652	254.232	20.1122	442.643	71.5064
Zswim4	45.2548	179.769	86.8227	107.635	165.421	81.5719	88.0347	46.2057	78.249	100.427	89.2636	64.4452	47.5048	44.3235	54.1917	64	117.784	81.0084
Ergic3	274.374	270.597	257.781	124.5	250.732	357.054	172.446	359.538	290.018	108.383	588.134	187.403	147.033	235.568	122.786	396.177	270.597	91.1392
Wdr70	190.019	430.539	90.5097	261.379	604.668	282.088	227.544	177.294	184.823	393.44	147.033	240.518	484.382	221.322	140.07	196.72	156.498	125.366
Itpr1	158.683	975.501	362.039	206.5	770.686	362.039	643.591	1152.06	324.034	359.538	576.03	584.071	222.861	276.282	149.086	282.088	1052.79	897.644
Primpol	114.563	112.206	103.25	464.65	282.088	155.417	135.298	171.255	132.514	243.875	184.823	230.72	224.411	170.072	215.269	410.148	359.538	230.72
Fbxw5	292.036	302.334	265.028	112.986	205.074	194.012	63.5579	97.0059	100.427	120.259	261.379	89.8845	158.683	68.1197	89.8845	137.187	156.498	111.43
Dpy19l1	83.8652	240.518	91.1392	114.563	390.722	330.842	308.687	162.017	173.645	224.411	229.126	173.645	276.282	190.019	98.36	151.167	133.436	144.007
Rab27a	191.341	250.732	139.102	137.187	229.126	181.019	184.823	171.255	230.72	65.7993	112.986	83.8652	150.123	78.249	74.5429	209.383	382.681	304.437
Hist3h2ba	242.191	265.028	132.514	103.968	119.428	164.279	93.7015	103.25	238.856	240.518	127.116	552.565	48.8403	81.0084	67.6492	115.36	212.306	192.672
Inppl1	97.0059	680.287	286.026	290.018	340.144	286.026	232.325	445.722	206.5	304.437	252.476	249	199.466	151.167	584.071	413.001	215.269	254.232
Gm9790	17438.6	8422.31	14263.1	22073.1	12944	29532.2	13124.7	6841.04	3717.2	18561.2	7434.4	27554.5	9946.68	26801	13777.2	10734.7	2817.11	13216
Gm9611	263.197	183.546	155.417	78.7932	282.088	335.461	116.97	78.249	206.5	160.898	315.173	149.086	187.403	213.783	140.07	56.1028	167.73	68.1197
Mfsd9	26.3549	30.2738	53.0765	25.6342	87.4266	57.2816	26.3549	85.0359	106.153	54.9482	28.443	38.5859	23.7524	31.5594	27.0958	27.6652	26.9087	35.261
Igfbp7	94.3532	202.251	164.279	186.108	729.114	266.871	272.479	136.239	152.219	344.892	230.72	439.586	170.072	1520.15	116.162	164.279	131.599	312.996
Bcs1l	113.772	66.7178	93.7015	58.892	200.854	92.4115	91.1392	67.1819	64.4452	227.544	141.044	66.7178	131.599	162.017	218.275	74.5429	167.73	159.786
Parp2	259.574	439.586	588.134	786.88	739.292	1045.52	418.766	643.591	362.039	552.565	989.119	252.476	1499.22	613.109	427.565	266.871	272.479	270.597
Gm13586	820.296	1251.98	2194.99	1499.22	1897.65	1530.73	1448.15	643.591	803.414	2683.69	2665.15	1897.65	3169.41	1858.6	1226.22	592.224	1910.85	879.171
Heatr5a	91.1392	78.7932	206.5	183.546	233.941	153.277	153.277	181.019	137.187	207.937	170.072	74.028	78.7932	135.298	58.892	187.403	205.074	163.144
Dcun1d2	46.5271	103.968	56.1028	43.1115	63.1189	66.257	76.1093	62.6829	49.18	47.8352	35.5062	44.6318	91.1392	29.446	46.5271	171.255	101.125	131.599
Snhg3	111.43	184.823	249	560.278	105.42	680.287	183.546	321.795	324.034	347.291	90.5097	374.806	484.382	252.476	497.999	436.549	151.167	249
Ophn1	310.834	508.463	879.171	265.028	734.185	831.746	634.73	342.509	242.191	625.992	1024	377.413	704.277	1217.75	367.093	544.958	458.253	464.65
Zfp58	344.892	1243.34	265.028	765.363	809.002	143.013	1675.06	308.687	596.344	849.223	929.3	413.001	714.109	826.001	436.549	792.353	837.532	1209.34
Phka2	62.2499	179.769	133.436	82.7106	183.546	71.5064	86.2229	133.436	53.8174	69.0706	230.72	106.153	206.5	85.0359	150.123	237.207	126.238	166.572
Yipf2	171.255	72.0037	109.137	103.968	94.3532	174.853	166.572	82.1393	103.25	82.7106	165.421	194.012	79.3413	257.781	83.2859	272.479	166.572	139.102
Sall4	280.139	734.185	630.346	739.292	1031.12	1770.57	418.766	617.374	451.944	814.629	396.177	300.246	704.277	433.534	719.076	873.098	584.071	330.842
Btbd2	91.1392	415.873	401.707	112.206	266.871	250.732	210.839	247.28	130.69	194.012	156.498	326.288	103.25	90.5097	91.7731	104.691	183.546	132.514
Olfr110	37.7918	39.1245	34.7755	14.42	36.0019	18.7654	48.1679	14.0257	46.5271	34.5353	19.9733	14.1232	19.6983	17.2677	40.2244	23.5883	22.9433	19.8353
Rnaset2a	2592.27	5404.7	2469.49	1698.45	8659.09	1746.2	2998.45	2817.11	1964.57	1200.98	5634.22	7131.55	3615.55	10441.2	1770.57	1924.14	955.426	4011.71
Gsto2	21.259	17.5087	54.9482	51.9842	33.8246	73.5167	35.5062	19.4271	21.5557	42.8137	18.6357	20.9663	22.0087	85.6274	23.1029	30.91	19.2929	22.6274
Mgrn1	51.9842	47.5048	78.249	62.6829	103.25	182.278	96.3358	191.341	47.8352	83.2859	97.6806	64.4452	135.298	49.18	59.3016	93.7015	497.999	54.1917
Gm19898	229.126	407.315	891.444	261.379	252.476	1144.1	221.322	404.501	284.05	584.071	377.413	1296.13	596.344	530.056	467.882	179.769	164.279	215.269
Fam21	1176.27	2538.92	1884.54	2304.12	2778.33	2149.82	2628.46	2418.67	1833.01	2957.17	2574.36	2665.15	4973.34	1120.56	1067.48	1978.24	4451.27	3717.2
Gm6482	530.056	362.039	254.232	221.322	714.109	604.668	242.191	254.232	398.932	230.72	749.612	326.288	288.015	349.706	377.413	86.8227	261.379	178.527
Kpnb1	1332.57	4067.71	1734.13	2336.28	2210.26	6122.9	2817.11	3848.29	4870.99	3350.13	1992	1782.89	3061.45	1584.71	2977.74	975.501	3304	2179.83
Trappc4	2797.65	1120.56	1176.27	2503.97	657.114	3019.3	1710.26	497.999	2225.63	2019.8	548.748	1074.91	1217.75	1468.37	2759.13	2241.11	1296.13	826.001
Pak2	116.97	133.436	116.97	333.144	120.259	126.238	121.095	177.294	102.537	252.476	128	349.706	159.786	165.421	263.197	132.514	79.8932	73.5167
Hist1h4i	101.829	96.3358	300.246	103.25	120.259	445.722	75.0614	781.445	227.544	140.07	98.36	89.8845	99.0442	250.732	415.873	167.73	369.646	112.206
Ankle2	413.001	639.145	268.727	879.171	1278.29	792.353	873.098	897.644	734.185	714.109	648.067	604.668	2120.22	592.224	364.557	704.277	1858.6	724.077
Gm10462	138.141	56.8859	71.0124	55.7152	42.8137	76.1093	51.2685	112.986	177.294	60.9688	60.1295	46.5271	2105.58	49.18	114105	54.5686	57.68	86.2229
2410024N13Rik	13.9288	596.344	15.455	14.9285	16.7955	17.8766	12.4666	568.1	13.0864	312.996	16.1113	2076.59	13.9288	22.4711	20.6776	18.0009	21.5557	14.42
Mfsd2a	28.2465	4011.71	1408.55	2836.7	670.921	3420.52	4182.07	584.071	1351.18	2998.45	2062.24	1251.98	1120.56	474.413	1833.01	3492.39	95.0095	377.413
Gm7657	28.84	29.6508	20.9663	26.7228	21.4068	415.873	22.7848	19.8353	215.269	734.185	30.4844	30.91	22.4711	1584.71	552.565	31.125	182.278	39.6706
Igkv13-87	1652	160.898	49.8665	792.353	218.275	25.1067	152.219	1845.76	680.287	20.393	162.017	70.0348	1584.71	765.363	302.334	1782.89	2503.97	689.784
Mettl18	1698.45	57.68	66.257	28.443	25.6342	28.84	26.7228	34.0598	94.3532	24.761	41.0696	22.9433	24.0839	413.001	25.9921	222.861	34.5353	99.7331
Gm15273	23.1029	37.014	24.59	22.7848	533.742	109.896	26.7228	548.748	666.287	20.1122	23.7524	24.9333	19.0273	24.2515	124.5	1458.23	121.095	237.207
Gm14353	31.779	41.0696	25.2813	35.7532	792.353	156.498	44.9422	849.223	861.078	25.8125	28.84	36.2523	28.0514	20.8215	104.691	1698.45	212.306	319.573
Gm14357	29.6508	39.1245	20.8215	23.7524	537.455	109.137	29.446	734.185	625.992	25.4572	24.0839	22.7848	19.6983	17.6305	155.417	1296.13	159.786	216.767
LOC101055953	29.2426	820.296	145.009	306.555	54.5686	181.019	278.204	604.668	83.8652	16.9123	13.8326	212.306	390.722	95.6704	1074.91	141.044	81.0084	182.278
Gm10490	30.2738	29.8571	20.9663	26.3549	36.7583	30.2738	38.8542	33.1285	58.4852	24.761	369.646	20.6776	37.2715	67.6492	37.2715	2033.85	120.259	380.038
Gm15257	30.4844	40.7859	25.8125	28.443	724.077	148.056	43.4113	929.3	843.357	28.0514	29.2426	34.2968	27.2843	25.1067	132.514	1640.59	203.657	315.173
Gm15252	30.4844	40.7859	25.8125	28.443	724.077	148.056	43.4113	929.3	843.357	28.0514	29.2426	34.2968	27.2843	25.1067	132.514	1640.59	203.657	315.173
Agk	39.6706	1260.69	1488.87	699.413	1858.6	155.417	1488.87	621.668	2336.28	2521.38	1398.83	474.413	891.444	1234.75	184.823	2435.5	1314.23	891.444
Defb13	30.91	121.095	52.3457	46.2057	29.8571	372.217	26.9087	179.769	19.5622	59.3016	83.8652	171.255	58.4852	1060.11	18.7654	26.7228	23.4254	25.2813
Gm14361	32	42.2243	25.1067	30.0647	744.434	166.572	46.8507	826.001	826.001	26.5382	29.0406	38.0546	28.443	21.1121	106.153	1038.29	182.278	328.557
Gm10197	47.5048	202.251	24.2515	30.4844	34.0598	69.551	28.84	24.761	24.2515	44.0173	24.4201	61.8199	1002.93	30.2738	41.3553	584.071	26.7228	30.0647
Fth-ps2	62.2499	31.125	526.394	62.2499	1128.35	59.3016	37.2715	171.255	35.261	41.3553	781.445	36.0019	69.551	62.6829	36.7583	36.7583	30.4844	25.9921
Gm9516	76.6386	84.4485	519.147	69.0706	46.8507	63.5579	111.43	68.1197	176.069	377.413	1031.12	178.527	58.892	1992	81.5719	66.257	55.3304	159.786
Igsf11	146.018	661.685	572.051	436.549	1520.15	448.822	1746.2	276.282	242.191	1323.37	50.5626	714.109	564.175	98.36	230.72	76.1093	157.586	272.479
Gm7023	31.779	41.0696	24.2515	35.5062	592.224	135.298	44.9422	754.826	754.826	25.4572	28.0514	31.5594	27.0958	20.9663	99.0442	1031.12	165.421	294.067
Gm815	53.8174	49.5221	24.59	37.014	168.897	501.463	109.896	60.5477	1251.98	41.9326	770.686	27.0958	30.91	31.779	94.3532	203.657	81.0084	40.2244
Gm26993	29.0406	124.5	26.3549	21.4068	1105.13	113.772	15.6707	22.4711	38.0546	20.5348	28.2465	24.9333	20.5348	29.2426	28.0514	176.069	16.1113	43.4113
C130073F10Rik	32	177.294	588.134	942.272	1089.92	849.223	537.455	1120.56	572.051	1067.48	87.4266	729.114	1807.78	556.408	401.707	31.5594	820.296	744.434
Rfc4	97.6806	48.8403	74.028	42.8137	131.599	229.126	54.5686	43.1115	64.4452	174.853	139.102	122.786	1978.24	276.282	96.3358	47.5048	57.2816	46.8507
Gm14348	26.7228	37.5307	23.1029	22.9433	487.751	105.42	36.5044	621.668	643.591	28.2465	24.2515	29.6508	27.2843	24.0839	82.1393	897.644	138.141	254.232
Gm11843	879.171	4389.98	5184.54	7750.1	809.002	5873.48	670.921	9089.59	158.683	1675.06	7231.1	4672.57	18561.2	8902.53	3061.45	2998.45	6251.56	5113.16
Maob	68.5935	51.2685	62.2499	113.772	948.826	102.537	256	97.0059	436.549	2091.03	60.1295	270.597	65.7993	82.7106	67.1819	60.5477	82.1393	467.882
Olfr878	35.261	35.261	18.0009	240.518	367.093	113.772	592.224	181.019	32	44.9422	33.5909	26.7228	27.0958	26.5382	24.2515	28.0514	315.173	37.5307
Pten	44.6318	172.446	94.3532	491.143	56.1028	3848.29	139.102	221.322	308.687	719.076	247.28	102.537	286.026	140.07	153.277	35.7532	415.873	252.476
Zp3r	34.5353	177.294	165.421	24.9333	29.0406	23.2636	22.3159	45.5696	179.769	22.0087	26.7228	22.1618	33.1285	903.888	22.7848	22.9433	23.7524	66.7178
Olfr787	38.8542	25.8125	30.2738	843.357	396.177	37.7918	170.072	121.938	592.224	69.0706	104.691	1052.79	168.897	1260.69	22.6274	200.854	102.537	302.334
Psmg2	47.5048	79.8932	48.1679	90.5097	52.7098	317.365	53.8174	43.1115	66.257	198.088	85.0359	592.224	1278.29	891.444	209.383	41.3553	49.18	70.5219
Reep4	1226.22	3516.68	1782.89	2538.92	675.588	1663.49	1686.71	2005.85	1332.57	922.88	477.713	1858.6	86.2229	5330.3	3350.13	2225.63	1418.35	1389.16
Gm364	38.8542	2683.69	145.009	42.8137	139.102	73.5167	164.279	68.5935	130.69	57.2816	83.2859	1152.06	93.0542	50.9143	65.7993	200.854	85.6274	213.783
Olfr653	41.0696	29.6508	512	21.8566	221.322	22.4711	52.3457	27.0958	23.5883	23.5883	19.1597	21.8566	23.9176	21.4068	39.3966	20.6776	212.306	21.259
Cypt3	17.5087	17.2677	16.6795	18.507	18.2522	99.7331	128.89	16	16.2234	424.612	17.8766	15.5625	121.095	14.1232	14.9285	16.6795	17.1484	21.259
Mir5125	70.5219	929.3	41.0696	37.2715	48.5029	64.4452	1160.07	572.051	81.0084	133.436	76.6386	81.5719	97.6806	44.9422	106.891	157.586	29.446	68.1197
Lamtor5	55.3304	903.888	1136.2	504.951	1686.71	218.275	744.434	57.68	897.644	1418.35	1176.27	1573.76	67.1819	2486.67	225.972	1060.11	131.599	232.325
Slc25a17	68.1197	150.123	82.7106	2721.15	300.246	164.279	229.126	186.108	44.6318	34.7755	80.4489	164.279	123.64	53.8174	302.334	49.5221	52.7098	73.5167
Gm10557	38.3193	96.3358	861.078	32	172.446	243.875	504.951	604.668	52.3457	35.7532	885.286	494.559	33.1285	2336.28	232.325	873.098	210.839	634.73
Tmem182	206.5	843.357	2352.53	867.067	689.784	1278.29	1530.73	508.463	584.071	436.549	1260.69	1200.98	152.219	1009.9	122.786	88.0347	634.73	1128.35
Gm7173	42.5179	19.2929	19.9733	17.0299	19.6983	18.507	24.4201	24.761	60.1295	19.6983	19.6983	118.603	445.722	19.5622	22.3159	37.7918	21.259	18.3792
LOC100861916	5914.33	1686.71	694.581	1128.35	2896.31	1964.57	1770.57	709.176	6653.97	238.856	1795.29	1675.06	2486.67	1858.6	2721.15	995.999	4513.4	3691.52
Gm21028	91.7731	544.958	44.9422	42.2243	61.3929	44.9422	37.2715	608.874	60.1295	39.3966	45.2548	87.4266	38.3193	657.114	59.7141	58.892	57.2816	58.4852
Gm15251	35.5062	24.2515	18.507	22.7848	51.9842	377.413	26.9087	45.8866	36.0019	21.8566	28.0514	35.7532	24.0839	24.761	23.5883	94.3532	23.5883	477.713
Psmd10	47.8352	2105.58	714.109	72.5046	1509.65	104.691	1618	330.842	317.365	256	3420.52	274.374	1226.22	2005.85	98.36	157.586	427.565	556.408
Gm15754	2401.97	588.134	2702.35	1924.14	1458.23	233.941	948.826	81.5719	149.086	127.116	2005.85	3848.29	328.557	2048	182.278	1722.16	533.742	221.322
Mir467e	19.0273	113.772	74.5429	81.0084	247.28	34.7755	232.325	132.514	136.239	12.1257	34.2968	53.0765	41.6429	10.4831	33.3589	203.657	51.9842	25.2813
Fig4	42.8137	51.2685	36.0019	58.0812	103.25	749.612	47.1766	56.8859	89.2636	170.072	82.7106	159.786	63.5579	52.7098	31.3414	39.1245	59.7141	33.8246
Lrrc51	24.9333	25.9921	22.6274	25.4572	95.6704	34.7755	32.2226	50.5626	28.6408	24.59	183.546	424.612	115.36	22.0087	54.1917	25.9921	90.5097	20.6776
Olfr814	18.6357	26.5382	22.3159	164.279	22.9433	27.2843	252.476	250.732	49.18	19.6983	21.1121	118.603	296.112	374.806	71.5064	333.144	337.794	519.147
Olfr651	38.0546	27.6652	278.204	36.2523	30.0647	44.9422	45.5696	448.822	39.1245	42.5179	54.1917	47.8352	326.288	31.125	38.8542	276.282	32	44.9422
Rundc3b	3191.46	5442.3	5518.27	2164.77	7434.4	7486.11	5367.37	8135.41	4269.94	3420.52	2105.58	3147.52	3691.52	1448.15	347.291	3304	3615.55	3125.78
Fam83d	1858.6	430.539	430.539	1052.79	413.001	6208.38	81.0084	661.685	613.109	122.786	837.532	263.197	213.783	153.277	781.445	101.125	413.001	337.794
Magea10	1009.9	916.506	324.034	362.039	596.344	374.806	1552.09	123.64	1168.14	873.098	157.586	670.921	302.334	1499.22	377.413	2164.77	179.769	53.4456
Mkrn2os	326.288	49.5221	138.141	477.713	87.4266	16.3362	46.2057	24.2515	33.5909	33.8246	63.5579	128	30.6965	19.1597	20.8215	22.7848	22.3159	18.0009
Rabl2	4513.4	2486.67	1351.18	5673.41	1675.06	1323.37	760.076	1530.73	694.581	1458.23	989.119	2452.44	256	2797.65	377.413	621.668	1296.13	608.874
Spint1	71.0124	69.551	95.6704	170.072	754.826	106.153	508.463	99.7331	78.249	261.379	114.563	100.427	108.383	53.4456	79.8932	48.1679	278.204	60.9688
Defa-rs1	90.5097	2896.31	989.119	2610.3	5634.22	634.73	3213.66	396.177	439.586	2210.26	3468.27	310.834	1074.91	4705.07	699.413	2721.15	192.672	484.382
Gm4735	515.561	1089.92	837.532	47.5048	749.612	1251.98	504.951	367.093	661.685	652.575	564.175	6338.83	541.193	564.175	670.921	910.175	127.116	88.0347
AY761184	85.6274	1024	955.426	588.134	1663.49	337.794	1584.71	232.325	474.413	1845.76	519.147	380.038	347.291	471.136	372.217	1209.34	93.7015	352.139
Mynn	487.751	948.826	849.223	477.713	2574.36	1332.57	1845.76	596.344	1964.57	922.88	1820.35	1573.76	1686.71	121.938	1418.35	3769.09	1807.78	2005.85
Rab8b	413.001	401.707	552.565	385.343	3743.05	2241.11	2721.15	935.763	533.742	2610.3	625.992	592.224	1573.76	235.568	560.278	1629.26	826.001	861.078
Bnc1	56.493	2998.45	2778.33	1468.37	2179.83	989.119	2385.37	1038.29	1176.27	1323.37	1552.09	1243.34	2957.17	2486.67	337.794	1640.59	1160.07	1105.13
Olfr60	36.0019	31.5594	26.5382	28.443	21.1121	21.7057	21.259	25.4572	29.8571	20.6776	24.4201	28.84	270.597	25.1067	53.8174	66.7178	32	464.65
Gm6268	699.413	190.019	1089.92	63.5579	29.6508	487.751	28.0514	41.3553	58.892	328.557	174.853	46.5271	71.0124	59.7141	159.786	44.6318	47.1766	39.9466
Copb1	101.829	69.551	282.088	140.07	461.44	143.013	719.076	127.116	245.572	116.162	744.434	2005.85	458.253	364.557	256	661.685	1089.92	136.239
Txndc2	218.275	2610.3	714.109	192.672	729.114	99.7331	592.224	310.834	335.461	121.938	134.364	227.544	359.538	195.361	172.446	652.575	205.074	744.434
Cd36	1152.06	134.364	364.557	62.2499	328.557	114.563	680.287	222.861	1606.83	2210.26	1314.23	657.114	117.784	224.411	286.026	330.842	198.088	115.36
Dbx1	10.7034	225.972	26.9087	11.3924	39.9466	10.2674	66.7178	15.5625	10.5561	12.3805	11.4716	10.7779	11.1579	12.2101	9.25351	12.5533	11.6318	10.3388
Tmem72	101.829	315.173	508.463	1234.75	982.286	238.856	1120.56	242.191	455.087	1278.29	1160.07	1016.93	809.002	98.36	312.996	436.549	302.334	564.175
Slc25a23	68.1197	300.246	955.426	256	604.668	652.575	617.374	284.05	330.842	1448.15	714.109	290.018	337.794	1428.22	734.185	831.746	335.461	421.679
Nobox	67.1819	1089.92	962.071	133.436	982.286	315.173	1458.23	670.921	382.681	1074.91	541.193	512	657.114	1858.6	235.568	1398.83	149.086	199.466
Gm10010	12.6407	29.2426	27.4741	123.64	18.507	13.1775	72.5046	14.5203	18.8959	104.691	135.298	14.3204	11.4716	18.0009	60.9688	65.7993	10.7779	28.6408
Prkaa1	48.8403	321.795	388.023	108.383	1052.79	560.278	333.144	786.88	263.197	855.13	442.643	680.287	149.086	975.501	328.557	125.366	178.527	91.1392
Gm12780	308.687	30.91	99.0442	84.4485	54.1917	81.0084	37.7918	37.2715	27.6652	25.1067	29.0406	77.1717	38.3193	30.0647	28.6408	23.4254	377.413	39.6706
Ell	410.148	867.067	1089.92	1031.12	1552.09	1016.93	1038.29	464.65	413.001	1260.69	625.992	588.134	481.036	93.0542	216.767	1488.87	259.574	315.173
Dhx40	300.246	127.116	184.823	497.999	76.1093	159.786	461.44	116.97	209.383	374.806	724.077	270.597	474.413	1260.69	352.139	442.643	75.5835	729.114
Klf6	814.629	62.6829	213.783	46.8507	62.2499	296.112	152.219	53.0765	83.2859	50.9143	62.2499	130.69	71.0124	40.5042	55.7152	51.2685	109.896	55.3304
Fam217a	247.28	354.588	280.139	89.2636	709.176	31.125	237.207	47.5048	128	76.6386	354.588	372.217	284.05	46.8507	41.0696	1341.84	54.9482	146.018
Hacd3	40.2244	145.009	198.088	44.6318	40.5042	617.374	116.162	54.9482	36.0019	29.6508	58.892	57.2816	188.706	48.5029	38.3193	90.5097	37.5307	46.5271
Hacd2	250.732	5293.48	3516.68	1038.29	4182.07	1520.15	1089.92	335.461	2105.58	448.822	2896.31	2105.58	385.343	2896.31	3019.3	3565.78	1389.16	153.277
Gm9923	1067.48	765.363	786.88	401.707	837.532	401.707	714.109	176.069	719.076	504.951	52.3457	467.882	274.374	820.296	62.2499	1820.35	176.069	471.136
Gm9043	119.428	501.463	657.114	2797.65	268.727	1629.26	3541.14	1038.29	1520.15	1234.75	1176.27	652.575	1418.35	2740.08	1379.57	1992	1243.34	704.277
Astl	71.5064	138.141	55.7152	62.2499	67.6492	56.1028	44.3235	36.2523	54.5686	70.0348	235.568	52.7098	45.5696	51.6251	1016.93	90.5097	113.772	126.238
Cyp39a1	272.479	2120.22	390.722	714.109	243.875	282.088	372.217	564.175	849.223	2740.08	497.999	568.1	5442.3	455.087	344.892	560.278	421.679	330.842
Ogt	744.434	797.865	837.532	1640.59	1820.35	3492.39	1112.82	1097.5	2721.15	1937.53	694.581	3147.52	2241.11	155.417	2592.27	1640.59	1845.76	404.501
Acot9	140.07	284.05	781.445	135.298	298.172	292.036	272.479	237.207	849.223	268.727	427.565	274.374	995.999	167.73	729.114	415.873	290.018	76.1093
Serpinb1c	64	157.586	195.361	75.0614	103.25	62.6829	111.43	75.5835	83.2859	163.144	112.206	119.428	71.0124	150.123	131.599	891.444	146.018	968.763
Otulin	109.896	60.1295	65.3448	48.5029	276.282	66.257	40.2244	548.748	120.259	84.4485	439.586	154.343	56.8859	39.3966	74.5429	67.1819	65.3448	95.6704
Gm5801	32.8996	103.968	261.379	333.144	53.0765	427.565	53.4456	112.986	84.4485	461.44	151.167	70.5219	294.067	172.446	257.781	31.5594	190.019	28.443
Cds1	170.072	1226.22	413.001	74.028	229.126	51.2685	689.784	69.0706	69.551	145.009	424.612	91.1392	97.6806	205.074	284.05	55.3304	61.3929	97.6806
Iqcf1	344.892	123.64	171.255	44.6318	467.882	18.8959	118.603	41.0696	28.443	23.1029	330.842	172.446	21.8566	274.374	91.7731	153.277	24.4201	36.7583
Cenpc1	427.565	101.829	56.493	319.573	99.0442	174.853	232.325	209.383	74.5429	1251.98	81.0084	729.114	494.559	604.668	183.546	93.0542	106.153	82.1393
Gm5169	108.383	170.072	308.687	76.1093	165.421	183.546	254.232	1243.34	156.498	288.015	122.786	112.986	71.0124	396.177	276.282	159.786	74.5429	199.466
Tfrc	99.0442	99.0442	266.871	1192.69	156.498	694.581	254.232	174.853	120.259	92.4115	263.197	212.306	274.374	190.019	390.722	81.5719	2486.67	167.73
2410016O06Rik	451.944	1314.23	929.3	2836.7	288.015	296.112	588.134	1097.5	107.635	689.784	221.322	1520.15	1488.87	879.171	3565.78	388.023	873.098	232.325
Uprt	87.4266	335.461	1686.71	1269.46	1871.53	1192.69	1370.04	995.999	1408.55	916.506	1964.57	3350.13	225.972	1820.35	537.455	1160.07	1478.58	1541.37
Rbl1	94.3532	661.685	284.05	504.951	670.921	115.36	560.278	797.865	1438.15	861.078	694.581	142.025	340.144	704.277	390.722	1618	643.591	165.421
Sntb2	501.463	160.898	115.36	266.871	90.5097	156.498	73.0089	141.044	145.009	30.6965	257.781	59.3016	93.7015	56.493	166.572	164.279	292.036	158.683
Ripk2	1468.37	410.148	666.287	580.037	831.746	2721.15	1152.06	464.65	1758.34	843.357	776.047	719.076	1176.27	1629.26	243.875	270.597	315.173	344.892
Prl8a2	60.9688	643.591	110.661	501.463	29.8571	117.784	71.5064	166.572	410.148	47.1766	153.277	512	374.806	23.1029	88.647	20.1122	235.568	35.261
Pcbd1	95.6704	319.573	648.067	218.275	1217.75	340.144	694.581	225.972	675.588	891.444	1652	364.557	377.413	1082.39	133.436	352.139	164.279	124.5
D1Pas1	648.067	224.411	1370.04	1468.37	272.479	2778.33	272.479	1168.14	315.173	2521.38	232.325	328.557	292.036	424.612	1910.85	176.069	116.97	179.769
4930579G24Rik	86.2229	81.5719	100.427	247.28	46.5271	146.018	144.007	312.996	91.7731	69.551	51.9842	995.999	35.261	42.8137	276.282	61.8199	77.7085	119.428
Olfr1299	51.9842	290.018	1031.12	188.706	568.1	106.891	552.565	572.051	159.786	115.36	413.001	643.591	1105.13	46.8507	203.657	604.668	272.479	243.875
Gsdmc4	199.466	3082.75	3875.05	1152.06	1082.39	1562.89	5595.3	2005.85	2721.15	3147.52	3743.05	3104.19	2721.15	792.353	2856.44	2418.67	897.644	1964.57
Rel	754.826	308.687	786.88	1097.5	1052.79	377.413	6251.56	304.437	1686.71	3743.05	1924.14	849.223	1370.04	1978.24	206.5	792.353	1031.12	1379.57
Slc9a4	32.2226	35.7532	79.8932	30.4844	36.7583	61.3929	42.2243	352.139	131.599	29.2426	30.0647	28.84	43.1115	22.9433	29.0406	24.59	25.1067	35.0174
Pxt1	689.784	4513.4	15286.8	3902.01	3082.75	560.278	6122.9	11993.8	1351.18	5148.73	1951	12677.7	6038.61	4513.4	4672.57	3516.68	11828.7	6165.49
Alg11	51.6251	32.4467	33.8246	115.36	230.72	340.144	71.5064	33.3589	112.206	42.2243	37.014	45.5696	36.2523	35.5062	47.1766	71.5064	222.861	151.167
Musk	407.315	2435.5	2401.97	922.88	1710.26	1910.85	3468.27	739.292	1478.58	1782.89	1341.84	680.287	1045.52	989.119	171.255	2225.63	1168.14	548.748
Gm12669	1278.29	1168.14	3373.43	820.296	1438.15	3956.48	1031.12	102.537	91.1392	3258.52	1097.5	2164.77	2977.74	512	3213.66	694.581	1351.18	45.5696
Igbp1	52.7098	44.6318	144.007	37.014	186.108	39.9466	347.291	55.3304	125.366	36.7583	442.643	290.018	68.1197	526.394	41.3553	46.2057	89.2636	160.898
Tet1	1379.57	461.44	843.357	418.766	227.544	814.629	103.25	1243.34	433.534	125.366	625.992	552.565	855.13	274.374	522.758	675.588	471.136	306.555
Fbxw23	304.437	2610.3	3983.99	1184.45	5556.65	3213.66	3396.89	2091.03	1629.26	4420.52	760.076	3541.14	2916.45	5873.48	4420.52	1964.57	1937.53	694.581
Parp6	310.834	359.538	377.413	91.1392	704.277	445.722	333.144	885.286	508.463	308.687	300.246	855.13	588.134	410.148	133.436	205.074	89.2636	739.292
Atp1b1	1217.75	786.88	792.353	515.561	1323.37	170.072	942.272	6472.02	935.763	526.394	418.766	1820.35	216.767	1884.54	128	1734.13	455.087	1184.45
Atpaf1	310.834	296.112	145.009	968.763	1024	797.865	729.114	146.018	396.177	347.291	157.586	809.002	1082.39	126.238	306.555	451.944	826.001	477.713
Rabl3	70.0348	467.882	98.36	64	1031.12	64	382.681	1128.35	617.374	75.0614	879.171	63.5579	413.001	286.026	530.056	680.287	427.565	955.426
Oma1	68.5935	184.823	79.8932	57.68	99.7331	77.7085	202.251	93.0542	178.527	410.148	292.036	328.557	60.9688	826.001	54.1917	274.374	166.572	55.7152
Psma3	1499.22	491.143	3983.99	3956.48	1606.83	3666.02	1488.87	2646.74	2320.15	1389.16	4870.99	4329.55	2076.59	5914.33	6888.62	564.175	1992	439.586
Gm14525	85.0359	137.187	266.871	61.8199	142.025	194.012	210.839	989.119	140.07	235.568	127.116	110.661	58.892	404.501	221.322	133.436	67.6492	177.294
Gm6234	66.257	729.114	134.364	192.672	675.588	280.139	749.612	206.5	891.444	613.109	458.253	133.436	90.5097	140.07	56.1028	1458.23	139.102	648.067
Gm4666	66.257	729.114	134.364	192.672	675.588	280.139	749.612	206.5	891.444	613.109	458.253	133.436	90.5097	140.07	56.1028	1458.23	139.102	648.067
Pramel7	648.067	2210.26	1468.37	3236.01	1251.98	10015.9	776.047	2817.11	1296.13	4011.71	272.479	1112.82	2778.33	3743.05	6208.38	205.074	4870.99	2164.77
Twf1	1209.34	1038.29	254.232	625.992	380.038	421.679	504.951	464.65	680.287	1722.16	254.232	43.1115	1144.1	85.0359	70.0348	786.88	922.88	873.098
Nudt16l1	62.2499	58.4852	30.2738	65.3448	584.071	78.7932	77.7085	461.44	81.5719	45.8866	430.539	69.0706	64	263.197	56.8859	136.239	47.8352	58.0812
Olfr283	27.0958	40.2244	38.8542	83.8652	79.3413	41.0696	41.6429	44.6318	128	328.557	23.9176	22.6274	44.9422	48.8403	74.5429	84.4485	138.141	53.0765
Il23r	2628.46	3956.48	2486.67	719.076	3795.3	1089.92	1663.49	3983.99	1458.23	675.588	4576.41	1924.14	1112.82	382.681	221.322	1097.5	1398.83	1251.98
Gca	187.403	210.839	326.288	94.3532	164.279	171.255	46.2057	39.3966	99.0442	66.257	49.5221	380.038	80.4489	65.3448	154.343	54.5686	484.382	58.0812
Fkbp6	181.019	20.6776	36.2523	24.9333	34.0598	22.0087	28.84	22.0087	25.8125	27.6652	31.779	26.9087	34.5353	254.232	29.8571	25.6342	58.0812	120.259
Txndc12	359.538	433.534	439.586	292.036	433.534	203.657	458.253	1024	1408.55	257.781	310.834	729.114	843.357	2120.22	367.093	634.73	163.144	222.861
Gm13078	4299.64	1710.26	249	4705.07	8422.31	4124.49	12854.6	15500.2	12677.7	3104.19	3929.15	3061.45	8192	10015.9	3468.27	18561.2	3769.09	5480.15
Abcb7	592.224	317.365	481.036	359.538	666.287	407.315	481.036	227.544	81.0084	272.479	247.28	369.646	501.463	491.143	97.6806	54.9482	229.126	519.147
Fam175a	153.277	643.591	352.139	66.7178	153.277	286.026	1488.87	235.568	103.25	809.002	298.172	407.315	41.9326	1530.73	233.941	401.707	155.417	86.2229
4833439L19Rik	183.546	891.444	617.374	461.44	1448.15	451.944	855.13	487.751	568.1	1937.53	474.413	1209.34	2005.85	1379.57	404.501	451.944	184.823	242.191
Mbd3l2	315.173	190.019	382.681	335.461	442.643	190.019	298.172	354.588	1520.15	398.932	198.088	296.112	1884.54	3061.45	118.603	873.098	621.668	292.036
Gm5129	29.6508	23.4254	27.8576	24.2515	396.177	25.8125	25.2813	31.5594	29.6508	22.6274	25.4572	58.0812	25.2813	29.0406	73.0089	20.5348	26.7228	95.0095
Hormad1	278.204	148.056	1552.09	1351.18	190.019	3125.78	404.501	340.144	385.343	910.175	617.374	1024	1052.79	1192.69	413.001	467.882	407.315	401.707
Derl1	82.1393	71.5064	401.707	48.8403	225.972	200.854	107.635	40.5042	501.463	317.365	54.1917	188.706	421.679	410.148	337.794	191.341	40.5042	95.6704
Srfbp1	328.557	165.421	51.9842	28.0514	233.941	32.2226	97.0059	32.2226	57.68	33.5909	48.5029	47.5048	44.0173	48.1679	50.2134	39.6706	38.8542	38.8542
Polm	116.162	328.557	484.382	903.888	1184.45	182.278	572.051	276.282	230.72	430.539	194.012	183.546	168.897	139.102	146.018	319.573	219.793	198.088
Ncstn	78.249	421.679	396.177	191.341	487.751	421.679	487.751	608.874	83.2859	861.078	219.793	274.374	328.557	168.897	292.036	556.408	280.139	302.334
Zfp92	109.896	203.657	28.84	137.187	147.033	16.1113	134.364	191.341	83.2859	306.555	344.892	20.2521	265.028	19.2929	17.8766	20.9663	103.968	33.5909
Mrpl11	46.5271	60.5477	49.8665	461.44	250.732	37.014	62.2499	50.9143	48.5029	47.5048	306.555	46.2057	42.8137	74.5429	76.1093	40.5042	40.5042	55.3304
Cfap52	32.8996	30.2738	78.7932	27.2843	32.8996	28.443	60.1295	120.259	116.162	94.3532	47.8352	56.493	26.3549	418.766	65.7993	41.9326	50.5626	177.294
Mir680-3	2320.15	328.557	276.282	522.758	471.136	519.147	652.575	263.197	369.646	177.294	168.897	222.861	259.574	467.882	237.207	205.074	245.572	533.742
Alppl2	9152.82	634.73	404.501	15936	497.999	6338.83	362.039	1360.57	477.713	1269.46	826.001	372.217	3875.05	515.561	6080.61	2778.33	2164.77	982.286
Zfp526	61.8199	634.73	54.1917	88.647	63.1189	61.8199	76.6386	148.056	72.0037	60.1295	57.68	56.8859	59.3016	44.0173	337.794	78.7932	347.291	160.898
Sgms2	58.892	467.882	222.861	64.8934	172.446	254.232	142.025	739.292	91.1392	367.093	786.88	156.498	512	63.1189	232.325	215.269	252.476	144.007
Rfc2	103.25	63.1189	120.259	588.134	112.206	174.853	93.7015	65.7993	227.544	73.5167	77.1717	71.0124	53.0765	91.1392	436.549	92.4115	167.73	51.9842
Psmb1	6122.9	300.246	1663.49	1314.23	648.067	2134.97	333.144	140.07	572.051	1629.26	209.383	1858.6	232.325	719.076	7804.01	173.645	209.383	82.7106
Hsd17b12	106.153	1351.18	1398.83	639.145	600.491	962.071	694.581	849.223	1251.98	1192.69	2134.97	803.414	349.706	168.897	1168.14	1152.06	390.722	613.109
Atp5s	744.434	71.5064	321.795	82.7106	115.36	333.144	122.786	52.3457	168.897	81.5719	73.5167	564.175	85.0359	90.5097	151.167	80.4489	340.144	66.257
Ufd1l	955.426	155.417	207.937	382.681	407.315	103.25	126.238	230.72	173.645	117.784	136.239	119.428	232.325	86.2229	436.549	142.025	73.5167	195.361
Pabpc6	16.4498	132.514	12.6407	13.1775	147.033	11.6318	12.9063	12.996	51.6251	12.5533	15.6707	11.1579	14.9285	27.4741	15.1369	21.1121	44.3235	16.1113
Dcaf13	2896.31	1951	2977.74	5673.41	2105.58	2336.28	975.501	1448.15	734.185	2048	1360.57	1105.13	885.286	268.727	4672.57	474.413	1606.83	380.038
Gm10144	270.597	143.013	1734.13	151.167	145.009	136.239	497.999	198.088	135.298	182.278	138.141	183.546	760.076	196.72	433.534	172.446	160.898	158.683
Gm13125	1009.9	1269.46	1910.85	415.873	634.73	222.861	1606.83	916.506	719.076	191.341	1552.09	1226.22	588.134	4153.18	942.272	576.03	474.413	401.707
Magea1	33.1285	23.4254	26.7228	24.0839	181.019	24.0839	105.42	21.7057	37.7918	29.2426	78.249	21.4068	29.8571	31.125	26.5382	910.175	29.2426	109.137
Il17f	22.3159	203.657	159.786	18.8959	82.7106	15.5625	120.259	64	60.5477	16.7955	232.325	155.417	117.784	206.5	76.6386	18.507	32.4467	65.7993
Slc25a15	2740.08	3061.45	501.463	1871.53	1541.37	179.769	1251.98	1323.37	1746.2	709.176	286.026	427.565	608.874	1734.13	203.657	1710.26	1128.35	568.1
Gm15498	74.5429	59.7141	13.5479	14.1232	16.1113	17.8766	37.7918	14.9285	21.4068	14.8254	23.1029	18.6357	23.7524	160.898	15.1369	22.6274	13.0864	43.1115
Ppil6	33.8246	44.9422	148.056	49.8665	270.597	29.0406	292.036	131.599	390.722	181.019	83.2859	290.018	32.6724	407.315	183.546	312.996	27.2843	173.645
Gm16327	38.0546	78.249	1031.12	136.239	916.506	955.426	560.278	3444.31	51.2685	61.3929	519.147	362.039	324.034	1278.29	121.938	552.565	1871.53	52.7098
Mill1	32.4467	24.9333	22.7848	23.5883	304.437	20.1122	47.8352	58.0812	315.173	33.8246	56.8859	23.1029	23.2636	41.3553	24.59	23.4254	59.3016	32.8996
Rpl14	1031.12	1287.18	4973.34	1144.1	1260.69	2778.33	2033.85	342.509	227.544	1176.27	1097.5	2977.74	670.921	3929.15	1323.37	1698.45	1758.34	2120.22
Gm15739	28.2465	25.2813	32	29.0406	22.6274	23.4254	42.2243	24.4201	22.3159	160.898	32.2226	92.4115	119.428	31.5594	166.572	24.2515	27.2843	26.5382
Usp31	1428.22	2352.53	3350.13	1663.49	1562.89	1379.57	1260.69	903.888	455.087	2556.58	1595.73	613.109	1448.15	230.72	274.374	1370.04	1332.57	1016.93
Ifitm6	377.413	4011.71	2876.3	2665.15	5256.91	144.007	1820.35	321.795	1243.34	1734.13	955.426	2628.46	1530.73	7643.41	1002.93	5184.54	576.03	704.277
Bub3	3061.45	5148.73	2721.15	481.036	3125.78	3191.46	1052.79	744.434	533.742	1031.12	1234.75	3795.3	3640.7	2957.17	2336.28	5634.22	1120.56	556.408
Drg1	6080.61	2740.08	4544.8	5556.65	3666.02	4576.41	1002.93	5996.9	2288.2	2256.7	666.287	5634.22	3281.18	2977.74	2521.38	2120.22	596.344	1584.71
Papolb	18.1261	74.5429	40.2244	65.7993	33.8246	29.446	70.5219	34.5353	33.3589	139.102	286.026	23.7524	19.5622	17.8766	47.5048	58.892	115.36	19.0273
Gm7421	90.5097	99.7331	192.672	43.4113	115.36	177.294	153.277	734.185	105.42	215.269	73.5167	69.0706	40.2244	261.379	199.466	105.42	58.4852	141.044
Mrps18b	849.223	87.4266	330.842	194.012	140.07	45.2548	146.018	317.365	123.64	82.7106	118.603	274.374	407.315	88.0347	188.706	125.366	191.341	44.0173
Ttc30b	600.491	1458.23	560.278	1314.23	1530.73	982.286	1398.83	1820.35	1389.16	1595.73	1176.27	1782.89	1458.23	2256.7	86.8227	1782.89	776.047	2336.28
Lrrc34	75.5835	290.018	62.2499	81.0084	41.6429	32.6724	235.568	43.7133	213.783	43.4113	64.4452	103.968	32	38.8542	25.4572	43.1115	59.3016	32.2226
Hdac8	88.0347	188.706	362.039	78.7932	187.403	60.9688	88.0347	133.436	51.6251	190.019	57.2816	35.7532	41.6429	113.772	44.9422	50.2134	84.4485	122.786
Dnah11	64	288.015	119.428	100.427	377.413	124.5	232.325	240.518	167.73	374.806	78.7932	97.6806	69.0706	52.3457	91.7731	76.1093	205.074	198.088
Vamp7	58.892	72.0037	604.668	202.251	820.296	317.365	1152.06	1136.2	1152.06	415.873	73.5167	396.177	396.177	162.017	477.713	326.288	873.098	369.646
Calr3	127.116	86.8227	548.748	53.0765	178.527	101.829	132.514	74.028	256	95.0095	126.238	83.8652	237.207	40.7859	95.0095	73.0089	227.544	132.514
Gm20305	418.766	639.145	1234.75	989.119	266.871	1226.22	250.732	831.746	1002.93	670.921	319.573	1209.34	891.444	88.647	2385.37	916.506	357.054	107.635
Henmt1	72.0037	148.056	385.343	90.5097	401.707	196.72	106.891	183.546	415.873	57.68	471.136	64.4452	58.4852	537.455	124.5	125.366	1428.22	897.644
Atp6ap2	670.921	2256.7	1663.49	2977.74	1296.13	1152.06	3019.3	1937.53	1530.73	7750.1	2957.17	5077.84	1428.22	1746.2	2856.44	2368.9	2368.9	948.826
Gm10088	608.874	1398.83	1499.22	2304.12	344.892	1871.53	261.379	2194.99	306.555	652.575	2486.67	916.506	5442.3	2683.69	982.286	1089.92	1160.07	1009.9
Hsd17b7	270.597	158.683	340.144	61.8199	330.842	729.114	1606.83	216.767	537.455	843.357	259.574	367.093	458.253	252.476	519.147	240.518	252.476	266.871
Lrch1	114.563	121.938	448.822	91.7731	613.109	101.125	196.72	116.162	252.476	85.6274	216.767	164.279	209.383	64	55.7152	82.1393	215.269	127.116
Sptlc1	153.277	843.357	218.275	158.683	734.185	74.028	298.172	84.4485	734.185	74.5429	75.0614	284.05	213.783	243.875	121.938	445.722	137.187	362.039
Gm14308	385.343	685.019	873.098	1360.57	306.555	1074.91	1200.98	608.874	1314.23	2304.12	1112.82	556.408	837.532	2210.26	1031.12	415.873	552.565	487.751
Hectd2	77.1717	73.5167	155.417	78.7932	328.557	133.436	76.6386	96.3358	278.204	60.5477	143.013	104.691	172.446	68.5935	54.1917	670.921	110.661	467.882
Jade3	2876.3	163.144	781.445	1045.52	312.996	666.287	168.897	765.363	210.839	1652	1341.84	734.185	675.588	99.7331	2759.13	203.657	2521.38	158.683
Eif2b3	240.518	494.559	344.892	106.153	284.05	178.527	404.501	328.557	91.1392	79.8932	89.8845	178.527	272.479	144.007	1009.9	709.176	227.544	165.421
Hnmt	49.8665	191.341	288.015	93.7015	252.476	634.73	140.07	49.18	70.0348	65.3448	158.683	70.5219	130.69	60.1295	74.5429	347.291	60.5477	57.68
Fam49a	820.296	1341.84	2977.74	1120.56	2721.15	1060.11	4329.55	2225.63	1398.83	2856.44	1341.84	2665.15	2194.99	252.476	522.758	3875.05	4837.35	719.076
Ltn1	51.2685	126.238	136.239	276.282	263.197	162.017	163.144	648.067	165.421	229.126	149.086	112.206	116.97	265.028	149.086	205.074	64.8934	497.999
Gm7647	5077.84	5404.7	657.114	2352.53	26987.4	99.7331	38967.9	21469.5	9089.59	6888.62	5595.3	1428.22	16612.7	20594.9	580.037	38166	11346.8	35119.9
Slc25a46	112.206	61.8199	413.001	661.685	427.565	347.291	183.546	652.575	261.379	719.076	451.944	142.025	826.001	451.944	639.145	272.479	714.109	125.366
Rrn3	7231.1	4389.98	1924.14	5148.73	4359.66	6984.79	3565.78	4973.34	4124.49	7281.4	2304.12	5832.91	6841.04	401.707	8023.41	1176.27	2452.44	3795.3
Ankrd52	142.025	93.7015	541.193	347.291	625.992	955.426	643.591	484.382	205.074	256	117.784	200.854	576.03	78.7932	274.374	177.294	467.882	109.137
Gm13128	2628.46	1478.58	367.093	2336.28	156.498	1067.48	330.842	205.074	278.204	754.826	232.325	1509.65	1640.59	308.687	1112.82	491.143	843.357	377.413
Gm6121	88.647	155.417	296.112	73.0089	157.586	243.875	238.856	879.171	158.683	268.727	145.009	116.97	76.1093	464.65	268.727	171.255	80.4489	203.657
Tktl1	3743.05	1408.55	3191.46	935.763	430.539	5442.3	3795.3	6653.97	1845.76	9026.81	955.426	5442.3	1112.82	4513.4	8779.97	8192	2368.9	1243.34
Lin52	73.5167	75.0614	95.0095	72.5046	60.9688	67.6492	123.64	89.8845	78.7932	183.546	115.36	471.136	608.874	102.537	68.1197	82.7106	216.767	103.25
Ola1	962.071	196.72	151.167	576.03	306.555	1052.79	786.88	86.8227	263.197	157.586	820.296	781.445	477.713	186.108	922.88	544.958	250.732	174.853
Gm2199	675.588	61.3929	263.197	29.8571	292.036	393.44	46.8507	100.427	65.7993	250.732	38.0546	357.054	245.572	61.8199	337.794	141.044	130.69	57.2816
Hey1	143.013	1360.57	3821.7	1260.69	2469.49	2091.03	3743.05	1584.71	270.597	1360.57	3565.78	1341.84	1243.34	760.076	1951	1992	1478.58	530.056
Wdr53	98.36	407.315	101.125	99.0442	158.683	61.8199	235.568	56.493	47.1766	50.9143	43.4113	252.476	58.0812	97.6806	137.187	71.5064	82.1393	42.8137
Ptpn23	209.383	187.403	173.645	142.025	652.575	158.683	1448.15	393.44	121.938	224.411	118.603	127.116	116.162	85.6274	328.557	259.574	135.298	218.275
Aaed1	100.427	51.6251	110.661	39.1245	113.772	694.581	33.8246	37.7918	53.8174	85.6274	37.7918	37.014	210.839	42.2243	101.125	58.0812	61.3929	39.1245
Gm16274	106.891	63.5579	44.0173	82.1393	47.8352	47.1766	103.968	141.044	54.5686	576.03	166.572	374.806	53.4456	103.968	79.8932	85.0359	139.102	53.0765
Il31ra	121.938	184.823	45.8866	113.772	398.932	68.5935	207.937	261.379	377.413	87.4266	88.647	115.36	1089.92	91.7731	66.257	103.968	296.112	344.892
Wrn	448.822	657.114	312.996	445.722	621.668	749.612	843.357	617.374	1820.35	1488.87	837.532	388.023	3956.48	433.534	191.341	670.921	1541.37	1379.57
Tesk2	1606.83	3281.18	2628.46	4124.49	648.067	1089.92	1152.06	989.119	995.999	837.532	831.746	372.217	1820.35	130.69	1152.06	929.3	1360.57	1296.13
Enpp5	35.0174	1978.24	837.532	82.1393	1278.29	207.937	652.575	141.044	560.278	136.239	694.581	942.272	49.5221	184.823	149.086	154.343	250.732	719.076
Mcm4	2836.7	1897.65	903.888	2076.59	2005.85	867.067	1089.92	2998.45	2469.49	1360.57	340.144	630.346	1269.46	250.732	1192.69	2320.15	3169.41	1438.15
Lyst	225.972	1009.9	191.341	885.286	1112.82	2418.67	1845.76	1618	709.176	739.292	670.921	765.363	245.572	897.644	330.842	1951	1758.34	1360.57
Atp5k-ps2	278.204	229.126	213.783	455.087	91.7731	2005.85	83.8652	90.5097	181.019	377.413	181.019	922.88	154.343	79.8932	282.088	73.0089	357.054	103.25
Pnldc1	342.509	205.074	174.853	128.89	50.2134	108.383	140.07	188.706	36.5044	56.1028	164.279	188.706	233.941	170.072	719.076	212.306	396.177	40.5042
Rhot1	252.476	608.874	995.999	2628.46	2256.7	501.463	749.612	910.175	1520.15	1499.22	1226.22	580.037	903.888	347.291	982.286	694.581	1530.73	1652
Rpp38	31.5594	53.4456	157.586	464.65	224.411	205.074	109.137	65.7993	124.5	177.294	46.5271	89.2636	60.1295	296.112	69.551	100.427	133.436	102.537
Tmem138	298.172	38.5859	41.3553	31.3414	59.3016	48.8403	81.0084	30.2738	39.1245	49.5221	34.0598	40.2244	225.972	49.5221	61.3929	78.249	110.661	89.8845
Cyp2c68	27.2843	29.2426	28.6408	44.9422	59.3016	265.028	41.6429	66.7178	62.6829	24.4201	38.8542	42.2243	23.7524	34.0598	39.3966	212.306	24.0839	23.5883
Zfp948	849.223	1640.59	867.067	2740.08	418.766	2062.24	265.028	310.834	101.829	252.476	910.175	1024	600.491	178.527	1082.39	172.446	442.643	680.287
Pls1	1552.09	9877.98	2936.74	7281.4	4269.94	5955.47	11665.8	5007.93	3983.99	6793.79	5404.7	4837.35	3769.09	9946.68	1002.93	2896.31	4153.18	5832.91
Kcnh1	173.645	3082.75	1573.76	1260.69	3666.02	903.888	885.286	942.272	257.781	1351.18	1468.37	2665.15	2435.5	1002.93	461.44	792.353	885.286	885.286
Gm9529	57.68	53.4456	36.5044	263.197	261.379	52.7098	53.8174	39.1245	45.8866	41.9326	64.8934	50.5626	42.2243	35.5062	106.891	53.4456	97.6806	28.443
Gm10488	129.787	181.019	340.144	72.5046	191.341	319.573	237.207	1060.11	195.361	374.806	149.086	140.07	78.249	407.315	333.144	224.411	91.1392	240.518
Dnttip2	1652	1120.56	1698.45	1067.48	445.722	3956.48	401.707	704.277	177.294	2149.82	2797.65	455.087	1458.23	617.374	2076.59	50.9143	955.426	54.5686
Cdk5	40.7859	879.171	319.573	270.597	2469.49	49.18	2091.03	349.706	396.177	205.074	530.056	55.7152	306.555	2574.36	120.259	1992	76.1093	786.88
Mrpl46	2896.31	304.437	445.722	508.463	205.074	508.463	410.148	186.108	128.89	1243.34	206.5	922.88	52.3457	210.839	272.479	556.408	195.361	487.751
Cdh17	53.4456	89.8845	198.088	212.306	45.2548	33.8246	122.786	76.1093	72.0037	26.9087	43.1115	37.7918	35.261	52.7098	30.6965	27.0958	95.6704	91.1392
Zfp566	1112.82	306.555	430.539	250.732	173.645	1323.37	148.056	235.568	183.546	112.986	166.572	1024	202.251	150.123	652.575	116.97	739.292	321.795
Ube2o	138.141	225.972	123.64	415.873	105.42	2778.33	93.0542	604.668	290.018	1031.12	124.5	195.361	270.597	120.259	617.374	147.033	282.088	101.125
Gm10221	1089.92	6038.61	1978.24	1845.76	2149.82	1428.22	1951	3258.52	1629.26	3061.45	3420.52	11910.9	3147.52	10960.3	2683.69	809.002	2179.83	1152.06
Zfp760	112.206	393.44	207.937	250.732	347.291	760.076	719.076	380.038	230.72	548.748	820.296	209.383	1398.83	225.972	157.586	455.087	445.722	442.643
Dcps	661.685	1260.69	342.509	556.408	448.822	481.036	481.036	136.239	548.748	776.047	849.223	685.019	94.3532	2401.97	218.275	770.686	508.463	613.109
Mau2	90.5097	760.076	321.795	266.871	522.758	809.002	216.767	230.72	349.706	369.646	101.829	172.446	219.793	171.255	415.873	481.036	308.687	471.136
Cited2	1016.93	989.119	548.748	221.322	948.826	104.691	826.001	1360.57	393.44	116.97	1964.57	344.892	272.479	2320.15	349.706	1332.57	916.506	837.532
Atf7ip	249	709.176	749.612	290.018	1640.59	1097.5	1089.92	1595.73	278.204	433.534	1541.37	1418.35	1209.34	1499.22	491.143	1323.37	196.72	153.277
Gm14625	237.207	93.0542	212.306	146.018	401.707	64	237.207	186.108	719.076	146.018	46.8507	1509.65	82.7106	113.772	87.4266	69.551	78.249	903.888
Efnb2	1136.2	1168.14	3444.31	2592.27	3516.68	7538.18	4182.07	2646.74	714.109	3541.14	2896.31	2702.35	385.343	2759.13	3929.15	6338.83	2503.97	3590.58
Ptcd2	146.018	837.532	337.794	369.646	765.363	1016.93	219.793	117.784	96.3358	154.343	704.277	165.421	86.8227	254.232	132.514	388.023	205.074	157.586
Rnase6	203.657	689.784	113.772	178.527	564.175	83.2859	1418.35	67.6492	198.088	382.681	867.067	280.139	81.5719	382.681	90.5097	142.025	36.2523	424.612
Fmr1nb	1509.65	855.13	1978.24	1379.57	319.573	621.668	1428.22	670.921	533.742	2033.85	1120.56	1192.69	1418.35	3420.52	1499.22	685.019	298.172	344.892
Pcnx	494.559	929.3	568.1	1260.69	1031.12	1024	781.445	1016.93	207.937	344.892	989.119	680.287	596.344	188.706	266.871	481.036	714.109	1278.29
Ska3	1024	903.888	1045.52	1562.89	916.506	3147.52	342.509	2683.69	1448.15	1052.79	522.758	1562.89	617.374	112.986	2352.53	1314.23	2048	508.463
Ostc	670.921	1176.27	1618	792.353	962.071	634.73	1074.91	230.72	2721.15	903.888	1217.75	826.001	1833.01	1478.58	1031.12	396.177	2048	968.763
Rnf216	1120.56	159.786	306.555	200.854	347.291	935.763	216.767	335.461	256	132.514	232.325	227.544	442.643	203.657	776.047	254.232	75.0614	116.97
Btk	42.2243	200.854	219.793	29.8571	132.514	77.1717	135.298	163.144	114.563	76.6386	54.1917	32.4467	128	202.251	167.73	99.7331	183.546	154.343
Abca13	290.018	458.253	141.044	477.713	568.1	79.8932	380.038	385.343	232.325	445.722	168.897	90.5097	125.366	74.028	194.012	487.751	335.461	121.938
Slc16a13	51.9842	32.8996	84.4485	61.8199	92.4115	37.014	142.025	68.1197	56.1028	150.123	219.793	36.0019	47.5048	66.7178	63.1189	35.5062	34.2968	99.0442
Ddost	163.144	1370.04	310.834	1332.57	724.077	163.144	526.394	382.681	556.408	1002.93	942.272	207.937	296.112	481.036	487.751	182.278	200.854	652.575
Zfp296	433.534	576.03	588.134	797.865	362.039	1833.01	372.217	714.109	224.411	948.826	310.834	212.306	826.001	268.727	198.088	541.193	243.875	188.706
1700001P01Rik	35.261	18.1261	57.68	237.207	15.5625	23.1029	29.2426	30.0647	71.5064	17.3878	45.2548	95.6704	25.8125	19.9733	45.2548	23.1029	65.7993	37.014
A430089I19Rik	85.0359	126.238	190.019	222.861	1910.85	164.279	4269.94	820.296	288.015	149.086	213.783	134.364	861.078	666.287	117.784	634.73	288.015	382.681
Gm10721	313912	75281.1	115698	4837.35	5442.3	2916.45	479111	3373.43	50012.5	318294	145433	137588	14164.6	16046.8	21469.5	160254	5595.3	93326.6
Plxnc1	219.793	2105.58	330.842	1897.65	1770.57	1112.82	1038.29	1710.26	522.758	1136.2	1910.85	519.147	508.463	1200.98	245.572	1152.06	533.742	982.286
Pparg	35.7532	39.9466	27.4741	36.0019	95.6704	34.0598	106.153	34.5353	89.2636	265.028	43.4113	36.0019	32	522.758	34.7755	44.3235	28.443	32.6724
Cdkn1a	188.706	70.0348	286.026	26.7228	112.206	512	765.363	41.9326	66.257	302.334	393.44	617.374	163.144	108.383	357.054	494.559	118.603	93.7015
Mtmr7	148.056	576.03	155.417	689.784	1370.04	744.434	975.501	413.001	200.854	390.722	304.437	256	354.588	224.411	212.306	276.282	413.001	139.102
Coa7	630.346	158.683	119.428	79.8932	91.7731	63.5579	52.7098	191.341	93.7015	95.6704	103.968	227.544	199.466	62.6829	282.088	157.586	198.088	116.97
Slc25a5	3902.01	6165.49	5256.91	200.854	7082.29	1833.01	8902.53	533.742	6746.86	7332.05	2998.45	8841.04	282.088	8248.98	9410.14	12416.8	3615.55	3082.75
Plpp2	59.7141	257.781	143.013	68.5935	150.123	207.937	259.574	53.4456	382.681	200.854	144.007	190.019	133.436	105.42	171.255	109.896	321.795	90.5097
Ncapd3	330.842	270.597	232.325	89.8845	494.559	114.563	340.144	903.888	225.972	380.038	1074.91	354.588	380.038	249	310.834	1552.09	526.394	410.148
Adgra3	576.03	1278.29	837.532	219.793	709.176	837.532	1200.98	207.937	481.036	413.001	803.414	196.72	421.679	630.346	115.36	568.1	608.874	445.722
Adm2	21.8566	28.84	58.4852	50.9143	142.025	22.3159	147.033	28.0514	34.0598	36.5044	36.5044	45.8866	219.793	776.047	60.9688	35.0174	18.2522	29.0406
BC055324	60.5477	159.786	388.023	541.193	150.123	359.538	576.03	321.795	125.366	445.722	471.136	310.834	484.382	110.661	849.223	487.751	560.278	526.394
Gm6280	37.014	164.279	41.0696	58.892	324.034	324.034	421.679	162.017	162.017	144.007	88.647	67.6492	30.91	81.5719	63.1189	415.873	58.4852	215.269
Cyb5b	86.2229	290.018	477.713	455.087	526.394	359.538	451.944	274.374	367.093	694.581	382.681	337.794	162.017	284.05	188.706	548.748	97.6806	172.446
4933427D06Rik	935.763	3082.75	3717.2	393.44	4938.99	1260.69	5752.61	3666.02	2683.69	3492.39	1795.29	3902.01	968.763	4705.07	158.683	5330.3	1438.15	1408.55
Fam185a	147.033	218.275	121.938	265.028	1168.14	203.657	146.018	515.561	544.958	172.446	471.136	354.588	139.102	170.072	666.287	286.026	377.413	290.018
Dnajc12	621.668	102.537	56.493	60.9688	57.68	93.0542	76.1093	41.9326	57.68	73.5167	60.9688	67.1819	177.294	123.64	337.794	62.2499	48.8403	53.0765
Gm10355	308.687	131.599	471.136	337.794	522.758	199.466	826.001	88.0347	541.193	617.374	108.383	112.206	781.445	413.001	131.599	210.839	155.417	102.537
Rnls	67.6492	54.9482	142.025	66.7178	94.3532	52.7098	110.661	85.6274	56.493	82.7106	413.001	59.3016	43.7133	79.3413	97.6806	369.646	56.493	164.279
Gabra1	26.7228	81.0084	131.599	19.1597	202.251	237.207	319.573	304.437	164.279	20.8215	604.668	186.108	21.5557	69.551	121.095	401.707	89.2636	433.534
Hpse	83.2859	65.3448	38.8542	50.9143	34.0598	176.069	82.7106	100.427	481.036	37.7918	69.551	40.2244	79.8932	81.0084	344.892	141.044	49.8665	50.5626
Cdc16	120.259	421.679	504.951	1060.11	903.888	471.136	424.612	158.683	308.687	989.119	1858.6	522.758	580.037	903.888	471.136	916.506	424.612	342.509
Fam35a	487.751	121.938	172.446	65.7993	310.834	508.463	107.635	104.691	66.7178	596.344	315.173	315.173	352.139	413.001	84.4485	143.013	230.72	103.25
Tk2	97.0059	237.207	216.767	600.491	477.713	73.0089	604.668	80.4489	191.341	69.551	286.026	276.282	424.612	194.012	630.346	382.681	256	84.4485
Gm24950	533.742	149.086	290.018	194.012	754.826	151.167	259.574	135.298	584.071	84.4485	170.072	160.898	247.28	195.361	576.03	238.856	170.072	207.937
Psma4	744.434	227.544	754.826	1458.23	484.382	975.501	213.783	247.28	494.559	477.713	190.019	1584.71	179.769	163.144	1418.35	344.892	302.334	157.586
Pex11a	206.5	448.822	187.403	254.232	243.875	153.277	776.047	168.897	125.366	259.574	160.898	174.853	100.427	891.444	182.278	95.0095	134.364	86.8227
Map3k3	76.6386	51.6251	67.6492	797.865	25.8125	230.72	39.6706	81.0084	121.938	68.5935	39.1245	122.786	233.941	41.0696	413.001	160.898	359.538	32
Fank1	190.019	445.722	344.892	404.501	922.88	401.707	560.278	471.136	202.251	1160.07	544.958	1884.54	382.681	572.051	699.413	250.732	266.871	430.539
Morn4	74.5429	61.8199	65.7993	203.657	83.2859	58.0812	81.5719	109.137	63.1189	352.139	81.0084	410.148	54.9482	73.0089	72.5046	69.551	67.1819	136.239
Gm10230	126.238	151.167	317.365	68.1197	176.069	294.067	229.126	968.763	187.403	330.842	136.239	127.116	72.5046	364.557	290.018	207.937	91.1392	222.861
Scfd1	44.0173	430.539	206.5	128.89	337.794	256	342.509	265.028	98.36	151.167	276.282	324.034	143.013	760.076	72.0037	230.72	184.823	675.588
Tmx3	116.97	461.44	170.072	879.171	477.713	390.722	122.786	310.834	97.0059	445.722	359.538	79.8932	580.037	66.7178	501.463	61.3929	349.706	286.026
Rab3d	126.238	714.109	227.544	421.679	1209.34	891.444	302.334	166.572	122.786	229.126	206.5	252.476	187.403	247.28	172.446	276.282	243.875	243.875
Atxn10	95.6704	46.2057	106.891	109.137	71.0124	78.7932	95.6704	259.574	151.167	79.8932	128	164.279	84.4485	148.056	119.428	694.581	68.5935	85.0359
Wdhd1	393.44	749.612	576.03	164.279	171.255	81.5719	396.177	714.109	600.491	270.597	1152.06	186.108	491.143	154.343	49.8665	126.238	112.206	317.365
Prkar2a	625.992	227.544	218.275	372.217	608.874	621.668	556.408	588.134	177.294	580.037	230.72	526.394	564.175	89.8845	136.239	526.394	194.012	304.437
Galnt3	83.2859	187.403	259.574	60.9688	367.093	497.999	155.417	210.839	116.162	194.012	101.829	213.783	176.069	62.2499	109.137	221.322	148.056	75.0614
Ccdc14	245.572	724.077	855.13	526.394	1858.6	1478.58	1351.18	1910.85	1120.56	1243.34	1260.69	2304.12	809.002	421.679	873.098	2574.36	648.067	995.999
Gm19965	1448.15	178.527	159.786	312.996	184.823	162.017	118.603	436.549	259.574	192.672	576.03	91.1392	724.077	196.72	276.282	179.769	162.017	200.854
Vmn1r118	28.6408	22.1618	17.5087	23.1029	46.5271	34.0598	38.0546	24.9333	31.779	40.2244	51.2685	50.9143	49.18	30.2738	22.3159	38.3193	229.126	30.0647
Vmn1r118	28.6408	22.1618	17.5087	23.1029	46.5271	34.0598	38.0546	24.9333	31.779	40.2244	51.2685	50.9143	49.18	30.2738	22.3159	38.3193	229.126	30.0647
Gm21836	66.7178	30.0647	70.0348	47.5048	109.896	70.0348	34.5353	26.5382	113.772	43.7133	176.069	44.6318	64.4452	94.3532	27.2843	172.446	37.014	43.4113
Fyn	215.269	340.144	1389.16	765.363	2048	1074.91	809.002	1082.39	1520.15	1606.83	1160.07	2272.4	418.766	1795.29	831.746	2256.7	781.445	724.077
Aqp11	31.3414	138.141	173.645	216.767	19.9733	121.938	51.9842	143.013	23.1029	73.0089	138.141	278.204	202.251	196.72	133.436	52.3457	354.588	60.1295
Mrpl37	274.374	1082.39	364.557	340.144	340.144	467.882	474.413	699.413	404.501	213.783	484.382	321.795	564.175	685.019	82.7106	298.172	109.896	442.643
Sytl4	326.288	3191.46	1468.37	494.559	942.272	202.251	1074.91	2683.69	1770.57	2320.15	1278.29	433.534	290.018	1782.89	219.793	401.707	1698.45	1937.53
Cyb5d1	407.315	69.0706	110.661	136.239	53.8174	160.898	78.7932	108.383	76.6386	68.5935	65.7993	310.834	109.137	67.1819	58.4852	427.565	149.086	88.647
Olfr699	87.4266	47.5048	157.586	29.6508	39.6706	110.661	26.9087	137.187	160.898	294.067	190.019	30.0647	31.125	60.1295	26.3549	30.0647	167.73	126.238
Cyp2c69	31.5594	48.5029	74.5429	74.5429	56.8859	648.067	53.0765	151.167	64.8934	30.91	56.493	58.0812	25.6342	39.9466	81.5719	65.7993	39.1245	31.3414
Gm14894	1770.57	714.109	1045.52	1112.82	3040.3	634.73	3396.89	3191.46	2225.63	2797.65	2759.13	2740.08	4705.07	2646.74	3373.43	2091.03	3795.3	2977.74
Aimp1	897.644	250.732	158.683	174.853	183.546	186.108	174.853	357.054	290.018	135.298	245.572	515.561	292.036	739.292	377.413	304.437	252.476	324.034
Dstyk	284.05	826.001	1097.5	1770.57	1595.73	352.139	2418.67	461.44	719.076	1408.55	1562.89	347.291	537.455	1136.2	349.706	526.394	689.784	781.445
Trim61	1448.15	7231.1	3640.7	3281.18	6295.04	2179.83	5712.87	4011.71	1833.01	7281.4	2486.67	1964.57	4544.8	1820.35	2469.49	1418.35	3019.3	3191.46
Phpt1	257.781	232.325	53.0765	56.1028	212.306	304.437	219.793	75.5835	98.36	35.7532	340.144	65.7993	105.42	52.7098	108.383	458.253	70.5219	105.42
Vmn2r-ps17	153.277	64.4452	33.3589	37.7918	56.493	83.2859	224.411	41.0696	41.3553	31.5594	43.1115	57.68	46.8507	33.3589	37.014	43.1115	22.1618	103.968
Cpsf3	621.668	415.873	304.437	704.277	797.865	125.366	666.287	369.646	724.077	83.8652	276.282	282.088	648.067	560.278	333.144	306.555	324.034	166.572
Mettl6	117.784	369.646	259.574	250.732	634.73	224.411	182.278	504.951	235.568	238.856	272.479	544.958	404.501	155.417	333.144	1351.18	310.834	213.783
Mesp2	1016.93	3236.01	1992	3516.68	1468.37	2592.27	3769.09	2610.3	1360.57	4672.57	3104.19	2120.22	1698.45	2469.49	380.038	4153.18	1031.12	719.076
Cd7	1038.29	3956.48	3717.2	2418.67	3590.58	1418.35	3983.99	2435.5	1360.57	357.054	6888.62	1710.26	1618	7643.41	172.446	2288.2	2556.58	1795.29
Nphp1	43.1115	89.8845	196.72	160.898	256	78.7932	48.5029	67.6492	54.9482	50.5626	137.187	60.1295	113.772	43.4113	42.5179	213.783	63.5579	119.428
Gm26509	22.9433	14.723	20.8215	14.5203	17.0299	18.1261	19.0273	93.7015	33.1285	19.2929	92.4115	21.4068	44.3235	18.0009	20.393	55.3304	20.393	21.4068
Oxa1l	90.5097	117.784	242.191	270.597	205.074	948.826	149.086	191.341	152.219	144.007	312.996	195.361	127.116	820.296	142.025	158.683	110.661	90.5097
Plag1	3541.14	2105.58	3396.89	3236.01	3821.7	4513.4	2320.15	1734.13	530.056	5556.65	1795.29	1389.16	3640.7	1858.6	1629.26	1758.34	2272.4	4770.75
Clptm1l	680.287	252.476	445.722	294.067	982.286	910.175	831.746	675.588	421.679	418.766	1552.09	340.144	879.171	754.826	278.204	643.591	544.958	117.784
Dopey2	69.0706	380.038	81.0084	196.72	533.742	128	118.603	147.033	218.275	133.436	97.0059	280.139	126.238	167.73	74.5429	390.722	82.1393	114.563
Nars	308.687	1595.73	648.067	2574.36	1758.34	1629.26	3191.46	2149.82	2368.9	2225.63	552.565	2702.35	2896.31	975.501	3492.39	3444.31	1910.85	2033.85
Prcc	989.119	362.039	233.941	377.413	308.687	203.657	265.028	222.861	1234.75	837.532	286.026	613.109	1629.26	519.147	962.071	424.612	407.315	354.588
Pter	4299.64	803.414	3169.41	1398.83	3743.05	1379.57	2683.69	1595.73	4211.15	3492.39	2610.3	3326.99	10660.6	5914.33	3875.05	1243.34	2592.27	3125.78
Apool	584.071	369.646	50.2134	97.6806	58.892	40.5042	61.3929	54.5686	90.5097	274.374	52.3457	62.2499	58.4852	60.5477	158.683	86.2229	124.5	172.446
Xlr5b	1097.5	1910.85	1217.75	427.565	724.077	530.056	685.019	349.706	3191.46	1217.75	1562.89	1351.18	207.937	501.463	885.286	282.088	1584.71	451.944
Atp5o	1184.45	621.668	897.644	233.941	212.306	1243.34	122.786	369.646	442.643	393.44	380.038	975.501	1120.56	184.823	1937.53	168.897	65.3448	188.706
Ppil2	867.067	237.207	278.204	675.588	272.479	548.748	222.861	174.853	576.03	104.691	522.758	124.5	694.581	354.588	526.394	312.996	167.73	143.013
Gpr158	22.1618	57.68	26.1729	45.5696	33.8246	23.7524	167.73	39.3966	149.086	35.0174	23.5883	78.7932	60.9688	34.7755	25.2813	27.4741	22.0087	35.5062
Ammecr1	33.8246	67.6492	84.4485	40.5042	138.141	85.6274	89.2636	31.779	50.2134	37.2715	415.873	141.044	30.6965	352.139	29.446	64.8934	140.07	51.9842
1110037F02Rik	81.5719	1217.75	630.346	461.44	1640.59	319.573	670.921	439.586	648.067	617.374	372.217	572.051	481.036	576.03	198.088	739.292	942.272	1176.27
Gm12178	9152.82	4904.87	5184.54	3191.46	7033.37	12944	7332.05	1024	1746.2	5007.93	4904.87	3848.29	3956.48	3236.01	1428.22	3213.66	1024	680.287
Acsl1	233.941	212.306	404.501	330.842	282.088	123.64	588.134	118.603	121.095	127.116	155.417	130.69	110.661	182.278	133.436	90.5097	133.436	354.588
Rplp1	2062.24	2120.22	4329.55	12590.1	2957.17	13307.9	5873.48	6608.01	2797.65	8902.53	4672.57	4938.99	13307.9	14362.3	7858.29	8364.13	3326.99	744.434
Nt5c2	1314.23	1296.13	229.126	436.549	357.054	340.144	576.03	621.668	471.136	592.224	337.794	1152.06	494.559	564.175	572.051	666.287	136.239	580.037
Psmd12	4067.71	910.175	968.763	1184.45	849.223	2194.99	797.865	1458.23	781.445	3717.2	661.685	2091.03	3040.3	3304	4067.71	5007.93	837.532	537.455
Hmgn5	867.067	1002.93	995.999	1192.69	3565.78	1584.71	975.501	754.826	1951	1584.71	897.644	1858.6	530.056	2503.97	1314.23	2194.99	4870.99	487.751
Larp1	604.668	942.272	203.657	1009.9	879.171	2320.15	418.766	401.707	243.875	891.444	367.093	760.076	873.098	137.187	916.506	564.175	719.076	337.794
Uts2r	33.8246	84.4485	48.8403	61.8199	298.172	28.0514	29.446	71.5064	18.2522	14.5203	20.1122	45.5696	12.8171	364.557	36.5044	17.0299	15.3482	17.2677
Mlst8	45.5696	49.18	123.64	77.7085	146.018	467.882	235.568	48.8403	38.5859	120.259	39.1245	66.257	164.279	63.1189	57.68	129.787	54.9482	44.3235
Harbi1	66.257	45.2548	50.9143	250.732	50.2134	48.8403	68.5935	162.017	182.278	53.0765	53.0765	259.574	54.5686	58.892	76.1093	54.1917	58.0812	52.3457
Cntnap1	410.148	1663.49	572.051	837.532	1038.29	803.414	1278.29	1448.15	596.344	685.019	608.874	396.177	604.668	209.383	192.672	1520.15	461.44	1009.9
Tbc1d8	272.479	1562.89	372.217	218.275	1217.75	252.476	1009.9	424.612	388.023	369.646	178.527	268.727	455.087	433.534	560.278	749.612	497.999	484.382
Gm10737	1520.15	1305.15	2574.36	342.509	1458.23	699.413	2556.58	312.996	1226.22	625.992	2936.74	4211.15	58.4852	837.532	410.148	4011.71	91.7731	689.784
Taf1b	238.856	342.509	849.223	820.296	530.056	1478.58	263.197	182.278	199.466	474.413	675.588	989.119	1820.35	102.537	1305.15	455.087	552.565	50.5626
Sytl2	73.0089	385.343	181.019	65.7993	145.009	102.537	290.018	272.479	354.588	298.172	147.033	203.657	288.015	77.7085	56.8859	194.012	206.5	97.6806
Thsd7a	50.2134	357.054	188.706	116.162	103.968	48.8403	328.557	149.086	64.4452	155.417	67.6492	107.635	61.3929	93.0542	34.2968	903.888	115.36	238.856
Rit1	467.882	349.706	173.645	115.36	124.5	390.722	596.344	95.6704	143.013	101.829	116.162	206.5	168.897	154.343	105.42	129.787	115.36	183.546
Map3k13	39.9466	31.779	60.9688	188.706	81.0084	33.5909	95.0095	68.5935	43.4113	242.191	25.8125	49.18	42.5179	30.4844	39.1245	39.1245	39.3966	33.3589
Gm10260	1951	617.374	4240.45	7332.05	326.288	3795.3	1428.22	1562.89	861.078	670.921	1097.5	2797.65	2241.11	592.224	1418.35	1251.98	280.139	1351.18
Zfp101	52.7098	163.144	42.8137	148.056	102.537	78.249	61.3929	127.116	173.645	396.177	91.1392	105.42	74.5429	112.206	82.1393	67.1819	56.1028	58.4852
Tbx4	552.565	390.722	1686.71	592.224	2304.12	377.413	2452.44	849.223	560.278	2352.53	451.944	526.394	837.532	410.148	508.463	975.501	568.1	680.287
BC003331	192.672	398.932	126.238	617.374	261.379	398.932	494.559	897.644	257.781	222.861	398.932	131.599	69.0706	312.996	162.017	1184.45	319.573	312.996
Hmgcll1	146.018	192.672	58.0812	147.033	286.026	140.07	148.056	202.251	508.463	93.0542	183.546	134.364	278.204	44.0173	219.793	436.549	128	183.546
Cops6	1097.5	2977.74	1296.13	1833.01	657.114	1478.58	1067.48	2452.44	1120.56	1287.18	393.44	1871.53	739.292	714.109	786.88	467.882	885.286	1675.06
Chchd3	548.748	2304.12	694.581	1675.06	2778.33	1269.46	2120.22	873.098	1082.39	1924.14	1562.89	4299.64	714.109	1398.83	1016.93	855.13	792.353	1978.24
Sar1a	2610.3	6562.36	4904.87	3516.68	2856.44	3590.58	2194.99	770.686	2105.58	3795.3	1499.22	7082.29	1067.48	3821.7	6427.31	519.147	1192.69	5634.22
Ccl3	32.8996	268.727	2574.36	31.779	249	393.44	276.282	32.6724	300.246	61.8199	173.645	1260.69	75.0614	541.193	219.793	33.5909	34.0598	321.795
Brd9	116.97	1468.37	117.784	216.767	352.139	257.781	225.972	181.019	127.116	266.871	237.207	103.25	158.683	70.0348	274.374	95.0095	284.05	141.044
Rgn	46.8507	342.509	235.568	138.141	137.187	263.197	209.383	276.282	88.0347	118.603	62.6829	121.095	225.972	42.8137	100.427	344.892	164.279	121.938
Zfp616	2896.31	5480.15	3125.78	4240.45	8659.09	5404.7	6562.36	3420.52	1924.14	6122.9	5007.93	3640.7	7590.61	1686.71	1663.49	9026.81	3258.52	9877.98
Gm7511	1112.82	364.557	1296.13	879.171	256	270.597	315.173	657.114	235.568	413.001	439.586	359.538	962.071	1278.29	1168.14	481.036	418.766	247.28
Cdh20	27.2843	29.8571	23.2636	22.9433	215.269	20.5348	44.9422	20.9663	23.7524	22.9433	55.3304	27.2843	95.6704	29.446	25.4572	22.3159	43.1115	23.9176
Shc3	28.2465	75.0614	41.9326	72.0037	75.0614	53.4456	119.428	27.8576	110.661	118.603	65.7993	59.7141	23.5883	44.3235	99.7331	33.1285	41.6429	31.5594
Atxn7l3	61.8199	123.64	174.853	60.9688	112.986	352.139	74.028	152.219	174.853	159.786	167.73	41.9326	221.322	59.3016	195.361	56.8859	304.437	54.1917
Gm16430	132.514	68.5935	127.116	102.537	160.898	46.8507	141.044	118.603	372.217	76.1093	31.3414	843.357	65.7993	74.028	61.8199	46.5271	66.257	572.051
Cse1l	2149.82	2304.12	867.067	1045.52	1686.71	2076.59	975.501	1408.55	770.686	891.444	2998.45	1992	4211.15	265.028	1351.18	639.145	1438.15	1136.2
Gm11116	116.97	13.5479	15.5625	29.6508	23.5883	29.0406	20.393	12.5533	35.0174	27.8576	65.7993	21.8566	38.5859	19.9733	38.5859	37.7918	43.4113	14.8254
Mlf1	123.64	45.8866	82.7106	39.6706	93.7015	39.3966	62.2499	58.4852	56.1028	54.5686	235.568	52.3457	61.8199	39.3966	183.546	49.8665	109.896	46.2057
Ss18	685.019	1341.84	803.414	1584.71	1541.37	344.892	1698.45	1458.23	1067.48	1499.22	1278.29	433.534	272.479	300.246	781.445	1468.37	1082.39	995.999
Sox4	62.6829	32.8996	137.187	39.1245	31.3414	30.6965	34.7755	41.0696	38.5859	36.2523	34.7755	34.2968	33.1285	32.2226	187.403	91.1392	114.563	52.7098
Gm9325	27.2843	252.476	36.0019	54.9482	76.1093	103.25	290.018	100.427	194.012	137.187	49.5221	37.2715	34.7755	68.5935	37.2715	445.722	49.18	117.784
Gm13213	975.501	749.612	530.056	719.076	770.686	1820.35	809.002	282.088	245.572	2120.22	1438.15	1897.65	1734.13	1243.34	1016.93	548.748	1499.22	380.038
Hexb	178.527	188.706	1584.71	448.822	257.781	1746.2	216.767	1509.65	1379.57	814.629	699.413	1428.22	1314.23	212.306	1176.27	335.461	903.888	388.023
Ero1l	52.3457	68.5935	71.0124	111.43	106.891	120.259	141.044	106.153	47.5048	261.379	97.0059	79.8932	48.5029	46.2057	670.921	95.0095	130.69	63.5579
Ddx4	922.88	1217.75	1105.13	4329.55	2486.67	1269.46	3444.31	1573.76	2076.59	3691.52	1389.16	995.999	1379.57	989.119	916.506	630.346	1758.34	3956.48
Arxes2	280.139	44.6318	42.2243	35.5062	54.5686	59.3016	64.8934	43.4113	43.7133	46.5271	38.0546	72.5046	53.4456	206.5	88.0347	33.1285	87.4266	92.4115
Traip	442.643	152.219	188.706	149.086	315.173	300.246	184.823	484.382	95.6704	188.706	704.277	124.5	106.891	118.603	235.568	149.086	88.0347	116.162
Hyls1	97.0059	1002.93	576.03	310.834	873.098	312.996	421.679	415.873	643.591	233.941	413.001	617.374	643.591	122.786	474.413	242.191	657.114	352.139
Gtf3c6	1408.55	3281.18	1910.85	5673.41	300.246	12077.2	272.479	15936	3258.52	1370.04	2033.85	1606.83	6841.04	1296.13	26987.4	310.834	4672.57	580.037
Ppp6r1	286.026	282.088	296.112	235.568	657.114	675.588	515.561	229.126	328.557	504.951	170.072	249	232.325	138.141	152.219	158.683	235.568	123.64
Car9	328.557	522.758	121.095	284.05	1168.14	879.171	897.644	94.3532	154.343	515.561	497.999	608.874	335.461	280.139	342.509	916.506	181.019	501.463
Cog3	70.5219	132.514	72.0037	347.291	259.574	199.466	170.072	272.479	146.018	41.9326	54.9482	44.9422	232.325	44.3235	62.6829	159.786	282.088	497.999
Enpep	54.1917	42.5179	67.1819	37.2715	342.509	38.8542	52.7098	40.2244	42.2243	33.8246	40.7859	50.2134	116.162	53.0765	83.8652	43.1115	150.123	45.2548
A630010A05Rik	613.109	621.668	1209.34	975.501	1128.35	288.015	1438.15	652.575	107.635	284.05	487.751	903.888	1351.18	192.672	97.6806	2194.99	689.784	448.822
Rbm4	104.691	333.144	93.0542	233.941	330.842	165.421	357.054	160.898	101.125	125.366	157.586	182.278	1209.34	342.509	138.141	704.277	65.3448	464.65
Wdr61	44.0173	44.3235	50.5626	42.5179	62.2499	54.1917	148.056	81.5719	162.017	78.249	237.207	116.162	47.1766	288.015	45.5696	141.044	70.5219	51.6251
Pramef17	2288.2	1287.18	352.139	3956.48	268.727	1746.2	259.574	508.463	464.65	781.445	442.643	1845.76	1144.1	374.806	891.444	272.479	809.002	541.193
Rpp40	29.8571	30.2738	40.2244	112.986	31.125	145.009	26.9087	109.896	33.5909	192.672	41.6429	83.8652	74.028	41.3553	36.5044	27.6652	44.6318	48.8403
Atmin	436.549	2320.15	1438.15	2916.45	3640.7	2521.38	1770.57	1152.06	1144.1	3169.41	2998.45	552.565	1074.91	2272.4	2033.85	3983.99	1710.26	922.88
Vmn2r-ps16	148.056	67.6492	33.1285	36.2523	58.4852	82.1393	203.657	41.3553	40.7859	32.4467	48.8403	57.2816	47.5048	36.2523	38.3193	44.3235	22.6274	102.537
Sdhb	59.7141	354.588	310.834	182.278	229.126	242.191	146.018	55.7152	95.6704	354.588	526.394	533.742	72.5046	481.036	71.0124	85.0359	81.0084	71.5064
Ppp1r13b	215.269	548.748	415.873	504.951	458.253	861.078	2105.58	333.144	333.144	1192.69	302.334	519.147	522.758	191.341	310.834	455.087	298.172	364.557
Ttc27	302.334	213.783	230.72	268.727	617.374	207.937	206.5	467.882	153.277	196.72	168.897	1031.12	113.772	115.36	382.681	128.89	445.722	330.842
Zg16	16.9123	14.42	142.025	17.7531	14.5203	13.8326	15.8895	17.0299	32	36.7583	16.2234	15.6707	14.8254	31.779	17.8766	12.4666	15.2422	14.5203
1110012L19Rik	2134.97	2977.74	617.374	639.145	2048	1499.22	3541.14	600.491	955.426	1052.79	1937.53	1323.37	359.538	1978.24	257.781	831.746	685.019	504.951
Tnfrsf12a	24.4201	19.1597	146.018	105.42	25.6342	187.403	71.5064	62.6829	75.0614	53.0765	30.91	23.1029	167.73	18.1261	206.5	55.3304	27.8576	19.4271
Cnnm2	897.644	474.413	962.071	2452.44	1562.89	5556.65	1234.75	2916.45	770.686	2556.58	2876.3	1458.23	1663.49	3147.52	1652	1722.16	2556.58	1379.57
A430033K04Rik	232.325	162.017	163.144	131.599	1045.52	104.691	340.144	519.147	300.246	187.403	300.246	298.172	190.019	300.246	372.217	1722.16	537.455	145.009
Gm11812	25.1067	26.9087	103.25	12.4666	84.4485	54.5686	19.5622	19.4271	19.9733	16.3362	25.1067	21.7057	63.5579	280.139	22.4711	17.7531	19.9733	16.2234
Gm14308	903.888	995.999	1160.07	2977.74	652.575	1488.87	1530.73	1296.13	1937.53	2957.17	1795.29	739.292	1562.89	3444.31	2179.83	666.287	843.357	803.414
Tm7sf3	786.88	1499.22	407.315	270.597	1269.46	1226.22	1105.13	1160.07	1052.79	458.253	604.668	754.826	1509.65	340.144	491.143	995.999	929.3	797.865
Il2rb	237.207	74.5429	148.056	202.251	50.2134	83.2859	88.0347	109.896	41.6429	54.5686	56.493	49.18	39.9466	47.5048	44.0173	41.9326	128	65.7993
Kars	9089.59	6208.38	9877.98	3983.99	4705.07	22073.1	7750.1	8964.45	6165.49	5042.77	4973.34	5752.61	11190.6	8135.41	3236.01	3444.31	4389.98	6517.03
Srgap2	135.298	352.139	390.722	210.839	430.539	508.463	330.842	533.742	209.383	1002.93	433.534	216.767	401.707	975.501	240.518	494.559	560.278	455.087
Fam160a1	2646.74	11268.4	13400.5	4096	15393.1	3191.46	7281.4	11505.2	2062.24	4299.64	7750.1	5077.84	4770.75	2452.44	1341.84	8079.22	6427.31	6208.38
Gm15487	760.076	3213.66	3213.66	2721.15	4608.24	4870.99	4640.29	2435.5	2683.69	2977.74	2977.74	2225.63	3492.39	5955.47	739.292	6122.9	989.119	1305.15
Nme3	526.394	191.341	119.428	89.2636	196.72	130.69	187.403	96.3358	268.727	117.784	398.932	132.514	451.944	284.05	170.072	205.074	153.277	82.1393
Emc3	843.357	390.722	357.054	1144.1	187.403	942.272	401.707	270.597	94.3532	491.143	666.287	215.269	634.73	760.076	2320.15	519.147	837.532	342.509
Ccdc25	729.114	119.428	760.076	885.286	59.3016	530.056	196.72	284.05	219.793	1067.48	206.5	190.019	232.325	82.1393	1217.75	292.036	288.015	929.3
Immt	130.69	461.44	704.277	112.206	675.588	157.586	195.361	467.882	515.561	288.015	154.343	415.873	608.874	401.707	304.437	342.509	308.687	233.941
Trim75	5404.7	7332.05	7131.55	13969.6	17559.9	2977.74	15181.2	7804.01	18951.2	18951.2	11747	4640.29	8364.13	4329.55	11113.3	8719.32	15825.9	12590.1
Efhc2	233.941	290.018	455.087	95.6704	160.898	86.8227	364.557	97.6806	129.787	413.001	66.7178	148.056	57.68	63.1189	101.829	218.275	369.646	176.069
3110043O21Rik	47.5048	181.019	81.0084	54.1917	156.498	133.436	85.6274	100.427	58.0812	73.5167	54.5686	137.187	284.05	88.0347	53.4456	163.144	115.36	129.787
Arhgap5	254.232	69.0706	199.466	337.794	146.018	548.748	103.968	342.509	116.97	131.599	195.361	50.5626	149.086	206.5	604.668	72.5046	67.1819	156.498
Apol7b	35.5062	36.2523	43.1115	25.2813	103.968	26.9087	23.4254	78.249	38.8542	35.261	129.787	261.379	29.446	32	28.2465	24.0839	33.1285	71.5064
Lrrc6	32.6724	40.7859	44.3235	23.5883	25.9921	32.8996	22.9433	76.1093	77.1717	142.025	27.0958	29.8571	30.6965	31.779	29.446	121.938	27.6652	33.8246
Ddx43	776.047	128.89	1024	93.0542	256	1192.69	310.834	342.509	820.296	1871.53	541.193	556.408	501.463	188.706	982.286	263.197	439.586	2005.85
Gm21671	308.687	385.343	975.501	162.017	349.706	177.294	298.172	380.038	891.444	357.054	1675.06	709.176	292.036	166.572	243.875	1458.23	364.557	276.282
Dram2	89.2636	592.224	809.002	849.223	955.426	436.549	916.506	221.322	744.434	608.874	1488.87	1663.49	749.612	321.795	744.434	1418.35	216.767	481.036
Tex30	564.175	666.287	433.534	675.588	390.722	240.518	461.44	240.518	1305.15	1031.12	770.686	1722.16	1168.14	855.13	580.037	401.707	382.681	247.28
Uba6	85.0359	65.7993	167.73	63.1189	61.3929	421.679	103.968	44.9422	64	88.647	186.108	69.551	219.793	73.0089	72.0037	121.095	71.5064	106.891
Gm16430	172.446	119.428	229.126	158.683	317.365	65.3448	232.325	188.706	497.999	145.009	47.5048	1168.14	99.0442	123.64	97.6806	70.0348	111.43	873.098
Scpep1	639.145	903.888	1595.73	265.028	319.573	2120.22	407.315	522.758	268.727	754.826	1067.48	982.286	1858.6	803.414	1360.57	1152.06	504.951	613.109
Cep76	263.197	1675.06	1184.45	1758.34	929.3	685.019	685.019	837.532	280.139	415.873	433.534	837.532	592.224	1573.76	929.3	284.05	461.44	1152.06
Usp38	1573.76	2610.3	3373.43	7486.11	3691.52	10297.5	7281.4	4011.71	2740.08	5914.33	4067.71	820.296	6608.01	1060.11	3769.09	4870.99	4513.4	1509.65
Pi4k2a	159.786	156.498	404.501	324.034	916.506	666.287	347.291	294.067	173.645	265.028	442.643	163.144	512	216.767	548.748	83.2859	541.193	144.007
Lrriq3	349.706	451.944	436.549	477.713	167.73	873.098	1314.23	792.353	760.076	115.36	1024	625.992	421.679	1016.93	556.408	891.444	879.171	243.875
Snx16	10513.8	10085.5	7804.01	2452.44	7181.15	10085.5	5293.48	1136.2	1584.71	5996.9	13682.1	22851.5	5007.93	13034.1	6700.25	6888.62	3640.7	8364.13
Stxbp4	110.661	96.3358	68.5935	109.896	91.1392	100.427	206.5	116.162	178.527	41.3553	181.019	111.43	56.8859	107.635	32.2226	111.43	477.713	63.5579
Gm11569	51.9842	359.538	407.315	522.758	2352.53	515.561	548.748	879.171	213.783	306.555	630.346	1009.9	1509.65	5293.48	744.434	982.286	982.286	330.842
Wdr75	108.383	855.13	1009.9	461.44	398.932	330.842	533.742	261.379	477.713	760.076	704.277	685.019	982.286	568.1	734.185	317.365	719.076	385.343
Ilf2	4482.23	6251.56	4640.29	1951	2091.03	4240.45	1845.76	6888.62	2740.08	2272.4	1652	4329.55	5293.48	809.002	4576.41	1686.71	1323.37	1686.71
Zar1	1606.83	5832.91	3541.14	975.501	7696.57	1468.37	15608	2521.38	6038.61	4269.94	11585.2	4299.64	4672.57	12765.8	1845.76	5996.9	648.067	6472.02
Got1	147.033	218.275	372.217	374.806	374.806	123.64	541.193	172.446	139.102	442.643	519.147	415.873	484.382	195.361	744.434	436.549	300.246	333.144
Mfap2	101.829	143.013	165.421	147.033	168.897	116.97	310.834	235.568	78.249	427.565	556.408	172.446	146.018	724.077	103.968	481.036	89.8845	107.635
Isg20l2	270.597	52.3457	867.067	776.047	34.2968	867.067	385.343	843.357	158.683	910.175	53.0765	292.036	174.853	32.6724	982.286	317.365	544.958	36.5044
Tdrd1	120.259	1144.1	600.491	237.207	1269.46	326.288	903.888	173.645	508.463	114.563	230.72	210.839	436.549	324.034	145.009	491.143	152.219	418.766
Fam151a	53.8174	137.187	45.5696	106.153	61.3929	33.1285	58.0812	46.5271	54.5686	51.9842	38.8542	43.4113	51.6251	141.044	222.861	37.014	37.5307	35.261
Smim15	106.153	430.539	139.102	382.681	173.645	471.136	196.72	1002.93	62.2499	274.374	224.411	572.051	891.444	286.026	114.563	290.018	580.037	56.8859
Bambi	141.044	53.4456	28.443	174.853	24.761	49.5221	196.72	51.6251	73.0089	982.286	24.761	42.2243	63.1189	33.5909	36.2523	78.7932	61.8199	86.8227
Gm15571	41.9326	29.2426	70.0348	24.4201	39.6706	30.91	138.141	34.7755	27.2843	147.033	39.3966	157.586	29.0406	27.2843	41.0696	22.7848	98.36	27.6652
Vmn1r118	33.3589	24.4201	20.393	26.9087	53.8174	39.6706	44.6318	29.2426	37.014	45.8866	58.0812	59.3016	57.2816	33.1285	25.9921	45.2548	203.657	35.261
Noc3l	86.8227	128	374.806	328.557	481.036	413.001	390.722	177.294	242.191	670.921	173.645	474.413	312.996	455.087	317.365	151.167	436.549	112.206
Pi4k2b	156.498	130.69	148.056	227.544	364.557	79.3413	56.8859	121.095	58.892	584.071	41.0696	278.204	73.5167	142.025	150.123	42.5179	199.466	95.0095
Ttc8	240.518	199.466	150.123	38.3193	190.019	125.366	194.012	182.278	141.044	359.538	709.176	77.7085	221.322	215.269	290.018	141.044	230.72	68.5935
Prkci	1438.15	643.591	1488.87	374.806	2062.24	1530.73	1910.85	1698.45	1067.48	1024	803.414	1770.57	1379.57	317.365	744.434	1184.45	1795.29	497.999
Lhx8	115.36	143.013	304.437	580.037	776.047	99.7331	199.466	530.056	142.025	88.0347	592.224	317.365	421.679	989.119	213.783	694.581	410.148	685.019
Trim44	474.413	826.001	481.036	179.769	613.109	288.015	344.892	1184.45	588.134	477.713	178.527	328.557	765.363	227.544	749.612	210.839	873.098	724.077
Tmem179b	2916.45	1052.79	2091.03	2149.82	515.561	347.291	424.612	245.572	319.573	1097.5	837.532	1184.45	1710.26	891.444	240.518	119.428	982.286	99.7331
Lysmd3	79.8932	88.0347	54.5686	369.646	243.875	54.5686	112.986	113.772	62.2499	58.4852	45.8866	270.597	123.64	70.5219	54.5686	102.537	44.9422	40.7859
Fbxo38	487.751	263.197	222.861	64	442.643	588.134	195.361	284.05	342.509	216.767	451.944	288.015	259.574	198.088	121.095	156.498	232.325	675.588
Slc6a6	103.25	792.353	344.892	349.706	1871.53	661.685	560.278	364.557	102.537	274.374	390.722	270.597	238.856	276.282	533.742	298.172	396.177	249
Gtdc1	630.346	3147.52	4011.71	1045.52	2336.28	3691.52	2503.97	2164.77	855.13	3492.39	1305.15	1722.16	948.826	4067.71	1234.75	2048	1112.82	1323.37
Tcaim	2592.27	1871.53	3019.3	1820.35	3929.15	2778.33	1734.13	2164.77	1552.09	729.114	2352.53	2646.74	1584.71	1478.58	497.999	2320.15	2194.99	497.999
Rnf170-ps	948.826	803.414	2241.11	1136.2	1314.23	749.612	962.071	1458.23	2120.22	916.506	1176.27	308.687	2759.13	580.037	404.501	929.3	1509.65	879.171
Bin3	286.026	250.732	458.253	643.591	1217.75	330.842	744.434	885.286	1009.9	1871.53	240.518	982.286	897.644	754.826	501.463	861.078	385.343	330.842
Mettl8	1184.45	584.071	1428.22	552.565	604.668	786.88	504.951	221.322	342.509	461.44	210.839	265.028	861.078	1606.83	519.147	719.076	278.204	212.306
Vmn2r51	170.072	115.36	354.588	337.794	427.565	415.873	467.882	873.098	797.865	699.413	304.437	709.176	364.557	1024	94.3532	388.023	552.565	600.491
Pbk	1287.18	4011.71	3769.09	2896.31	1370.04	4182.07	3516.68	2817.11	968.763	1389.16	3061.45	1640.59	5367.37	3281.18	2336.28	588.134	1200.98	1629.26
Ifitm3	699.413	398.932	657.114	1287.18	1418.35	219.793	1438.15	497.999	1052.79	276.282	2048	213.783	548.748	1060.11	116.162	1024	265.028	1192.69
Ccnj	140.07	121.095	54.1917	133.436	398.932	265.028	296.112	128.89	112.986	233.941	146.018	168.897	84.4485	64.4452	116.97	188.706	121.938	233.941
Eif3e	45.5696	69.0706	704.277	266.871	137.187	129.787	114.563	105.42	134.364	213.783	46.8507	427.565	929.3	199.466	298.172	112.986	344.892	186.108
Bcl2l15	20.8215	17.0299	21.259	18.3792	15.0324	17.6305	35.0174	106.891	16.1113	37.014	53.0765	77.1717	15.1369	17.6305	18.2522	16.9123	19.1597	17.7531
Pptc7	855.13	560.278	831.746	458.253	548.748	1002.93	843.357	302.334	238.856	1226.22	393.44	1200.98	1120.56	749.612	321.795	1234.75	1468.37	749.612
Gm7334	1758.34	1978.24	879.171	2936.74	1499.22	2225.63	685.019	1074.91	548.748	2856.44	1910.85	4938.99	1652	1807.78	4870.99	178.527	484.382	643.591
Fbxo3	922.88	61.3929	87.4266	59.3016	79.8932	89.2636	97.0059	207.937	254.232	219.793	92.4115	385.343	73.5167	133.436	40.5042	54.9482	199.466	97.0059
Zfp280c	261.379	121.095	122.786	91.1392	142.025	112.986	198.088	60.1295	393.44	130.69	151.167	304.437	477.713	261.379	352.139	190.019	131.599	263.197
Gm5553	95.6704	739.292	219.793	109.896	407.315	413.001	245.572	349.706	576.03	592.224	1097.5	497.999	163.144	240.518	530.056	120.259	515.561	210.839
Gm10576	3615.55	1120.56	1209.34	1296.13	4329.55	3691.52	3848.29	3468.27	1209.34	2977.74	3350.13	2352.53	1144.1	11585.2	867.067	5330.3	1937.53	3929.15
Gm10945	124.5	51.2685	57.68	30.2738	89.8845	73.5167	45.2548	49.18	26.1729	27.8576	13.5479	23.2636	42.5179	69.0706	110.661	42.5179	95.0095	70.5219
Mex3b	57.2816	40.7859	84.4485	296.112	86.8227	43.1115	59.3016	66.257	103.968	143.013	106.891	101.829	51.2685	44.0173	33.3589	109.137	48.1679	210.839
Rraga	1858.6	3236.01	1686.71	724.077	8719.32	968.763	2194.99	982.286	2740.08	1287.18	4938.99	4608.24	2105.58	1530.73	604.668	2556.58	1031.12	6793.79
Phyh	227.544	89.2636	121.095	315.173	200.854	335.461	247.28	243.875	191.341	467.882	362.039	393.44	205.074	296.112	200.854	129.787	69.551	167.73
Ifi30	29.446	83.2859	256	39.1245	40.7859	160.898	37.5307	44.6318	64	39.9466	30.4844	81.0084	28.6408	40.5042	26.5382	86.8227	57.68	83.2859
Snx6	1858.6	1260.69	2033.85	1097.5	1652	7804.01	1370.04	3147.52	2797.65	1978.24	1226.22	714.109	4182.07	4482.23	9475.59	1112.82	3213.66	494.559
Arpc3	31.3414	56.493	173.645	60.1295	110.661	131.599	209.383	150.123	100.427	116.97	165.421	153.277	183.546	424.612	155.417	152.219	298.172	134.364
Mzt1	11665.8	7804.01	3396.89	8964.45	9741.98	1520.15	9152.82	6472.02	3848.29	6793.79	9541.5	10587	3983.99	5955.47	6746.86	6382.92	6888.62	14164.6
St3gal5	48.8403	102.537	198.088	179.769	407.315	154.343	142.025	77.1717	91.7731	75.0614	93.0542	68.1197	96.3358	79.3413	56.493	105.42	167.73	158.683
Usp45	897.644	1314.23	1488.87	608.874	2033.85	1530.73	1332.57	1332.57	831.746	968.763	508.463	312.996	955.426	1341.84	885.286	388.023	613.109	1398.83
Pik3c2b	477.713	1640.59	897.644	1530.73	1584.71	274.374	680.287	556.408	548.748	1562.89	552.565	754.826	1438.15	288.015	461.44	1663.49	458.253	464.65
Gm14392	442.643	2759.13	1031.12	515.561	1120.56	467.882	1858.6	430.539	1884.54	2418.67	1370.04	661.685	1458.23	1351.18	1323.37	1389.16	781.445	1314.23
Zbtb37	272.479	433.534	263.197	867.067	634.73	213.783	625.992	276.282	233.941	424.612	280.139	533.742	230.72	359.538	138.141	133.436	178.527	477.713
Rps15	1448.15	504.951	501.463	995.999	541.193	613.109	232.325	1341.84	652.575	1160.07	149.086	826.001	1770.57	1243.34	458.253	182.278	250.732	302.334
Gm9396	427.565	245.572	548.748	1541.37	133.436	1314.23	413.001	451.944	112.206	560.278	367.093	1398.83	1200.98	537.455	809.002	278.204	110.661	294.067
Oxnad1	424.612	286.026	222.861	302.334	335.461	209.383	369.646	364.557	401.707	183.546	263.197	184.823	879.171	183.546	129.787	230.72	117.784	83.2859
Mtrr	73.0089	48.8403	66.7178	48.5029	272.479	73.0089	181.019	85.0359	91.7731	77.7085	154.343	107.635	205.074	128	54.9482	47.5048	53.8174	58.892
Gm5941	374.806	474.413	948.826	694.581	744.434	458.253	504.951	203.657	407.315	903.888	1278.29	1509.65	809.002	3875.05	349.706	1584.71	276.282	648.067
Usp6nl	53.0765	219.793	109.137	101.829	221.322	172.446	232.325	97.6806	88.0347	216.767	141.044	103.968	59.7141	48.1679	148.056	112.206	266.871	131.599
Gtf2e2	1448.15	1168.14	744.434	1686.71	2401.97	1031.12	1478.58	1675.06	1209.34	310.834	2149.82	1858.6	1758.34	942.272	1408.55	1722.16	413.001	1541.37
Lactb2	278.204	364.557	195.361	280.139	256	182.278	451.944	494.559	159.786	418.766	541.193	552.565	108.383	367.093	156.498	484.382	82.7106	382.681
Gm21608	38.3193	60.1295	134.364	43.7133	69.0706	34.2968	28.443	72.0037	91.7731	82.1393	35.0174	27.0958	31.3414	31.779	44.9422	83.8652	39.6706	181.019
Snx14	206.5	93.7015	29.6508	42.5179	72.0037	38.0546	41.6429	50.9143	71.5064	85.0359	37.5307	179.769	49.18	140.07	85.0359	64.8934	33.5909	73.0089
Smg5	150.123	170.072	218.275	1016.93	240.518	729.114	179.769	556.408	191.341	584.071	296.112	124.5	230.72	155.417	324.034	382.681	643.591	288.015
Gm11401	36.7583	61.3929	200.854	77.7085	51.9842	46.2057	50.2134	40.5042	38.8542	148.056	69.551	276.282	94.3532	227.544	94.3532	54.1917	157.586	48.1679
Cdk2	134.364	526.394	803.414	704.277	362.039	3929.15	196.72	504.951	300.246	749.612	259.574	1009.9	537.455	390.722	1269.46	560.278	427.565	600.491
Rpl29	556.408	1332.57	1341.84	1418.35	1438.15	2778.33	1112.82	421.679	467.882	3795.3	3902.01	1530.73	3590.58	1573.76	2418.67	897.644	867.067	661.685
Gm8127	344.892	552.565	249	270.597	1351.18	1287.18	203.657	207.937	471.136	263.197	1370.04	564.175	390.722	689.784	315.173	50.5626	235.568	284.05
Hsf2	93.0542	122.786	116.97	182.278	59.7141	195.361	374.806	72.0037	165.421	352.139	117.784	59.3016	70.0348	57.68	147.033	80.4489	155.417	95.0095
Nmnat2	66.7178	216.767	51.6251	102.537	162.017	95.6704	51.9842	54.9482	154.343	216.767	56.8859	85.0359	134.364	59.7141	89.2636	101.125	83.2859	50.5626
Lrrc28	198.088	5148.73	4039.61	1082.39	2503.97	4576.41	1260.69	1024	3019.3	494.559	5480.15	3691.52	1052.79	6653.97	814.629	1606.83	955.426	760.076
Cnpy2	247.28	256	421.679	95.0095	51.6251	218.275	64.4452	133.436	151.167	85.6274	76.6386	84.4485	87.4266	53.0765	97.0059	100.427	265.028	134.364
Parp8	608.874	666.287	145.009	508.463	935.763	136.239	64	873.098	128	508.463	202.251	144.007	474.413	232.325	118.603	168.897	205.074	202.251
Tigar	568.1	200.854	199.466	556.408	230.72	781.445	160.898	885.286	171.255	2521.38	183.546	230.72	564.175	47.1766	1031.12	317.365	424.612	385.343
Dnajc4	302.334	100.427	494.559	657.114	199.466	1652	143.013	292.036	59.7141	390.722	209.383	1176.27	600.491	102.537	256	237.207	639.145	67.1819
Gm7324	3147.52	564.175	1038.29	849.223	765.363	2574.36	596.344	1595.73	719.076	1184.45	1710.26	1341.84	2469.49	1251.98	4513.4	1795.29	3147.52	1398.83
Ficd	404.501	93.7015	63.1189	797.865	100.427	104.691	855.13	233.941	132.514	544.958	206.5	294.067	266.871	52.3457	170.072	312.996	268.727	83.8652
Emb	95.0095	83.2859	156.498	398.932	207.937	194.012	94.3532	354.588	216.767	69.551	137.187	166.572	68.1197	190.019	94.3532	367.093	162.017	210.839
Tspan13	359.538	126.238	145.009	80.4489	167.73	178.527	288.015	259.574	85.6274	604.668	157.586	292.036	159.786	885.286	102.537	317.365	114.563	245.572
Vmn2r-ps15	134.364	63.5579	30.6965	36.7583	68.1197	83.8652	149.086	44.9422	37.014	33.3589	45.8866	53.4456	46.8507	32.8996	46.5271	43.7133	23.5883	95.0095
Rock2	284.05	296.112	364.557	1370.04	584.071	451.944	284.05	481.036	744.434	613.109	621.668	1168.14	282.088	442.643	661.685	533.742	382.681	382.681
Cntln	433.534	235.568	803.414	694.581	1200.98	556.408	942.272	2256.7	1278.29	694.581	709.176	330.842	1176.27	245.572	530.056	689.784	922.88	754.826
Samd8	3821.7	1351.18	1296.13	1370.04	1509.65	2628.46	1438.15	3590.58	689.784	873.098	792.353	3326.99	781.445	2521.38	1584.71	3492.39	1675.06	1287.18
Rab28	84.4485	158.683	501.463	213.783	103.968	92.4115	62.2499	155.417	66.257	77.7085	93.0542	96.3358	110.661	85.6274	304.437	133.436	67.1819	84.4485
Cdc14b	205.074	139.102	328.557	141.044	159.786	418.766	272.479	103.968	157.586	724.077	388.023	537.455	530.056	199.466	374.806	85.0359	144.007	105.42
Ralgps1	70.5219	240.518	98.36	195.361	254.232	78.7932	86.2229	103.25	222.861	72.0037	44.3235	93.7015	202.251	93.0542	68.5935	385.343	212.306	182.278
Gm14698	117.784	107.635	199.466	196.72	140.07	390.722	213.783	792.353	140.07	306.555	134.364	53.4456	372.217	359.538	257.781	122.786	252.476	238.856
Mad2l1bp	657.114	625.992	714.109	1562.89	268.727	786.88	1168.14	680.287	552.565	1389.16	572.051	820.296	261.379	879.171	680.287	455.087	451.944	427.565
Lhpp	266.871	689.784	451.944	136.239	424.612	118.603	147.033	464.65	215.269	317.365	194.012	174.853	168.897	131.599	113.772	544.958	233.941	342.509
Tmem242	37.7918	23.4254	44.6318	32.4467	50.2134	25.6342	40.5042	50.9143	35.5062	44.3235	108.383	48.1679	84.4485	222.861	76.1093	42.8137	44.0173	36.0019
Gm15549	28.2465	103.968	35.0174	32.2226	29.2426	28.443	22.1618	182.278	97.6806	35.261	31.3414	80.4489	23.4254	32.4467	32.8996	28.2465	32.2226	36.5044
Otud3	156.498	225.972	317.365	160.898	143.013	164.279	288.015	666.287	213.783	165.421	101.829	140.07	153.277	770.686	88.647	222.861	183.546	160.898
Miox	328.557	1509.65	803.414	897.644	1640.59	149.086	1184.45	326.288	608.874	1105.13	471.136	1389.16	995.999	5077.84	385.343	2091.03	436.549	321.795
BC022960	398.932	156.498	102.537	221.322	207.937	398.932	106.153	401.707	254.232	122.786	263.197	464.65	240.518	165.421	209.383	121.095	184.823	83.2859
Cep126	131.599	77.1717	282.088	205.074	77.7085	257.781	491.143	276.282	227.544	304.437	134.364	232.325	694.581	296.112	156.498	141.044	278.204	162.017
Gm2436	131.599	427.565	989.119	312.996	467.882	519.147	347.291	174.853	183.546	167.73	724.077	1105.13	64	439.586	124.5	797.865	121.938	374.806
Gm2446	131.599	427.565	989.119	312.996	467.882	519.147	347.291	174.853	183.546	167.73	724.077	1105.13	64	439.586	124.5	797.865	121.938	374.806
Olfr329-ps	50.9143	42.2243	29.6508	198.088	33.8246	33.1285	44.0173	91.1392	51.2685	116.162	44.6318	40.7859	109.896	177.294	92.4115	74.5429	40.5042	76.1093
Ctnna1	218.275	530.056	560.278	497.999	530.056	121.095	421.679	430.539	630.346	424.612	256	263.197	385.343	88.647	191.341	292.036	1002.93	760.076
Smc5	256	88.0347	88.647	304.437	576.03	357.054	224.411	131.599	202.251	321.795	302.334	178.527	187.403	424.612	335.461	252.476	522.758	831.746
Gm25099	31.5594	35.7532	96.3358	82.1393	68.1197	50.5626	64.8934	50.9143	68.1197	54.5686	82.1393	57.2816	39.6706	335.461	38.0546	24.0839	79.8932	41.0696
Ccdc173	192.672	128	97.6806	73.0089	261.379	76.6386	76.1093	72.5046	110.661	199.466	224.411	317.365	302.334	191.341	128	243.875	172.446	95.6704
Trem1	48.8403	35.5062	103.25	46.8507	124.5	31.779	122.786	33.1285	51.2685	22.6274	35.261	27.4741	26.1729	43.1115	29.8571	30.6965	21.4068	29.6508
Stard13	101.125	274.374	282.088	99.7331	448.822	74.028	792.353	123.64	265.028	340.144	133.436	58.892	52.3457	335.461	52.3457	359.538	207.937	310.834
Kif5c	117.784	436.549	229.126	134.364	568.1	580.037	286.026	442.643	288.015	274.374	148.056	212.306	537.455	390.722	131.599	272.479	317.365	229.126
Slamf1	221.322	643.591	206.5	154.343	359.538	237.207	154.343	77.7085	487.751	151.167	164.279	814.629	98.36	209.383	192.672	310.834	152.219	1024
Prelp	36.5044	107.635	106.153	38.0546	172.446	58.4852	326.288	35.5062	32.6724	34.2968	110.661	42.5179	65.7993	40.7859	33.8246	100.427	91.7731	58.892
Cyc1	576.03	127.116	127.116	250.732	114.563	216.767	280.139	184.823	219.793	116.97	81.5719	194.012	110.661	401.707	219.793	114.563	120.259	194.012
4930524B15Rik	57.68	79.3413	79.3413	73.5167	41.0696	45.5696	81.5719	40.7859	216.767	38.5859	65.3448	58.4852	48.5029	120.259	38.3193	39.6706	235.568	91.1392
Rbbp5	225.972	903.888	242.191	639.145	652.575	317.365	776.047	122.786	427.565	194.012	652.575	415.873	390.722	181.019	304.437	2288.2	515.561	942.272
Il7	377.413	754.826	461.44	202.251	1584.71	1884.54	1136.2	515.561	903.888	1038.29	867.067	321.795	962.071	580.037	929.3	2091.03	814.629	572.051
Olfr1164	41.9326	86.8227	33.8246	219.793	79.8932	53.4456	46.5271	36.2523	71.0124	69.551	154.343	72.5046	64	352.139	41.6429	34.7755	29.8571	27.4741
Gm9999	41.9326	26.5382	36.5044	27.0958	29.0406	30.0647	137.187	68.5935	43.7133	26.7228	25.9921	93.0542	88.0347	36.0019	79.3413	28.2465	50.5626	57.68
Siae	216.767	181.019	83.8652	58.0812	112.206	46.5271	143.013	99.7331	179.769	69.0706	46.2057	141.044	48.1679	62.2499	47.1766	461.44	41.3553	128.89
Arhgap20	123.64	396.177	96.3358	247.28	312.996	99.7331	57.2816	114.563	337.794	88.0347	222.861	86.8227	144.007	99.7331	182.278	192.672	249	103.25
Plpp3	276.282	42.8137	278.204	433.534	207.937	474.413	147.033	83.2859	24.0839	148.056	59.7141	112.986	344.892	38.3193	222.861	132.514	110.661	67.6492
Gm5485	21.4068	106.891	55.3304	19.6983	91.7731	51.9842	38.3193	66.257	51.2685	19.4271	37.014	40.5042	19.4271	20.6776	39.9466	117.784	20.8215	72.5046
Pinx1	69.0706	461.44	101.125	116.97	657.114	504.951	218.275	224.411	259.574	127.116	221.322	55.7152	207.937	675.588	112.206	306.555	79.8932	652.575
Ago2	199.466	364.557	362.039	359.538	404.501	1951	296.112	233.941	81.5719	461.44	172.446	306.555	328.557	96.3358	537.455	442.643	134.364	163.144
Tubb2a	1379.57	19619.5	9089.59	5832.91	14164.6	5752.61	8248.98	6208.38	5914.33	4451.27	7643.41	9877.98	6080.61	6841.04	5914.33	4269.94	5007.93	1067.48
Hmgxb3	448.822	1964.57	1160.07	1509.65	1820.35	2556.58	1024	1520.15	393.44	873.098	1488.87	377.413	1884.54	680.287	560.278	1499.22	1269.46	879.171
Gm21699	44.3235	56.8859	125.366	39.3966	57.68	49.5221	44.6318	137.187	97.6806	88.647	30.0647	31.125	31.779	37.014	52.7098	100.427	42.2243	233.941
Atp11a	252.476	439.586	359.538	159.786	729.114	330.842	666.287	421.679	530.056	436.549	634.73	310.834	568.1	272.479	177.294	176.069	471.136	227.544
Mettl15	401.707	286.026	151.167	326.288	288.015	158.683	245.572	252.476	388.023	108.383	222.861	330.842	290.018	219.793	97.6806	396.177	74.028	114.563
Lsm14b	143.013	572.051	369.646	501.463	995.999	186.108	639.145	1176.27	304.437	278.204	380.038	625.992	685.019	374.806	302.334	2336.28	374.806	625.992
Gpx3	497.999	580.037	729.114	319.573	781.445	364.557	491.143	288.015	849.223	1351.18	418.766	541.193	680.287	1379.57	1251.98	144.007	484.382	481.036
Tm9sf4	1351.18	885.286	982.286	1858.6	826.001	1782.89	1468.37	1128.35	648.067	487.751	544.958	643.591	734.185	2469.49	481.036	1226.22	592.224	471.136
Flnb	2105.58	2592.27	1097.5	903.888	1606.83	1305.15	1152.06	1845.76	1074.91	1782.89	608.874	1795.29	1260.69	820.296	372.217	2876.3	903.888	1234.75
Nufip1	2665.15	781.445	968.763	3929.15	734.185	2683.69	617.374	3769.09	2556.58	1992	1296.13	5007.93	4544.8	1160.07	5712.87	2048	3743.05	1128.35
Prim1	132.514	164.279	328.557	160.898	110.661	377.413	57.2816	306.555	42.8137	222.861	53.4456	552.565	317.365	433.534	333.144	125.366	191.341	101.125
Nup107	62.6829	222.861	225.972	192.672	166.572	119.428	179.769	200.854	93.7015	235.568	165.421	312.996	266.871	94.3532	284.05	43.1115	148.056	191.341
Ube2dnl1	102.537	71.0124	66.257	78.7932	105.42	57.68	157.586	47.5048	67.6492	66.257	41.3553	68.5935	77.1717	218.275	280.139	61.8199	166.572	52.7098
Cox6a2	91.1392	268.727	357.054	221.322	484.382	250.732	504.951	576.03	128.89	100.427	324.034	401.707	380.038	1024	44.9422	1016.93	203.657	240.518
LOC102634852	955.426	661.685	388.023	744.434	522.758	792.353	826.001	1530.73	891.444	315.173	196.72	621.668	537.455	891.444	238.856	512	699.413	1192.69
Mei4	33.1285	76.1093	38.8542	33.1285	20.393	24.761	56.493	97.0059	26.9087	80.4489	37.5307	22.7848	20.8215	68.1197	29.446	42.2243	24.761	53.8174
Gm12322	326.288	143.013	240.518	401.707	198.088	487.751	364.557	199.466	136.239	167.73	448.822	439.586	424.612	439.586	140.07	286.026	130.69	415.873
Cdc25a	106.153	210.839	240.518	95.6704	390.722	227.544	401.707	96.3358	170.072	330.842	388.023	224.411	207.937	621.668	65.3448	272.479	349.706	192.672
Abcf3	666.287	1120.56	719.076	467.882	1226.22	935.763	719.076	418.766	374.806	458.253	552.565	247.28	290.018	385.343	207.937	792.353	312.996	272.479
Zfp125	114.563	304.437	548.748	415.873	533.742	166.572	467.882	424.612	600.491	657.114	149.086	266.871	680.287	1389.16	112.986	484.382	396.177	1097.5
Poc5	1937.53	3516.68	2683.69	3541.14	1820.35	680.287	1176.27	1144.1	464.65	2452.44	1144.1	1016.93	2538.92	433.534	335.461	760.076	826.001	903.888
Mtmr10	133.436	382.681	123.64	78.249	310.834	257.781	300.246	196.72	188.706	229.126	237.207	274.374	272.479	354.588	99.0442	72.0037	142.025	215.269
Mpv17l2	128.89	83.2859	205.074	81.5719	256	145.009	100.427	80.4489	210.839	347.291	272.479	110.661	122.786	116.97	131.599	140.07	342.509	176.069
Kiz	93.7015	451.944	385.343	448.822	481.036	1128.35	407.315	145.009	396.177	349.706	335.461	471.136	1060.11	186.108	324.034	564.175	225.972	221.322
Ppp2r1b	125.366	106.891	396.177	102.537	294.067	140.07	266.871	401.707	347.291	556.408	227.544	123.64	198.088	487.751	99.7331	298.172	164.279	306.555
Casp3	209.383	155.417	216.767	284.05	224.411	504.951	153.277	144.007	205.074	675.588	270.597	116.162	144.007	72.0037	548.748	286.026	342.509	94.3532
Polr2h	2256.7	349.706	1209.34	1408.55	418.766	484.382	572.051	404.501	124.5	1097.5	995.999	809.002	1562.89	1260.69	2385.37	916.506	396.177	168.897
Shank2	57.2816	71.5064	69.0706	66.7178	152.219	53.4456	160.898	96.3358	116.97	222.861	132.514	240.518	176.069	58.4852	44.3235	122.786	116.97	96.3358
Lair1	35.0174	136.239	43.4113	82.7106	149.086	35.5062	34.7755	28.6408	33.3589	52.3457	31.779	38.5859	48.1679	45.5696	90.5097	40.2244	66.7178	49.18
Cwf19l1	56.1028	48.5029	51.2685	67.1819	47.1766	167.73	75.0614	168.897	48.1679	81.5719	97.0059	54.5686	58.892	177.294	51.9842	151.167	47.1766	55.7152
Gm12291	152.219	71.0124	108.383	37.014	38.3193	58.0812	38.5859	98.36	98.36	57.2816	112.986	46.2057	54.1917	88.0347	58.892	172.446	192.672	156.498
Dcaf5	749.612	2998.45	1314.23	792.353	2836.7	995.999	2062.24	1060.11	652.575	1910.85	962.071	749.612	968.763	885.286	471.136	1269.46	588.134	1305.15
Acp1	182.278	501.463	1136.2	340.144	401.707	263.197	413.001	171.255	101.829	754.826	855.13	831.746	1031.12	374.806	131.599	436.549	504.951	209.383
Gin1	51.9842	47.1766	27.8576	46.8507	39.9466	81.0084	34.0598	39.3966	89.8845	73.0089	40.2244	147.033	110.661	80.4489	40.7859	57.2816	85.6274	69.551
Tmed11	820.296	1758.34	1144.1	1488.87	24.0839	765.363	548.748	349.706	885.286	1287.18	3983.99	3125.78	765.363	26.5382	2418.67	873.098	1332.57	749.612
Abi3bp	739.292	1820.35	1209.34	530.056	1341.84	401.707	448.822	284.05	212.306	199.466	744.434	284.05	544.958	734.185	474.413	1002.93	266.871	340.144
Mgat2	600.491	146.018	222.861	357.054	35.7532	367.093	149.086	330.842	105.42	178.527	43.4113	155.417	396.177	122.786	354.588	142.025	176.069	39.3966
Olah	5752.61	8364.13	8539.88	4576.41	6080.61	9345.14	7033.37	3541.14	9741.98	3769.09	11665.8	5077.84	4451.27	4640.29	2210.26	14972.2	1269.46	2998.45
Zpr1	152.219	127.116	70.5219	172.446	76.6386	522.758	199.466	256	233.941	522.758	105.42	72.5046	352.139	76.1093	903.888	792.353	148.056	73.5167
Gm15861	2062.24	1629.26	1217.75	1314.23	4096	955.426	3213.66	3019.3	2856.44	4359.66	3082.75	2646.74	4770.75	3590.58	3420.52	2105.58	5442.3	4182.07
Eefsec	259.574	232.325	306.555	282.088	461.44	178.527	290.018	719.076	568.1	288.015	770.686	519.147	95.6704	120.259	216.767	382.681	776.047	203.657
Thoc6	1082.39	508.463	879.171	230.72	916.506	537.455	424.612	458.253	286.026	474.413	458.253	989.119	1200.98	298.172	410.148	584.071	170.072	321.795
Gm3837	1807.78	942.272	4389.98	843.357	5518.27	3875.05	2486.67	2134.97	1060.11	837.532	4737.79	4904.87	1746.2	16270.8	2105.58	4039.61	1710.26	1332.57
Spag16	32	38.3193	29.6508	28.6408	82.1393	181.019	142.025	186.108	96.3358	72.0037	44.6318	56.1028	22.3159	47.5048	49.5221	58.892	48.8403	88.647
Phf11a	377.413	1305.15	2149.82	494.559	1795.29	213.783	837.532	1640.59	3691.52	461.44	1951	861.078	1710.26	1710.26	121.938	849.223	467.882	1128.35
Gm12074	229.126	104.691	265.028	105.42	69.0706	229.126	142.025	102.537	88.0347	196.72	58.0812	617.374	112.206	270.597	388.023	68.1197	30.2738	49.5221
B630005N14Rik	1820.35	843.357	666.287	955.426	1305.15	989.119	639.145	1128.35	1251.98	451.944	1698.45	1428.22	897.644	704.277	270.597	792.353	680.287	809.002
Ppp3cb	1024	916.506	481.036	1136.2	1052.79	1192.69	770.686	709.176	897.644	393.44	451.944	617.374	266.871	922.88	298.172	548.748	1016.93	879.171
Gm14308	556.408	600.491	879.171	989.119	481.036	1024	1074.91	729.114	1217.75	1833.01	1176.27	552.565	1152.06	2062.24	1428.22	519.147	596.344	560.278
Farsa	114.563	174.853	67.1819	89.2636	280.139	76.1093	212.306	58.892	85.6274	59.3016	83.8652	181.019	59.3016	65.3448	58.892	67.6492	51.9842	91.1392
Lmbr1l	81.5719	55.7152	458.253	125.366	72.0037	349.706	119.428	282.088	96.3358	106.153	91.7731	344.892	71.5064	166.572	116.97	407.315	104.691	57.2816
Gm11114	9026.81	2033.85	7967.99	3590.58	4870.99	5442.3	6080.61	6472.02	11910.9	2538.92	4803.93	5914.33	6700.25	11505.2	16158.4	5367.37	3258.52	7858.29
Man2a1	145.009	572.051	427.565	1398.83	357.054	249	300.246	151.167	200.854	354.588	222.861	948.826	1144.1	372.217	157.586	471.136	734.185	319.573
Cenpu	210.839	312.996	168.897	87.4266	885.286	122.786	625.992	88.647	97.6806	89.8845	261.379	125.366	112.986	171.255	155.417	235.568	186.108	167.73
E430025E21Rik	1520.15	1184.45	1937.53	982.286	2048	1820.35	1858.6	1418.35	1686.71	3350.13	1509.65	433.534	3213.66	2076.59	2368.9	3040.3	508.463	1871.53
Gm20767	21618.8	8659.09	4096	12077.2	13873.1	15076.4	15286.8	17682.1	4544.8	12245.8	9877.98	17805.1	10297.5	19484	6295.04	10155.7	5595.3	9877.98
R3hdml	36.2523	76.6386	60.1295	112.986	99.0442	31.5594	65.3448	58.0812	44.6318	97.6806	54.5686	115.36	64.8934	198.088	78.7932	222.861	26.5382	37.2715
Snx2	2304.12	3640.7	995.999	719.076	2646.74	162.017	2665.15	968.763	2091.03	1686.71	1082.39	1269.46	2062.24	3304	198.088	831.746	600.491	724.077
Gm20267	121.095	44.9422	64.4452	34.7755	58.892	179.769	50.5626	31.3414	48.5029	44.0173	28.2465	73.0089	81.5719	103.968	48.5029	33.5909	95.0095	39.9466
Gm2035	4672.57	5220.6	1758.34	3902.01	3304	4451.27	5480.15	3082.75	4211.15	2005.85	2817.11	5792.62	4938.99	2062.24	1278.29	8023.41	2759.13	1606.83
Gm7951	401.707	284.05	207.937	160.898	541.193	455.087	183.546	186.108	388.023	171.255	568.1	242.191	268.727	286.026	212.306	60.9688	203.657	105.42
Prelid2	3304	1176.27	3019.3	1770.57	704.277	8779.97	38.3193	118.603	41.0696	3848.29	349.706	1640.59	1640.59	1097.5	4269.94	114.563	377.413	72.5046
Wasf3	530.056	1060.11	340.144	744.434	657.114	192.672	278.204	186.108	393.44	749.612	352.139	276.282	427.565	171.255	69.551	300.246	106.153	849.223
Mrpl45	512	831.746	413.001	1144.1	349.706	382.681	272.479	312.996	83.8652	464.65	254.232	247.28	439.586	219.793	512	81.5719	202.251	212.306
Clspn	491.143	544.958	831.746	1082.39	942.272	942.272	613.109	891.444	497.999	377.413	445.722	243.875	317.365	282.088	421.679	388.023	634.73	533.742
Cnga4	56.1028	44.3235	28.443	40.5042	112.206	101.829	31.5594	73.5167	30.0647	69.0706	70.5219	77.7085	34.5353	27.4741	29.6508	28.2465	28.84	32
Slc35f5	42.2243	35.0174	52.3457	90.5097	102.537	36.5044	56.8859	35.0174	51.6251	51.9842	166.572	41.9326	41.3553	40.7859	45.8866	186.108	49.8665	48.5029
Spryd7	714.109	515.561	1045.52	1234.75	643.591	1176.27	1278.29	1031.12	588.134	252.476	1305.15	1710.26	1595.73	1710.26	1067.48	296.112	719.076	508.463
Obox3-ps7	1618	596.344	1332.57	1323.37	855.13	1758.34	1509.65	699.413	3590.58	1314.23	849.223	776.047	2469.49	2272.4	576.03	4576.41	661.685	1234.75
Gm12800	19619.5	37902.4	17928.9	32316.9	38431.5	50710.6	47975.2	38431.5	14066.7	33456.5	19083	36358.4	40622.7	14066.7	18305.6	57052.4	22073.1	49667
Phf6	1807.78	2574.36	820.296	724.077	916.506	3848.29	1937.53	4096	5556.65	3019.3	1128.35	975.501	1488.87	820.296	962.071	639.145	7538.18	3169.41
Cep170	195.361	344.892	359.538	238.856	407.315	109.896	190.019	140.07	196.72	719.076	191.341	177.294	278.204	112.986	199.466	205.074	296.112	119.428
Bod1l	491.143	328.557	600.491	861.078	661.685	2740.08	1128.35	776.047	639.145	380.038	843.357	266.871	229.126	699.413	776.047	1448.15	1370.04	903.888
Gm11518	1144.1	1595.73	1629.26	1448.15	1287.18	4153.18	1937.53	592.224	504.951	3821.7	1105.13	2721.15	1209.34	4067.71	1595.73	639.145	770.686	433.534
Mir3079	7.88986	5.46416	8.75435	9.57983	11.3924	12.1257	4.56305	5.85634	16.9123	16.3362	6.6807	9.64646	5.50217	9.44794	19.9733	13.9288	21.8566	5.38893
Gpi1	140.07	172.446	151.167	393.44	621.668	222.861	526.394	93.0542	382.681	212.306	760.076	300.246	162.017	398.932	477.713	328.557	198.088	436.549
Shprh	64	257.781	194.012	132.514	448.822	52.3457	294.067	272.479	344.892	256	337.794	308.687	388.023	171.255	135.298	526.394	282.088	330.842
Scrn3	93.7015	128.89	92.4115	552.565	205.074	224.411	352.139	433.534	83.2859	94.3532	92.4115	83.2859	826.001	257.781	62.6829	103.968	127.116	186.108
Trafd1	427.565	739.292	600.491	347.291	257.781	396.177	968.763	560.278	286.026	533.742	240.518	259.574	560.278	407.315	127.116	367.093	364.557	501.463
Ddx47	93.7015	165.421	207.937	326.288	51.6251	837.532	159.786	162.017	168.897	221.322	129.787	257.781	680.287	90.5097	481.036	317.365	699.413	357.054
Ttll1	105.42	132.514	163.144	76.1093	132.514	134.364	67.6492	191.341	86.8227	134.364	79.3413	51.6251	127.116	173.645	136.239	237.207	62.2499	190.019
Hsph1	5556.65	675.588	680.287	393.44	1217.75	1910.85	1120.56	548.748	415.873	3691.52	652.575	1924.14	879.171	230.72	2352.53	1226.22	222.861	347.291
Il34	215.269	290.018	298.172	342.509	245.572	202.251	501.463	191.341	284.05	382.681	849.223	699.413	156.498	187.403	186.108	146.018	95.6704	158.683
Eif2b2	61.8199	62.6829	270.597	64.4452	83.8652	143.013	88.647	126.238	72.0037	47.1766	126.238	85.0359	50.9143	252.476	286.026	159.786	46.8507	112.206
Gm11661	145.009	504.951	685.019	205.074	1251.98	81.5719	576.03	362.039	266.871	213.783	304.437	362.039	140.07	621.668	184.823	187.403	104.691	410.148
Syap1	2665.15	481.036	2759.13	2610.3	487.751	2702.35	1074.91	2521.38	929.3	3040.3	1541.37	1652	5480.15	1734.13	4904.87	393.44	1770.57	1105.13
Ube2z	685.019	1226.22	261.379	849.223	989.119	643.591	552.565	744.434	596.344	843.357	666.287	719.076	240.518	344.892	519.147	1168.14	418.766	404.501
Ttl	54.1917	63.5579	64.8934	65.7993	76.6386	85.0359	80.4489	127.116	65.7993	98.36	268.727	181.019	196.72	55.7152	92.4115	56.1028	62.2499	62.2499
Fam195a	96.3358	131.599	138.141	85.6274	125.366	42.5179	154.343	131.599	129.787	122.786	68.1197	202.251	106.891	326.288	128.89	319.573	36.7583	80.4489
Ecd	192.672	377.413	613.109	317.365	1002.93	83.8652	1038.29	367.093	501.463	433.534	608.874	270.597	319.573	390.722	415.873	630.346	404.501	359.538
Akap11	448.822	252.476	714.109	481.036	302.334	484.382	942.272	592.224	560.278	1438.15	1052.79	266.871	319.573	315.173	467.882	342.509	634.73	754.826
Wbp2	112.206	232.325	288.015	146.018	317.365	245.572	296.112	404.501	321.795	317.365	424.612	284.05	240.518	584.071	116.162	448.822	124.5	116.97
Fam45a	855.13	9216.48	5113.16	5518.27	1978.24	4299.64	2556.58	6080.61	2896.31	2876.3	2936.74	3902.01	1845.76	4576.41	3468.27	1499.22	7750.1	4153.18
Numa1	630.346	1448.15	1045.52	1152.06	1698.45	1562.89	1031.12	675.588	843.357	1360.57	584.071	680.287	1398.83	290.018	734.185	1024	564.175	1002.93
Myo1d	1097.5	4938.99	1606.83	2435.5	4039.61	1951	1710.26	2149.82	1770.57	2486.67	2288.2	2062.24	1937.53	1606.83	1758.34	2856.44	445.722	2977.74
Oard1	209.383	404.501	560.278	213.783	219.793	152.219	436.549	685.019	630.346	209.383	170.072	803.414	333.144	592.224	474.413	1332.57	357.054	393.44
Apbb1	82.1393	205.074	87.4266	68.1197	182.278	124.5	145.009	111.43	62.2499	326.288	85.0359	168.897	61.8199	64.4452	77.1717	95.6704	229.126	81.5719
Mup-ps28	53.4456	190.019	139.102	125.366	119.428	76.1093	70.5219	57.68	206.5	131.599	256	552.565	78.249	105.42	272.479	177.294	55.3304	190.019
M6pr	1398.83	3956.48	3061.45	6122.9	1379.57	1951	1910.85	2105.58	1552.09	2385.37	995.999	2817.11	2538.92	1573.76	2134.97	2194.99	584.071	604.668
Zcchc3	704.277	675.588	1351.18	948.826	897.644	714.109	2019.8	530.056	749.612	1478.58	962.071	781.445	178.527	1160.07	280.139	962.071	455.087	714.109
Atp5l-ps2	120.259	286.026	138.141	240.518	186.108	153.277	245.572	156.498	170.072	163.144	227.544	530.056	268.727	580.037	385.343	86.8227	252.476	157.586
Gm13320	2778.33	1052.79	855.13	1951	1332.57	2076.59	709.176	942.272	1016.93	592.224	568.1	797.865	4096	1217.75	2574.36	1629.26	2452.44	1795.29
Gm14412	826.001	1858.6	1858.6	962.071	1640.59	903.888	1795.29	704.277	3492.39	2977.74	2288.2	1332.57	2896.31	1458.23	2164.77	3258.52	1686.71	2019.8
Ptpn4	195.361	250.732	235.568	184.823	195.361	272.479	188.706	133.436	41.6429	94.3532	183.546	130.69	188.706	109.137	139.102	53.4456	310.834	117.784
Drc1	170.072	218.275	65.7993	61.8199	177.294	60.1295	410.148	71.5064	58.892	73.5167	79.3413	125.366	63.5579	168.897	58.0812	80.4489	154.343	79.3413
Heca	174.853	114.563	96.3358	148.056	109.896	115.36	186.108	288.015	172.446	91.1392	288.015	203.657	77.7085	79.3413	196.72	67.6492	118.603	88.0347
Ddx42	106.153	328.557	342.509	634.73	564.175	724.077	261.379	300.246	369.646	261.379	294.067	70.0348	1530.73	666.287	962.071	484.382	617.374	508.463
Ccdc120	67.1819	265.028	136.239	192.672	125.366	276.282	206.5	198.088	171.255	183.546	114.563	106.891	104.691	68.1197	67.1819	200.854	79.8932	163.144
Prdm10	61.8199	92.4115	156.498	198.088	171.255	172.446	129.787	121.095	78.7932	210.839	243.875	103.968	206.5	621.668	90.5097	124.5	160.898	170.072
Mapk14	1038.29	1595.73	362.039	2091.03	564.175	1992	781.445	1052.79	1606.83	1438.15	754.826	995.999	458.253	803.414	1573.76	754.826	1871.53	689.784
Wwp1	1710.26	1305.15	1530.73	1978.24	897.644	1937.53	1770.57	2435.5	548.748	792.353	1389.16	2019.8	1710.26	2740.08	897.644	2256.7	1468.37	2628.46
Slc35b1	93.0542	744.434	1067.48	576.03	430.539	1686.71	617.374	861.078	588.134	259.574	1144.1	739.292	2005.85	1060.11	634.73	1002.93	625.992	739.292
Ric1	786.88	929.3	1097.5	2288.2	2120.22	1389.16	1734.13	2856.44	1820.35	2256.7	1629.26	1379.57	1296.13	604.668	544.958	630.346	2936.74	2048
Espl1	282.088	481.036	734.185	600.491	699.413	897.644	826.001	430.539	205.074	861.078	471.136	477.713	754.826	183.546	354.588	342.509	369.646	372.217
Icosl	104.691	265.028	183.546	298.172	407.315	216.767	278.204	230.72	382.681	458.253	184.823	192.672	225.972	171.255	92.4115	233.941	131.599	140.07
Ano10	29.6508	288.015	60.9688	41.6429	174.853	44.6318	124.5	115.36	97.6806	52.7098	65.7993	42.8137	99.0442	65.3448	54.9482	103.968	82.7106	46.2057
Tyk2	82.7106	164.279	168.897	145.009	81.0084	194.012	222.861	164.279	82.7106	170.072	82.1393	95.0095	75.0614	74.028	95.6704	68.5935	65.3448	158.683
Det1	60.5477	148.056	143.013	140.07	367.093	268.727	146.018	210.839	92.4115	67.1819	328.557	168.897	96.3358	89.2636	101.829	95.0095	82.7106	52.7098
Zfp703	48.5029	62.2499	99.7331	92.4115	111.43	181.019	104.691	81.0084	121.095	69.551	61.8199	39.3966	157.586	47.1766	72.0037	93.0542	45.2548	29.6508
Mtss1	240.518	424.612	259.574	501.463	608.874	421.679	719.076	407.315	225.972	724.077	259.574	210.839	357.054	263.197	110.661	522.758	280.139	522.758
Papss1	68.5935	296.112	162.017	522.758	183.546	100.427	199.466	87.4266	250.732	158.683	186.108	121.938	145.009	109.137	71.0124	471.136	249	352.139
Gm14303	12503.1	3492.39	8719.32	18179.2	1924.14	5595.3	5996.9	2179.83	3848.29	3213.66	8480.89	11665.8	20311.4	2665.15	23170.5	6208.38	2105.58	1770.57
Cep135	1323.37	2574.36	1573.76	427.565	2957.17	1458.23	1770.57	1734.13	1360.57	1389.16	1770.57	568.1	1663.49	1045.52	1795.29	2134.97	3019.3	3213.66
Memo1	164.279	162.017	120.259	128	142.025	130.69	174.853	254.232	117.784	191.341	515.561	306.555	82.1393	415.873	109.137	142.025	73.0089	96.3358
Fra10ac1	81.5719	163.144	145.009	75.5835	1128.35	77.7085	413.001	237.207	221.322	166.572	167.73	123.64	65.3448	433.534	240.518	95.6704	142.025	315.173
Syna	15.5625	17.5087	44.9422	38.0546	13.737	16.2234	17.2677	111.43	18.6357	18.0009	16.7955	14.723	39.3966	14.42	66.257	21.259	35.261	50.2134
Golm1	200.854	639.145	675.588	164.279	1200.98	989.119	1016.93	1314.23	849.223	519.147	2033.85	1016.93	680.287	1269.46	809.002	704.277	639.145	648.067
Gm13887	30.0647	21.4068	21.4068	20.1122	22.6274	14.5203	18.8959	32.8996	57.2816	112.986	34.5353	58.4852	66.7178	23.5883	18.3792	22.9433	30.4844	23.1029
Atg13	192.672	427.565	306.555	491.143	321.795	177.294	304.437	274.374	190.019	280.139	186.108	497.999	439.586	1296.13	544.958	215.269	352.139	418.766
Fbxl7	39.6706	259.574	44.9422	44.9422	317.365	102.537	114.563	80.4489	203.657	61.3929	116.162	172.446	42.8137	91.7731	93.0542	130.69	156.498	93.7015
Gm16329	792.353	1541.37	2721.15	2538.92	1618	2574.36	1884.54	1144.1	2336.28	2936.74	1418.35	2836.7	2320.15	5042.77	714.109	2368.9	995.999	962.071
Glrx	53.8174	89.8845	134.364	81.0084	247.28	44.9422	99.0442	165.421	97.0059	43.4113	131.599	77.1717	164.279	85.6274	40.7859	103.25	55.7152	388.023
Gm11533	160.898	210.839	252.476	352.139	315.173	250.732	344.892	132.514	110.661	552.565	533.742	333.144	487.751	337.794	203.657	109.896	369.646	172.446
Mvb12b	861.078	4640.29	3396.89	4576.41	5518.27	2646.74	5077.84	3061.45	1260.69	1833.01	4870.99	1675.06	1910.85	1260.69	1845.76	3040.3	1845.76	2164.77
Lonrf1	67.6492	272.479	168.897	163.144	427.565	81.0084	200.854	137.187	91.7731	66.7178	72.0037	129.787	92.4115	198.088	101.829	66.7178	330.842	159.786
Zfp955a	66.7178	142.025	90.5097	82.7106	340.144	152.219	153.277	83.2859	97.6806	139.102	337.794	137.187	125.366	739.292	282.088	99.0442	347.291	81.5719
Gm14418	1370.04	544.958	1618	1031.12	630.346	1097.5	3236.01	955.426	2936.74	1160.07	1884.54	1136.2	749.612	1458.23	2120.22	995.999	1082.39	1243.34
Rsl24d1	6700.25	729.114	1552.09	6746.86	873.098	3468.27	1573.76	2469.49	494.559	2836.7	1871.53	2105.58	4389.98	826.001	9809.75	1584.71	3147.52	2194.99
Nom1	82.7106	157.586	105.42	136.239	41.9326	455.087	119.428	113.772	91.7731	137.187	64.4452	206.5	100.427	147.033	173.645	99.7331	268.727	70.5219
Gm11451	803.414	600.491	430.539	304.437	261.379	424.612	548.748	576.03	158.683	238.856	588.134	1448.15	296.112	670.921	448.822	436.549	382.681	512
Snora19	42.8137	82.7106	35.7532	152.219	49.8665	52.3457	176.069	56.8859	47.1766	104.691	45.5696	33.5909	91.7731	24.59	39.6706	49.5221	167.73	30.6965
Snora19	42.8137	82.7106	35.7532	152.219	49.8665	52.3457	176.069	56.8859	47.1766	104.691	45.5696	33.5909	91.7731	24.59	39.6706	49.5221	167.73	30.6965
Msantd4	286.026	97.0059	121.095	235.568	398.932	130.69	186.108	326.288	515.561	352.139	221.322	153.277	494.559	99.7331	115.36	109.137	487.751	163.144
Rtcb	198.088	125.366	357.054	195.361	254.232	560.278	121.095	150.123	54.9482	445.722	221.322	477.713	564.175	317.365	948.826	62.2499	56.493	142.025
Cldn4	82.7106	44.6318	34.5353	86.2229	44.9422	52.3457	72.0037	116.97	45.2548	51.6251	32.6724	48.5029	38.3193	48.8403	21.7057	23.1029	33.8246	75.5835
Gskip	333.144	176.069	76.1093	103.968	73.5167	77.7085	62.2499	165.421	122.786	104.691	50.2134	133.436	90.5097	66.7178	202.251	183.546	172.446	113.772
Hsf2bp	670.921	2503.97	1746.2	955.426	3350.13	2164.77	2418.67	1978.24	1595.73	1910.85	1332.57	1871.53	1552.09	849.223	1067.48	1002.93	1686.71	1160.07
Stk36	203.657	172.446	200.854	497.999	266.871	165.421	196.72	259.574	97.6806	116.162	179.769	91.7731	142.025	81.5719	56.1028	184.823	362.039	83.2859
Ank	100.427	167.73	99.7331	108.383	282.088	84.4485	401.707	245.572	380.038	337.794	347.291	132.514	105.42	62.6829	100.427	187.403	165.421	467.882
Ccdc109b	144.007	200.854	247.28	326.288	415.873	448.822	238.856	66.7178	74.028	67.6492	188.706	315.173	210.839	885.286	128	372.217	77.1717	294.067
Gm14419	891.444	1379.57	1871.53	2702.35	982.286	2241.11	2179.83	1332.57	2665.15	2241.11	3258.52	1176.27	3082.75	4039.61	2076.59	1243.34	1200.98	1002.93
Hist1h3f	116.162	56.493	68.1197	78.249	76.6386	70.5219	138.141	349.706	103.25	205.074	116.162	36.5044	306.555	78.7932	77.1717	66.7178	102.537	114.563
Strn3	298.172	337.794	471.136	729.114	552.565	885.286	369.646	948.826	1278.29	1052.79	324.034	401.707	1200.98	272.479	1024	89.8845	1200.98	541.193
Lipo2	330.842	247.28	134.364	274.374	257.781	99.7331	268.727	224.411	146.018	352.139	230.72	177.294	116.162	43.7133	79.8932	552.565	455.087	118.603
Gm12652	1408.55	630.346	2241.11	1097.5	2556.58	2076.59	1217.75	1060.11	879.171	1871.53	1428.22	1408.55	1845.76	873.098	648.067	1758.34	1160.07	321.795
Pibf1	114.563	47.5048	143.013	173.645	235.568	179.769	165.421	82.1393	136.239	229.126	118.603	54.5686	212.306	72.5046	138.141	84.4485	182.278	159.786
S100a14	166.572	340.144	196.72	643.591	337.794	113.772	584.071	290.018	182.278	455.087	121.095	115.36	229.126	88.0347	122.786	512	265.028	177.294
Gm7945	337.794	196.72	168.897	97.0059	257.781	464.65	132.514	137.187	304.437	154.343	374.806	219.793	186.108	369.646	171.255	53.8174	152.219	95.6704
Rpl29-ps2	639.145	809.002	1408.55	1112.82	1209.34	962.071	1097.5	501.463	541.193	2368.9	1845.76	1305.15	2134.97	1782.89	903.888	494.559	1573.76	719.076
Supt4b	14562.8	18179.2	11993.8	11425.7	6746.86	8902.53	3304	8135.41	9541.5	9607.86	14868.8	9674.69	14664.1	14462.2	31000.4	11993.8	12590.1	4451.27
Tmod2	109.896	464.65	286.026	317.365	187.403	147.033	181.019	294.067	100.427	168.897	172.446	272.479	183.546	121.938	60.9688	544.958	93.0542	93.7015
Dscr3	157.586	227.544	56.1028	194.012	104.691	59.3016	191.341	70.5219	250.732	69.0706	97.0059	94.3532	106.891	154.343	117.784	65.3448	99.0442	109.896
Sde2	2418.67	1833.01	1120.56	1136.2	962.071	1833.01	1562.89	2856.44	427.565	3082.75	1060.11	2418.67	3717.2	885.286	3565.78	439.586	2856.44	929.3
Arhgap44	110.661	222.861	79.8932	87.4266	40.7859	35.5062	106.153	54.5686	39.1245	120.259	85.0359	56.493	73.5167	85.6274	154.343	60.9688	50.2134	101.829
Nxf1	5752.61	2320.15	2683.69	1323.37	2179.83	5595.3	1562.89	3373.43	2486.67	3304	831.746	3717.2	2241.11	1722.16	1871.53	617.374	2856.44	955.426
Gm14749	3326.99	2164.77	6427.31	2452.44	4737.79	3875.05	3236.01	5996.9	4870.99	2936.74	2957.17	11505.2	6984.79	12331	2998.45	3125.78	1478.58	2368.9
Tmem171	694.581	137.187	968.763	319.573	600.491	268.727	675.588	548.748	206.5	630.346	398.932	380.038	544.958	1200.98	364.557	306.555	487.751	666.287
Itm2b	891.444	1992	1710.26	4737.79	3848.29	1686.71	1584.71	321.795	2876.3	729.114	1097.5	2797.65	1314.23	8599.28	1209.34	1722.16	724.077	982.286
B4galt5	474.413	324.034	272.479	415.873	294.067	572.051	552.565	141.044	112.206	192.672	292.036	247.28	413.001	89.8845	121.095	652.575	171.255	235.568
Bud13	448.822	123.64	424.612	385.343	380.038	1120.56	685.019	617.374	451.944	968.763	418.766	424.612	442.643	968.763	310.834	427.565	448.822	604.668
2610021A01Rik	2665.15	11346.8	11505.2	6122.9	14868.8	5404.7	5007.93	4837.35	5873.48	5832.91	8964.45	7281.4	10226.3	5330.3	8192	13400.5	14664.1	8480.89
Lmbrd2	729.114	786.88	1082.39	1758.34	617.374	689.784	797.865	685.019	249	625.992	754.826	276.282	487.751	584.071	487.751	364.557	861.078	621.668
Jam2	625.992	461.44	849.223	556.408	380.038	194.012	501.463	340.144	572.051	760.076	552.565	178.527	415.873	186.108	491.143	362.039	451.944	245.572
Kif22	1428.22	962.071	2033.85	1618	617.374	8248.98	922.88	1509.65	1105.13	1573.76	252.476	855.13	2091.03	380.038	3125.78	369.646	982.286	891.444
Upf2	168.897	588.134	367.093	1260.69	149.086	621.668	393.44	592.224	347.291	621.668	484.382	374.806	989.119	401.707	442.643	1112.82	300.246	704.277
Gm14670	1038.29	826.001	744.434	1024	1978.24	519.147	1746.2	1629.26	1937.53	2368.9	1833.01	1332.57	2486.67	1897.65	2435.5	1478.58	2288.2	2091.03
Wdr83os	42.2243	233.941	364.557	50.5626	120.259	82.1393	225.972	352.139	113.772	164.279	621.668	648.067	127.116	194.012	85.0359	484.382	249	121.095
Tmem68	65.3448	71.5064	48.5029	192.672	97.6806	70.0348	62.2499	127.116	75.0614	59.7141	54.5686	140.07	51.2685	90.5097	215.269	94.3532	54.9482	80.4489
Gm5934	70.5219	81.5719	147.033	66.257	91.7731	152.219	98.36	340.144	85.6274	186.108	64.4452	71.0124	43.4113	232.325	140.07	88.0347	74.5429	111.43
Rufy1	144.007	167.73	202.251	162.017	222.861	158.683	184.823	57.68	213.783	401.707	174.853	152.219	129.787	64	70.0348	98.36	135.298	125.366
Necap1	99.7331	290.018	205.074	364.557	95.0095	229.126	245.572	86.8227	146.018	136.239	174.853	256	167.73	312.996	714.109	116.97	172.446	128.89
Kbtbd6	114.563	135.298	141.044	145.009	491.143	117.784	298.172	240.518	121.095	95.6704	121.938	377.413	178.527	135.298	108.383	97.6806	179.769	333.144
Odf2l	55.7152	128	59.7141	113.772	104.691	203.657	194.012	173.645	84.4485	133.436	194.012	213.783	94.3532	194.012	526.394	163.144	82.7106	51.2685
Atp6ap1	910.175	242.191	178.527	415.873	537.455	306.555	552.565	298.172	174.853	359.538	625.992	174.853	1192.69	290.018	200.854	179.769	192.672	183.546
Cdc42bpa	184.823	324.034	401.707	288.015	916.506	212.306	617.374	326.288	263.197	556.408	357.054	146.018	229.126	265.028	170.072	250.732	282.088	421.679
Gm11474	166.572	130.69	40.7859	82.1393	136.239	140.07	86.8227	63.1189	67.1819	83.8652	99.0442	160.898	166.572	173.645	88.647	192.672	76.6386	166.572
C330013J21Rik	71.0124	229.126	122.786	106.153	203.657	116.97	191.341	86.2229	203.657	342.509	205.074	146.018	288.015	172.446	261.379	237.207	218.275	206.5
Nacc1	5330.3	10155.7	5792.62	5792.62	13969.6	14462.2	12765.8	6472.02	4451.27	13034.1	9541.5	2740.08	3541.14	4803.93	3743.05	11910.9	4067.71	5996.9
Caln1	43.1115	62.2499	136.239	44.0173	245.572	54.1917	174.853	70.0348	60.9688	50.9143	66.7178	123.64	52.7098	55.3304	34.2968	59.7141	150.123	146.018
Gm3448	92.4115	44.0173	237.207	64.4452	36.7583	132.514	42.8137	137.187	73.0089	58.892	164.279	232.325	35.261	68.5935	55.7152	89.8845	191.341	156.498
Zcchc6	282.088	213.783	199.466	157.586	467.882	304.437	131.599	110.661	103.968	116.162	139.102	103.25	330.842	116.162	200.854	112.986	137.187	216.767
Git1	512	2352.53	935.763	1629.26	2486.67	572.051	2076.59	826.001	675.588	1478.58	1144.1	634.73	467.882	1184.45	504.951	1184.45	433.534	552.565
Dyrk3	820.296	1746.2	2876.3	935.763	765.363	413.001	430.539	694.581	497.999	1024	1269.46	929.3	2876.3	849.223	719.076	948.826	831.746	1478.58
1700029F12Rik	58.892	151.167	106.891	100.427	188.706	230.72	103.968	67.6492	103.968	206.5	97.6806	105.42	222.861	88.0347	121.095	292.036	124.5	106.891
Tubd1	40.2244	126.238	112.206	53.4456	75.0614	46.2057	85.0359	56.1028	64	77.7085	178.527	330.842	123.64	187.403	127.116	151.167	48.5029	52.3457
Pdia5	135.298	421.679	238.856	67.1819	153.277	117.784	608.874	88.0347	330.842	170.072	754.826	183.546	221.322	133.436	312.996	249	128	124.5
Dtd2	254.232	86.2229	61.3929	160.898	88.647	59.3016	70.0348	60.1295	79.3413	61.8199	54.1917	159.786	65.7993	183.546	101.829	91.1392	66.7178	75.5835
Vkorc1l1	302.334	206.5	584.071	491.143	290.018	820.296	140.07	445.722	522.758	1009.9	427.565	380.038	448.822	481.036	300.246	151.167	170.072	280.139
Rrm1	162.017	352.139	140.07	249	261.379	71.5064	120.259	342.509	147.033	88.0347	1016.93	159.786	68.5935	580.037	155.417	81.5719	286.026	209.383
Cdkal1	218.275	173.645	194.012	104.691	393.44	168.897	335.461	74.028	196.72	114.563	421.679	101.829	176.069	118.603	148.056	150.123	172.446	190.019
Cmpk2	32.4467	167.73	141.044	41.6429	304.437	44.6318	86.2229	166.572	308.687	82.7106	133.436	229.126	153.277	380.038	111.43	56.8859	130.69	132.514
Lpcat3	81.0084	153.277	97.0059	146.018	233.941	83.8652	78.249	68.1197	86.8227	71.5064	344.892	122.786	67.1819	83.8652	300.246	118.603	128	62.6829
Chac2	87.4266	49.8665	153.277	137.187	114.563	51.6251	254.232	79.3413	324.034	95.0095	157.586	49.8665	41.3553	128	56.493	114.563	67.1819	190.019
Taldo1	310.834	42.5179	121.938	357.054	67.1819	206.5	50.5626	52.3457	174.853	173.645	144.007	229.126	137.187	67.1819	93.0542	49.8665	149.086	144.007
Tomm34	101.125	284.05	176.069	634.73	274.374	484.382	377.413	286.026	310.834	274.374	398.932	324.034	501.463	86.8227	182.278	186.108	455.087	240.518
Ocln	261.379	120.259	84.4485	111.43	120.259	407.315	98.36	113.772	171.255	166.572	274.374	105.42	115.36	56.8859	210.839	55.3304	401.707	421.679
Xrcc5	64.4452	80.4489	199.466	76.6386	128.89	62.6829	200.854	213.783	106.891	121.938	92.4115	91.1392	78.7932	280.139	196.72	50.5626	172.446	124.5
Zfp955b	152.219	445.722	221.322	179.769	781.445	533.742	724.077	157.586	224.411	382.681	1052.79	272.479	324.034	1884.54	968.763	421.679	474.413	242.191
Gm11575	891.444	3691.52	2320.15	935.763	5996.9	2998.45	3061.45	1192.69	1782.89	2469.49	3875.05	5955.47	1234.75	8422.31	1389.16	5184.54	1871.53	6080.61
Gpatch3	165.421	85.6274	233.941	82.7106	136.239	699.413	141.044	187.403	81.5719	162.017	114.563	142.025	294.067	87.4266	242.191	67.1819	70.5219	95.6704
Apom	52.7098	274.374	477.713	206.5	87.4266	286.026	47.1766	286.026	121.938	156.498	242.191	206.5	352.139	210.839	855.13	55.7152	158.683	170.072
Kdm4a	218.275	139.102	235.568	306.555	474.413	319.573	302.334	278.204	158.683	556.408	123.64	238.856	215.269	101.829	709.176	249	317.365	404.501
Gm8910	724.077	461.44	613.109	849.223	243.875	3125.78	203.657	442.643	639.145	831.746	151.167	792.353	929.3	110.661	797.865	548.748	354.588	515.561
Pms2	229.126	225.972	254.232	1305.15	166.572	390.722	183.546	369.646	315.173	666.287	284.05	388.023	396.177	65.7993	522.758	159.786	1009.9	276.282
Gm17434	100.427	28.0514	19.9733	41.6429	29.446	27.8576	18.6357	48.8403	17.7531	34.5353	23.1029	21.4068	17.2677	118.603	57.2816	25.8125	61.8199	27.0958
Rnf7	1305.15	564.175	1418.35	724.077	317.365	2368.9	135.298	1314.23	661.685	1226.22	704.277	2683.69	1074.91	968.763	1675.06	284.05	442.643	252.476
Ogfrl1	129.787	439.586	205.074	229.126	212.306	188.706	86.8227	92.4115	68.5935	219.793	153.277	155.417	111.43	92.4115	126.238	290.018	58.0812	80.4489
Leo1	897.644	643.591	198.088	494.559	261.379	903.888	121.938	221.322	121.938	298.172	190.019	205.074	398.932	156.498	398.932	103.25	98.36	218.275
Uqcrc2	176.069	699.413	184.823	250.732	328.557	128.89	497.999	116.97	95.6704	243.875	342.509	298.172	537.455	714.109	407.315	252.476	186.108	166.572
Lonp1	149.086	439.586	252.476	124.5	178.527	114.563	125.366	162.017	88.647	68.1197	100.427	171.255	150.123	64	117.784	202.251	78.249	95.0095
Eif3s6-ps2	43.7133	40.2244	809.002	140.07	98.36	48.8403	44.6318	35.7532	46.5271	41.3553	32.2226	254.232	196.72	41.6429	111.43	49.5221	132.514	67.6492
Hace1	61.8199	107.635	114.563	181.019	127.116	121.938	95.6704	108.383	154.343	229.126	123.64	144.007	467.882	224.411	122.786	292.036	116.97	70.0348
Iqgap1	257.781	123.64	333.144	198.088	122.786	122.786	319.573	530.056	430.539	86.8227	254.232	333.144	187.403	66.7178	164.279	131.599	165.421	225.972
Edem3	45.8866	99.7331	67.1819	55.7152	73.5167	141.044	61.8199	81.5719	222.861	184.823	77.7085	52.7098	132.514	150.123	127.116	100.427	67.6492	78.249
Ubtfl1	1595.73	1314.23	2194.99	2702.35	3213.66	4482.23	1458.23	2164.77	3902.01	7082.29	1168.14	2320.15	5914.33	1278.29	7131.55	2105.58	3040.3	1924.14
Trim28	685.019	162.017	312.996	837.532	497.999	826.001	294.067	588.134	274.374	855.13	321.795	982.286	621.668	298.172	1884.54	675.588	560.278	760.076
Mark4	792.353	1438.15	613.109	648.067	1060.11	530.056	1200.98	661.685	588.134	719.076	439.586	548.748	474.413	709.176	247.28	471.136	364.557	200.854
Smarcad1	377.413	1144.1	427.565	1038.29	2401.97	1045.52	1530.73	1458.23	1089.92	760.076	568.1	477.713	1782.89	625.992	1448.15	512	2210.26	1287.18
Arfgef2	724.077	1305.15	1152.06	1089.92	1226.22	942.272	1251.98	1128.35	885.286	2091.03	786.88	699.413	385.343	541.193	357.054	982.286	955.426	1226.22
Rassf3	809.002	1458.23	621.668	781.445	803.414	458.253	873.098	849.223	1296.13	588.134	347.291	596.344	704.277	2225.63	661.685	1067.48	333.144	639.145
Tmem108	86.8227	150.123	218.275	86.8227	160.898	95.6704	157.586	95.0095	154.343	315.173	367.093	94.3532	150.123	222.861	162.017	159.786	219.793	128
Ccdc112	81.5719	85.0359	55.3304	64.4452	158.683	145.009	218.275	166.572	154.343	107.635	306.555	134.364	49.18	60.1295	84.4485	455.087	225.972	121.938
Aida	643.591	2076.59	1663.49	910.175	1499.22	4640.29	803.414	2435.5	1045.52	1234.75	1144.1	1120.56	1332.57	3082.75	1964.57	2610.3	1031.12	1031.12
Med7	3236.01	1168.14	3666.02	4870.99	754.826	3236.01	1278.29	2556.58	1782.89	5077.84	2452.44	7434.4	3691.52	2759.13	6472.02	1746.2	2646.74	675.588
Nf1	617.374	2759.13	2120.22	2179.83	2179.83	2998.45	2179.83	1089.92	1360.57	1360.57	929.3	1478.58	1530.73	652.575	1408.55	2288.2	2149.82	1618
Gm14431	249	272.479	477.713	522.758	344.892	568.1	955.426	263.197	809.002	617.374	608.874	552.565	390.722	560.278	1045.52	916.506	744.434	256
Gm14431	249	272.479	477.713	522.758	344.892	568.1	955.426	263.197	809.002	617.374	608.874	552.565	390.722	560.278	1045.52	916.506	744.434	256
Fkbp3	786.88	474.413	1606.83	2091.03	643.591	2876.3	661.685	1144.1	1468.37	1323.37	522.758	3304	1341.84	1951	760.076	508.463	1128.35	675.588
Pnpt1	99.0442	83.8652	146.018	60.1295	48.8403	98.36	109.896	109.137	63.1189	298.172	49.5221	304.437	99.0442	165.421	68.5935	250.732	105.42	71.0124
Prrg4	94.3532	108.383	184.823	102.537	145.009	216.767	364.557	182.278	461.44	257.781	132.514	103.968	135.298	70.0348	451.944	85.0359	179.769	388.023
Gm13086	367.093	556.408	474.413	442.643	2320.15	1845.76	2225.63	1509.65	1408.55	1052.79	1398.83	809.002	1217.75	2149.82	734.185	1360.57	1296.13	962.071
Gm3604	298.172	229.126	330.842	312.996	608.874	312.996	184.823	247.28	324.034	292.036	324.034	424.612	786.88	461.44	749.612	401.707	916.506	604.668
Cct8	1097.5	347.291	1234.75	310.834	837.532	1408.55	670.921	714.109	564.175	2503.97	1398.83	1287.18	935.763	1052.79	1562.89	1618	879.171	744.434
Rc3h2	159.786	362.039	533.742	445.722	245.572	484.382	128.89	588.134	138.141	487.751	596.344	212.306	347.291	501.463	1305.15	158.683	424.612	254.232
Ap1b1	754.826	995.999	526.394	541.193	803.414	170.072	530.056	170.072	630.346	576.03	704.277	621.668	765.363	344.892	477.713	1530.73	556.408	666.287
Ing3	3326.99	5220.6	1833.01	1323.37	3983.99	2683.69	4269.94	1770.57	1758.34	3082.75	2134.97	4240.45	2435.5	1200.98	1722.16	3691.52	2503.97	4482.23
Inpp5a	464.65	1074.91	1323.37	319.573	770.686	621.668	613.109	1082.39	369.646	1562.89	526.394	1160.07	1038.29	613.109	418.766	861.078	442.643	474.413
Gpatch8	202.251	278.204	181.019	272.479	382.681	625.992	210.839	512	326.288	183.546	675.588	335.461	544.958	166.572	186.108	522.758	461.44	337.794
Glt8d1	107.635	401.707	152.219	235.568	312.996	272.479	265.028	177.294	335.461	335.461	467.882	256	501.463	388.023	369.646	110.661	604.668	393.44
Tprn	191.341	165.421	250.732	148.056	333.144	310.834	215.269	65.3448	198.088	221.322	263.197	487.751	145.009	121.938	123.64	455.087	171.255	101.125
Hoxd13	14.1232	16	24.0839	15.2422	15.5625	13.0864	20.5348	22.0087	13.8326	37.5307	18.3792	57.68	23.4254	13.2691	35.5062	11.6318	68.5935	12.2101
Cdc6	1038.29	910.175	427.565	776.047	522.758	1074.91	284.05	280.139	194.012	879.171	304.437	1060.11	861.078	418.766	541.193	719.076	592.224	382.681
Gm9071	140.07	207.937	250.732	430.539	302.334	237.207	296.112	333.144	544.958	333.144	471.136	240.518	421.679	922.88	572.051	155.417	212.306	280.139
Gnb4	82.7106	213.783	97.6806	126.238	401.707	178.527	354.588	512	225.972	187.403	200.854	227.544	150.123	424.612	101.125	166.572	116.97	159.786
Cdipt	21.4068	47.1766	67.6492	37.014	71.5064	45.5696	36.7583	93.7015	42.8137	85.0359	35.7532	43.7133	110.661	69.551	62.2499	79.3413	46.5271	50.2134
Capza1	1758.34	8539.88	4837.35	1296.13	4299.64	2957.17	3983.99	6608.01	7858.29	5256.91	3565.78	5293.48	4837.35	4705.07	2721.15	10441.2	8364.13	6295.04
Tbcb	276.282	315.173	576.03	401.707	792.353	1038.29	129.787	86.2229	76.1093	243.875	151.167	1038.29	333.144	286.026	1016.93	233.941	310.834	159.786
Tnfaip8l2	26.9087	29.0406	50.5626	44.9422	23.7524	76.1093	56.493	25.6342	75.5835	33.8246	45.5696	31.5594	22.4711	22.9433	159.786	24.9333	67.6492	24.761
Trp53	233.941	97.6806	139.102	93.0542	64	202.251	134.364	66.7178	76.1093	89.2636	93.0542	37.7918	36.2523	82.7106	83.2859	142.025	50.2134	51.2685
Atg4a	105.42	302.334	247.28	247.28	342.509	216.767	333.144	337.794	418.766	222.861	183.546	113.772	111.43	415.873	127.116	1002.93	588.134	250.732
Golph3l	9741.98	3125.78	5442.3	5480.15	3821.7	648.067	10226.3	6338.83	2503.97	11505.2	3236.01	7967.99	6295.04	1379.57	2486.67	4039.61	7231.1	5955.47
Anapc7	106.153	167.73	276.282	160.898	102.537	604.668	70.5219	257.781	103.25	154.343	167.73	111.43	95.6704	94.3532	170.072	182.278	120.259	70.0348
AA415398	77.7085	148.056	137.187	76.1093	190.019	136.239	158.683	117.784	109.137	171.255	152.219	280.139	240.518	216.767	172.446	47.5048	212.306	160.898
Aimp2	494.559	837.532	1136.2	1951	300.246	2702.35	861.078	879.171	770.686	680.287	608.874	2797.65	2076.59	1024	2538.92	288.015	1438.15	372.217
Ppp1r15a	955.426	359.538	552.565	2164.77	770.686	3848.29	719.076	1269.46	321.795	2241.11	413.001	739.292	709.176	910.175	1458.23	1573.76	776.047	617.374
Mrpl21	131.599	333.144	831.746	1176.27	1038.29	249	374.806	552.565	202.251	120.259	190.019	396.177	427.565	922.88	809.002	407.315	209.383	122.786
Vkorc1	2435.5	2401.97	4389.98	749.612	8079.22	1562.89	7434.4	1060.11	2005.85	3304	4770.75	9475.59	2646.74	10155.7	3516.68	3541.14	1833.01	2149.82
Snupn	709.176	153.277	207.937	256	276.282	592.224	73.5167	233.941	212.306	215.269	233.941	634.73	230.72	221.322	471.136	188.706	508.463	254.232
Ppp1r11	268.727	174.853	445.722	461.44	272.479	116.162	164.279	170.072	315.173	324.034	385.343	205.074	125.366	315.173	196.72	304.437	200.854	714.109
Stoml2	130.69	142.025	298.172	105.42	148.056	41.0696	284.05	298.172	137.187	324.034	261.379	242.191	70.5219	179.769	82.7106	221.322	101.125	398.932
Yipf5	139.102	278.204	202.251	225.972	621.668	129.787	430.539	374.806	176.069	415.873	522.758	487.751	315.173	564.175	118.603	163.144	202.251	359.538
D8Ertd738e	596.344	1807.78	1024	1314.23	2091.03	820.296	1428.22	935.763	344.892	2120.22	2740.08	2091.03	1782.89	4737.79	2288.2	1770.57	916.506	556.408
Ppm1g	127.116	254.232	242.191	390.722	243.875	968.763	85.0359	436.549	111.43	390.722	125.366	145.009	321.795	89.8845	1458.23	63.5579	879.171	205.074
Plekhj1	519.147	337.794	1052.79	897.644	1176.27	719.076	1910.85	879.171	1002.93	1418.35	820.296	754.826	744.434	1287.18	548.748	584.071	873.098	340.144
Diaph3	1710.26	1217.75	2592.27	3983.99	4973.34	4544.8	7181.15	4153.18	5367.37	3666.02	4240.45	6080.61	4359.66	4240.45	2435.5	2521.38	5792.62	5148.73
Hsf1	237.207	369.646	1082.39	240.518	572.051	1074.91	415.873	415.873	396.177	621.668	233.941	533.742	442.643	652.575	445.722	1234.75	265.028	324.034
A430060F13Rik	968.763	1260.69	2272.4	2385.37	1584.71	6608.01	4240.45	5556.65	1951	2019.8	1074.91	2702.35	8659.09	1428.22	5996.9	1722.16	1782.89	1296.13
Gm12340	109.137	133.436	216.767	221.322	160.898	166.572	184.823	106.153	78.7932	374.806	210.839	95.6704	250.732	286.026	154.343	128	265.028	170.072
Zfp35	109.137	125.366	74.028	129.787	190.019	317.365	150.123	165.421	105.42	109.137	292.036	106.153	292.036	132.514	113.772	46.2057	88.647	103.968
Tpmt	141.044	205.074	216.767	263.197	155.417	282.088	195.361	124.5	257.781	153.277	613.109	263.197	76.1093	340.144	129.787	304.437	99.7331	179.769
Gm15393	28.2465	48.8403	84.4485	157.586	31.3414	212.306	59.3016	29.8571	36.2523	61.3929	139.102	55.7152	210.839	73.0089	62.6829	88.0347	29.8571	28.443
Rbm4	69.0706	421.679	278.204	421.679	916.506	298.172	362.039	97.0059	148.056	165.421	206.5	442.643	621.668	433.534	85.0359	724.077	85.0359	160.898
Mfsd7c	73.0089	32.6724	137.187	40.7859	33.3589	110.661	35.0174	39.6706	46.2057	36.0019	48.5029	36.7583	103.968	32.8996	41.3553	37.5307	42.5179	79.3413
9930038B18Rik	213.783	108.383	66.257	88.0347	29.446	35.5062	125.366	56.8859	77.1717	82.1393	141.044	88.647	31.779	60.1295	58.892	45.2548	54.5686	42.8137
Bcap29	613.109	242.191	515.561	104.691	254.232	95.6704	302.334	225.972	94.3532	206.5	151.167	584.071	257.781	86.2229	274.374	257.781	233.941	83.2859
Lman2l	82.1393	138.141	89.8845	144.007	78.249	41.6429	36.0019	172.446	49.18	97.0059	66.7178	65.3448	43.4113	37.7918	36.5044	37.5307	41.9326	48.8403
Ccdc38	162.017	207.937	77.1717	97.0059	150.123	49.8665	97.6806	70.5219	160.898	81.5719	93.0542	158.683	154.343	352.139	138.141	65.7993	99.0442	229.126
Fam3b	97.0059	33.8246	35.5062	33.8246	31.125	34.7755	51.2685	35.7532	40.5042	30.6965	91.7731	82.1393	81.5719	58.4852	35.5062	36.0019	44.0173	35.5062
Rab4a	278.204	995.999	670.921	1360.57	1269.46	1520.15	699.413	634.73	445.722	1168.14	494.559	675.588	552.565	885.286	989.119	1499.22	714.109	608.874
Zscan25	94.3532	55.3304	115.36	58.0812	67.6492	93.0542	56.493	51.9842	39.9466	40.7859	112.986	48.8403	42.2243	39.1245	72.0037	72.0037	103.25	116.162
Mmgt1	390.722	826.001	1045.52	770.686	922.88	572.051	962.071	680.287	270.597	922.88	1226.22	2368.9	1305.15	458.253	670.921	1652	200.854	232.325
Gm7980	238.856	265.028	142.025	92.4115	372.217	357.054	109.137	103.25	292.036	146.018	421.679	174.853	198.088	206.5	155.417	50.2134	158.683	102.537
Sdf2	229.126	352.139	430.539	222.861	430.539	680.287	418.766	218.275	390.722	661.685	474.413	685.019	238.856	1314.23	300.246	494.559	515.561	261.379
Mrrf	58.4852	131.599	210.839	143.013	224.411	191.341	171.255	82.7106	195.361	56.493	310.834	103.25	124.5	198.088	56.1028	219.793	101.125	54.1917
Trim30a	49.18	78.249	65.7993	38.8542	46.5271	78.249	39.3966	38.3193	25.4572	21.8566	73.0089	88.647	69.551	134.364	37.7918	66.7178	39.6706	78.249
BC048502	442.643	792.353	1478.58	3019.3	2149.82	897.644	1978.24	770.686	572.051	1458.23	1176.27	3640.7	2435.5	1686.71	413.001	1458.23	879.171	205.074
Ccdc79	2210.26	1045.52	1128.35	233.941	560.278	544.958	630.346	530.056	205.074	564.175	749.612	809.002	205.074	213.783	621.668	548.748	238.856	458.253
Dpp10	48.5029	81.0084	72.0037	39.3966	76.1093	23.4254	40.7859	52.3457	96.3358	99.7331	48.8403	64.8934	43.7133	32.2226	29.446	154.343	117.784	59.3016
Them4	51.2685	80.4489	119.428	82.1393	67.6492	70.0348	55.3304	52.3457	40.2244	48.5029	99.7331	36.7583	167.73	99.0442	74.5429	46.5271	156.498	116.97
Fastkd5	388.023	249	380.038	639.145	249	130.69	321.795	265.028	390.722	190.019	247.28	190.019	202.251	250.732	266.871	344.892	292.036	103.968
Mzt2	158.683	160.898	252.476	51.2685	74.5429	141.044	75.0614	56.8859	73.0089	36.2523	216.767	112.206	105.42	48.5029	70.0348	76.6386	55.3304	113.772
Slc30a3	855.13	4124.49	467.882	1089.92	2164.77	393.44	1629.26	792.353	719.076	2452.44	1746.2	942.272	621.668	2048	608.874	3213.66	885.286	1795.29
Actr1a	5367.37	21469.5	8599.28	11665.8	17318.2	10513.8	29125.6	13969.6	6984.79	11036.5	15716.6	6793.79	18305.6	7332.05	3236.01	23010.4	6208.38	12590.1
Gm14989	174.853	433.534	374.806	292.036	1176.27	634.73	560.278	166.572	319.573	364.557	694.581	670.921	280.139	1663.49	216.767	1323.37	265.028	754.826
Gm9174	1243.34	2721.15	3236.01	2194.99	5792.62	1287.18	2385.37	3541.14	3640.7	826.001	4770.75	3821.7	4870.99	3147.52	2916.45	5752.61	1438.15	2368.9
Gm17175	233.941	186.108	137.187	84.4485	270.597	317.365	121.938	103.968	259.574	124.5	290.018	194.012	176.069	235.568	156.498	54.5686	143.013	75.5835
Usp-ps	77.7085	110.661	107.635	144.007	177.294	115.36	404.501	128	133.436	247.28	106.891	71.5064	317.365	100.427	50.5626	873.098	77.7085	183.546
C130060K24Rik	17.8766	39.6706	23.7524	23.2636	31.125	58.0812	30.0647	17.5087	22.3159	55.7152	22.6274	56.8859	28.84	26.7228	22.6274	77.7085	22.1618	20.9663
Ctps	3691.52	3666.02	4389.98	6793.79	4544.8	2164.77	2797.65	3169.41	6427.31	6338.83	4153.18	2048	2936.74	1541.37	2998.45	7804.01	2452.44	4513.4
Ippk	359.538	3590.58	1629.26	1360.57	4870.99	699.413	3019.3	560.278	2225.63	451.944	1734.13	704.277	1686.71	1296.13	910.175	2486.67	968.763	989.119
Trpc4ap	2048	494.559	1002.93	922.88	1287.18	427.565	1686.71	596.344	814.629	792.353	477.713	451.944	225.972	451.944	377.413	1468.37	580.037	781.445
Dhrs1	4067.71	8248.98	4803.93	3236.01	12077.2	1820.35	10297.5	3848.29	7231.1	10587	7486.11	2225.63	4269.94	5184.54	1629.26	5673.41	5480.15	2225.63
Ighv1-76	44.9422	20.9663	23.7524	42.5179	31.125	45.2548	14.723	44.6318	28.2465	16.9123	19.4271	25.4572	15.6707	43.7133	18.507	23.4254	15.7797	37.2715
7420426K07Rik	3258.52	1595.73	1734.13	1552.09	3350.13	3769.09	6984.79	1226.22	4011.71	2385.37	3717.2	4640.29	3902.01	3795.3	4389.98	5404.7	2256.7	1438.15
Smad4	333.144	121.938	268.727	177.294	195.361	119.428	296.112	156.498	101.125	179.769	128	85.6274	79.3413	600.491	116.162	245.572	66.257	88.0347
Gtsf1	344.892	424.612	235.568	388.023	530.056	225.972	560.278	124.5	146.018	116.97	290.018	433.534	160.898	1067.48	315.173	415.873	57.68	97.0059
Vmn2r-ps111	1858.6	4359.66	3590.58	1675.06	2759.13	639.145	4672.57	2120.22	1192.69	3929.15	3147.52	4269.94	1305.15	7804.01	1251.98	1782.89	942.272	1734.13
Gm11470	95.0095	433.534	261.379	247.28	257.781	202.251	474.413	537.455	224.411	278.204	147.033	99.0442	324.034	230.72	99.0442	390.722	340.144	172.446
Ciapin1	515.561	256	826.001	455.087	608.874	526.394	1038.29	393.44	122.786	340.144	278.204	263.197	172.446	349.706	238.856	666.287	401.707	266.871
Fyco1	6338.83	1509.65	982.286	3125.78	2120.22	1314.23	3104.19	1243.34	989.119	2105.58	3468.27	3420.52	1370.04	2401.97	975.501	2352.53	1389.16	916.506
C330018D20Rik	52.7098	106.153	160.898	57.68	40.7859	53.0765	71.0124	51.9842	186.108	72.5046	59.7141	59.7141	144.007	59.3016	128.89	79.8932	51.9842	68.5935
Stam2	308.687	461.44	648.067	487.751	315.173	714.109	174.853	1009.9	213.783	699.413	176.069	302.334	592.224	319.573	968.763	106.153	340.144	390.722
Gpat4	484.382	685.019	814.629	1184.45	831.746	404.501	560.278	831.746	451.944	754.826	648.067	374.806	648.067	390.722	754.826	1458.23	855.13	1269.46
Fnta	364.557	1278.29	1112.82	1296.13	1897.65	1488.87	1595.73	809.002	891.444	1217.75	1722.16	2179.83	604.668	1845.76	484.382	744.434	809.002	879.171
Pds5a	3304	4011.71	5256.91	4640.29	3929.15	9946.68	2033.85	6608.01	5293.48	5873.48	1858.6	3590.58	11828.7	4299.64	3983.99	5007.93	7082.29	2683.69
Ugcg	1448.15	1734.13	1782.89	1200.98	2435.5	2797.65	1734.13	2628.46	2304.12	2936.74	2241.11	1360.57	2592.27	837.532	1097.5	1024	2048	1269.46
Tm9sf3	302.334	519.147	689.784	861.078	464.65	849.223	935.763	415.873	337.794	442.643	630.346	1858.6	897.644	1024	268.727	442.643	556.408	608.874
Phf7	116.162	106.153	467.882	190.019	298.172	324.034	560.278	170.072	321.795	233.941	266.871	219.793	254.232	572.051	106.153	809.002	143.013	461.44
Gm13102	20594.9	9280.58	7590.61	15608	6700.25	4938.99	8023.41	10015.9	5113.16	5873.48	6517.03	10587	17079.8	15716.6	8422.31	7590.61	24491.6	10513.8
Ipo13	104.691	152.219	31.125	40.7859	37.014	71.5064	89.2636	53.0765	42.2243	40.7859	50.5626	56.493	39.9466	39.6706	30.91	44.0173	79.8932	70.5219
Zyg11b	105.42	82.7106	77.7085	54.5686	129.787	112.206	67.1819	107.635	136.239	45.2548	95.6704	261.379	115.36	63.5579	186.108	76.6386	59.7141	98.36
Matr3	1910.85	2401.97	3061.45	3956.48	3125.78	1652	1758.34	3468.27	1758.34	670.921	2149.82	1698.45	3258.52	1871.53	2503.97	873.098	1398.83	754.826
Zfp322a	968.763	512	1184.45	689.784	1499.22	617.374	724.077	661.685	2241.11	786.88	1168.14	2452.44	1009.9	1360.57	1584.71	436.549	1978.24	1379.57
Deb1	643.591	74.5429	330.842	174.853	183.546	232.325	296.112	133.436	113.772	451.944	182.278	310.834	537.455	541.193	367.093	344.892	61.3929	103.25
Sort1	35.7532	36.5044	70.5219	72.5046	126.238	37.014	144.007	66.7178	59.7141	44.0173	49.5221	163.144	73.5167	41.9326	94.3532	165.421	43.4113	167.73
Hmgcl	508.463	415.873	238.856	210.839	150.123	354.588	112.986	196.72	152.219	127.116	205.074	229.126	467.882	415.873	256	121.095	143.013	142.025
Gm5065	20.8215	34.2968	178.527	51.2685	34.0598	31.3414	57.2816	30.6965	37.014	33.8246	76.6386	54.5686	39.9466	73.0089	41.6429	28.2465	53.8174	28.6408
Sec62	430.539	445.722	897.644	608.874	451.944	995.999	280.139	215.269	278.204	1618	910.175	418.766	439.586	935.763	739.292	340.144	374.806	347.291
Numb	222.861	242.191	797.865	136.239	467.882	225.972	263.197	442.643	152.219	109.896	290.018	385.343	203.657	129.787	209.383	207.937	187.403	278.204
Rad18	170.072	442.643	455.087	347.291	390.722	249	572.051	205.074	451.944	442.643	352.139	347.291	879.171	347.291	380.038	227.544	604.668	407.315
Ufl1	86.2229	150.123	79.3413	64	162.017	68.5935	254.232	57.2816	111.43	219.793	75.5835	82.7106	65.7993	364.557	88.647	625.992	163.144	76.1093
Gm10288	17805.1	15936	17805.1	13682.1	8422.31	13216	8248.98	4211.15	3691.52	8659.09	5673.41	24833.5	9877.98	19619.5	39511.9	10660.6	2896.31	4451.27
Msh4	85.0359	324.034	55.7152	42.8137	179.769	48.5029	85.6274	202.251	54.9482	32.8996	213.783	86.2229	43.1115	78.249	34.5353	35.0174	122.786	22.3159
AI427809	26.9087	44.9422	45.5696	32	103.968	28.84	66.7178	37.7918	54.9482	24.2515	69.0706	69.551	23.4254	46.2057	89.8845	47.1766	90.5097	119.428
Kin	184.823	158.683	59.7141	92.4115	35.261	210.839	58.892	141.044	67.6492	58.892	195.361	144.007	233.941	71.0124	380.038	60.1295	190.019	93.7015
Nol4l	369.646	124.5	537.455	190.019	278.204	187.403	310.834	245.572	71.5064	786.88	162.017	195.361	404.501	158.683	118.603	413.001	142.025	155.417
Dph7	64.4452	62.2499	99.0442	126.238	95.6704	121.095	118.603	82.1393	84.4485	65.3448	119.428	292.036	134.364	298.172	54.1917	48.5029	81.5719	75.0614
Slc25a33	155.417	95.0095	65.7993	182.278	128.89	49.18	109.896	135.298	55.3304	174.853	119.428	140.07	170.072	79.3413	59.3016	35.261	48.5029	141.044
0610037L13Rik	99.7331	306.555	123.64	170.072	102.537	252.476	187.403	282.088	209.383	243.875	206.5	194.012	256	209.383	617.374	150.123	115.36	125.366
Cnih1	704.277	630.346	1509.65	962.071	1067.48	401.707	1176.27	814.629	1924.14	1584.71	1520.15	968.763	2320.15	2778.33	643.591	1089.92	661.685	1128.35
Gm6401	199.466	130.69	147.033	103.25	174.853	321.795	97.0059	85.0359	177.294	76.1093	206.5	131.599	149.086	181.019	131.599	38.0546	129.787	70.0348
Crot	78.249	121.095	51.2685	60.1295	112.206	52.7098	59.7141	53.0765	65.7993	122.786	51.6251	51.6251	64.4452	70.5219	148.056	120.259	170.072	81.0084
Ap2a2	121.095	177.294	109.137	108.383	92.4115	1067.48	138.141	153.277	163.144	215.269	445.722	86.2229	121.095	172.446	415.873	302.334	192.672	71.5064
Prim2	154.343	125.366	76.1093	107.635	89.8845	88.0347	194.012	101.125	79.8932	344.892	357.054	70.5219	76.6386	213.783	130.69	173.645	312.996	68.5935
Creld2	5220.6	2210.26	1782.89	885.286	5673.41	1820.35	7967.99	1746.2	3615.55	2503.97	4938.99	4737.79	2503.97	4211.15	2665.15	9152.82	1509.65	1924.14
Brcc3	458.253	286.026	168.897	188.706	247.28	183.546	263.197	196.72	451.944	129.787	130.69	245.572	352.139	119.428	170.072	300.246	430.539	354.588
Dvl3	968.763	1595.73	1082.39	1408.55	1951	1168.14	1937.53	1184.45	837.532	2005.85	1418.35	1067.48	541.193	657.114	357.054	1499.22	849.223	803.414
Zfp947	192.672	504.951	290.018	324.034	643.591	270.597	326.288	344.892	145.009	302.334	433.534	634.73	685.019	250.732	404.501	342.509	328.557	515.561
Gm8550	68.5935	68.1197	124.5	67.1819	67.1819	165.421	100.427	50.2134	88.0347	102.537	68.1197	88.647	51.6251	182.278	69.0706	46.5271	73.0089	31.3414
Gm13009	120.259	233.941	230.72	265.028	86.8227	72.5046	186.108	209.383	64.8934	274.374	242.191	107.635	205.074	312.996	117.784	128.89	181.019	139.102
Egln1	1710.26	1795.29	1002.93	1278.29	1052.79	367.093	1758.34	2452.44	1038.29	1758.34	1351.18	564.175	1710.26	2336.28	1243.34	803.414	1184.45	765.363
Gm15654	526.394	519.147	474.413	464.65	694.581	916.506	352.139	359.538	342.509	195.361	613.109	1136.2	613.109	1200.98	1296.13	306.555	176.069	123.64
Nmu	162.017	64.8934	109.896	62.6829	91.1392	263.197	99.0442	51.6251	61.8199	46.8507	64.4452	230.72	44.0173	205.074	418.766	42.5179	40.5042	49.18
Aaas	942.272	617.374	580.037	849.223	1002.93	1136.2	515.561	694.581	568.1	564.175	694.581	380.038	282.088	1398.83	455.087	604.668	319.573	268.727
Gm20094	1584.71	6080.61	4837.35	1584.71	12161.2	6338.83	5996.9	1629.26	3019.3	3929.15	8364.13	9877.98	2164.77	17682.1	2817.11	8135.41	3902.01	5914.33
Uhrf1bp1l	1226.22	826.001	1795.29	1722.16	1552.09	2120.22	1746.2	1871.53	786.88	1897.65	1992	1287.18	792.353	1884.54	1168.14	1937.53	837.532	2179.83
Zfp820	319.573	1074.91	497.999	826.001	765.363	451.944	694.581	519.147	418.766	797.865	634.73	1389.16	1978.24	792.353	652.575	694.581	891.444	879.171
Fbxw20	3420.52	6251.56	3326.99	5148.73	6208.38	1332.57	9026.81	4011.71	8192	5256.91	8079.22	9026.81	2435.5	5752.61	3983.99	3821.7	3304	5996.9
Pms1	77.1717	167.73	112.206	64	126.238	48.5029	136.239	102.537	64.8934	60.9688	83.2859	56.8859	52.7098	51.2685	140.07	56.8859	98.36	89.8845
Psma6	576.03	1833.01	4011.71	837.532	2610.3	3326.99	1251.98	385.343	2452.44	1541.37	1217.75	4240.45	975.501	1871.53	1278.29	1351.18	1024	982.286
Diexf	78.7932	155.417	122.786	230.72	134.364	504.951	174.853	157.586	95.0095	216.767	164.279	144.007	215.269	141.044	151.167	114.563	340.144	237.207
Terf2	83.8652	349.706	229.126	56.493	182.278	100.427	252.476	278.204	177.294	170.072	100.427	178.527	70.0348	203.657	296.112	276.282	122.786	206.5
Cox14	427.565	548.748	491.143	831.746	719.076	442.643	826.001	377.413	504.951	436.549	1478.58	891.444	337.794	1024	448.822	404.501	831.746	982.286
Fbxo43	2194.99	11346.8	3326.99	1287.18	7912.95	6841.04	8135.41	8964.45	6746.86	5113.16	4904.87	6608.01	1910.85	7082.29	2435.5	7033.37	3902.01	5996.9
Snap47	56.1028	158.683	112.206	57.68	173.645	84.4485	121.938	86.8227	53.8174	132.514	60.5477	170.072	144.007	80.4489	71.0124	65.7993	74.028	66.257
Ifrd2	56.493	60.1295	53.8174	149.086	73.0089	219.793	62.6829	78.249	53.8174	51.6251	70.0348	77.7085	69.0706	153.277	59.3016	63.5579	213.783	46.2057
Gm13771	5556.65	1144.1	1897.65	2272.4	1136.2	4482.23	3258.52	2105.58	1408.55	3821.7	1871.53	4039.61	2288.2	2320.15	1820.35	968.763	1871.53	1038.29
Rps11-ps3	1458.23	1541.37	734.185	5873.48	1663.49	8248.98	1341.84	1389.16	891.444	1389.16	680.287	1509.65	3956.48	2225.63	3104.19	1845.76	544.958	504.951
Bivm	108.383	497.999	263.197	138.141	415.873	1269.46	154.343	455.087	165.421	179.769	337.794	215.269	433.534	202.251	613.109	222.861	484.382	398.932
Rab5a	1710.26	1924.14	2401.97	4640.29	2740.08	5673.41	1820.35	3743.05	1120.56	4420.52	4451.27	6038.61	4705.07	1584.71	9216.48	1428.22	7967.99	1520.15
Gm7361	213.783	179.769	173.645	124.5	165.421	130.69	160.898	261.379	286.026	134.364	588.134	238.856	302.334	132.514	152.219	333.144	194.012	140.07
Tex12	7383.04	10297.5	13216	2702.35	4124.49	5832.91	4240.45	4182.07	3956.48	14972.2	4803.93	5914.33	4096	14562.8	5752.61	7486.11	3326.99	3769.09
Rufy2	252.476	153.277	109.137	96.3358	95.0095	64	144.007	120.259	101.829	95.0095	54.9482	60.9688	109.137	198.088	128.89	80.4489	120.259	129.787
Lamtor3	335.461	1438.15	544.958	1530.73	464.65	250.732	1160.07	592.224	1418.35	576.03	831.746	580.037	724.077	1160.07	675.588	1488.87	245.572	1438.15
Duxbl2	3373.43	3191.46	2435.5	5873.48	2385.37	2998.45	4482.23	4544.8	1833.01	3468.27	3373.43	5113.16	6562.36	6080.61	1152.06	4870.99	1323.37	2836.7
Pcnxl4	59.7141	96.3358	56.8859	116.162	78.249	54.5686	162.017	64.4452	60.9688	54.5686	43.1115	93.7015	44.3235	38.5859	64.4452	47.5048	60.5477	75.5835
Zc3h6	349.706	372.217	272.479	1323.37	1595.73	202.251	666.287	699.413	272.479	879.171	333.144	288.015	445.722	685.019	179.769	249	652.575	165.421
Ddx56	240.518	335.461	118.603	347.291	165.421	249	115.36	424.612	97.0059	107.635	162.017	210.839	128.89	233.941	326.288	154.343	210.839	158.683
Rcor2	137.187	74.5429	497.999	155.417	126.238	174.853	142.025	216.767	70.0348	128.89	225.972	190.019	98.36	56.8859	148.056	116.162	86.8227	74.5429
Psmb7	2304.12	1541.37	948.826	407.315	749.612	1176.27	803.414	4299.64	556.408	1858.6	1260.69	3236.01	512	1243.34	2556.58	849.223	1871.53	259.574
Rpgrip1l	121.938	487.751	171.255	83.2859	337.794	133.436	312.996	129.787	300.246	219.793	292.036	81.5719	119.428	164.279	111.43	484.382	265.028	116.162
Gm12966	9345.14	4067.71	12765.8	20171.1	18820.3	40905.3	8480.89	26249.5	20171.1	11828.7	9607.86	18951.2	18433	8480.89	26068.1	21769.2	9541.5	18179.2
Mylpf	814.629	62.2499	164.279	140.07	86.2229	101.829	199.466	118.603	70.0348	354.588	64.8934	72.5046	76.1093	78.249	242.191	77.7085	64	65.7993
Slc37a3	110.661	158.683	259.574	73.0089	298.172	123.64	108.383	237.207	89.8845	104.691	243.875	112.206	176.069	132.514	205.074	133.436	99.7331	141.044
Gm13080	9809.75	17438.6	17928.9	7696.57	33689.2	6936.54	35610.1	9607.86	42642.4	24322.4	13493.7	26249.5	16728.3	30152.7	7486.11	15716.6	27364.2	25355.3
Gm14326	873.098	929.3	968.763	935.763	548.748	1168.14	1332.57	548.748	1618	2556.58	1016.93	885.286	600.491	1509.65	1251.98	613.109	596.344	613.109
Nme7	699.413	809.002	1379.57	367.093	968.763	584.071	792.353	548.748	989.119	455.087	903.888	617.374	879.171	461.44	410.148	760.076	530.056	282.088
Bcorl1	49.5221	67.6492	108.383	190.019	109.896	106.153	111.43	68.1197	49.8665	48.8403	56.1028	51.6251	73.0089	39.6706	67.1819	67.1819	60.5477	114.563
Ipo8	1770.57	4269.94	2304.12	1722.16	4067.71	3082.75	4124.49	4513.4	2896.31	3769.09	1509.65	1675.06	2149.82	1964.57	1112.82	3956.48	5595.3	4770.75
Ndufs1	123.64	82.1393	49.8665	109.896	50.2134	86.2229	54.9482	72.0037	171.255	53.0765	87.4266	56.493	81.0084	145.009	91.1392	136.239	50.9143	65.3448
Pramel4	12245.8	5955.47	5367.37	10155.7	4705.07	3795.3	5442.3	6841.04	3420.52	3875.05	4420.52	6700.25	10660.6	10660.6	5752.61	4705.07	15286.8	8079.22
Gm10177	4803.93	22693.6	15936	5752.61	40342.1	17559.9	17198.6	5873.48	10587	14462.2	24322.4	33923.6	8248.98	53602	8422.31	27364.2	11993.8	17438.6
Smc1a	942.272	760.076	837.532	448.822	634.73	935.763	388.023	765.363	704.277	537.455	344.892	385.343	461.44	580.037	814.629	935.763	891.444	210.839
Fam122b	157.586	584.071	152.219	68.5935	568.1	388.023	151.167	415.873	304.437	181.019	170.072	388.023	66.7178	254.232	172.446	178.527	328.557	249
Oip5	861.078	282.088	1234.75	1260.69	310.834	481.036	357.054	1341.84	219.793	604.668	347.291	1314.23	1260.69	625.992	1260.69	219.793	442.643	501.463
Atat1	41.9326	150.123	110.661	126.238	162.017	151.167	134.364	117.784	149.086	118.603	159.786	49.5221	152.219	106.891	74.5429	215.269	55.3304	249
Dazap2	1269.46	3213.66	1332.57	3061.45	2210.26	2936.74	4904.87	1226.22	1468.37	3326.99	2076.59	2164.77	2592.27	4672.57	1458.23	4011.71	2646.74	2628.46
Gm6305	111.43	101.125	48.8403	51.6251	19.4271	138.141	24.59	72.5046	32.2226	52.7098	36.0019	117.784	135.298	23.2636	108.383	40.7859	70.5219	37.014
Smg7	1278.29	1370.04	1217.75	1128.35	1722.16	867.067	885.286	685.019	300.246	2091.03	1168.14	1332.57	1398.83	694.581	342.509	2538.92	776.047	630.346
[truncated: 24,512 more rows]
